# Supplementary material for: Peripheral IgE Repertoires of Healthy Donors Carry Moderate Mutation Loads and Do Not Overlap With Other Isotypes
Source: Front Immunol. 2019 Jul 3;10:1543. doi: 10.3389/fimmu.2019.01543 (PMC6617986; doi:10.3389/fimmu.2019.01543)
Supplement: Supplementary file 1 [file Data_Sheet_1.FASTA]

>A.1A.10
GAGGTGCAGCTGTTGGAGTCTGGGGGAGGCTTGGTACAGCCTGGGGGGTCCCTGAGACTCTCCTGTGCAGCCTCTGGATTCACCTTCAGTAAATATGCCATCCACTGGGTCCGCCAGGCTCCAGGGAAGGGGCTGCAGTGGGTCTCATCTATTGGTAGTAGTATTGGAACATACCACGCAGATTCCGTGAAGGGCCGGTCCGCCATCTCCAGAGACAATTCCAAGAATAGGCTGTATTTGCAAATGAACAGCCTGAGAGCCGACGACACAGCCATATACTACTGTGCGAGAGTCTCAATGACCTATTGTAGTGCTGGCAAGTGCTACTTTGACTACTGGGGCCAGGGAACCCTGGTCACCGTCTCCTCAG
>A.1A.100
CGGCTGCAGCTGCAGGAGTCGGGCCCGGGACTGGTGAAGCCTTCGGAGACCCTGTCCCTCACCTGCACTGTCTCTGGTGGTTCCATCAGCAACATTCCTGACTACTGGGGCTGGATCCGCCAGCCCCCAGGGAAGGGACTGGAGTGGATAGGCAGCATGCATAAAAGTGGGACCACATACTTCAATCCGTCCCTCAAGCGTCGAGTCACCATATCAGTGGACACATACAACAACCAATTCTCCCTGAGGCTGACGTCTATGACCGCCGCGGACACGGCCACATATTTCTGTGCGAGAGAAGGTCCTTTTGATCTTGATAGTGGCTACGTCTCCTGGTTTGACTTGTGGGGCCAGGGAATCATGGTCACCGTCTCCGCAG
>A.1A.102
CAGGTGCAGCTGCAGGAGTCGGGCCCAGGACTAGTGAAGCCTTCGGAGACCCTGTCCCTCACCTGCGCTCTCTCTGGTTTCTCCATCAGCAGTGGTCACTACTGGGGCTGGGTCCGGCAGCCCCCAGGGAAGGGGCTGGAGTGGATTGGGAGTATTTATTATAACGGGAACACCTCCTACAACCCGTCCCTCAAGAGTCGAGTCGCCATATCACTAGACACGTCCAAGAACCAGTTCTCCCTGAAGCTGAAGTCTGTGACCGCCGCAGACACGGCCATCTATTACTGTGCGAGAGATAGGTTCGGGGAGATATTGGGAGTCTTCTACTATTACGGTATGGACGTCTGGGGCCAAGGGACCGCGGTCACCGTCTCCTCA
>A.1A.104
CAGTTGCAGCTGCAGGAGTCGGGCCCAGGACTGGTGAAGCCTTCGGAGACCCTGTCCCTCACTTGCGCTGTCTCTGGTGCCTCCATCACCAGTAGTGCTCACTATTGGGCCTGGATCCGCCAGTCCCCAGGGAAGCAACTGGAGTGGCTGGGGAGCATCTATTACAGTGGGACGACCGACTACAACGCGTCCGTGAAGAGTCGAGTCTCCATATCAGTGGACACGGCCAAAAACCAGTTCTCCCTGAAGTTGAGTTCTGTGACCGCCGCGGACACGGCCGTCTATTACTGTGCCGGGGAGGTTATGTGTTCTACTACTAGCTGCTATCCCAACTGGTTCGACCCCTGGGGCCAGGGAACCCTGGTTACCGTCTCCTCAG
>A.1A.105
CAGGTGCAGCTGCTACAGTCTGGGGCTGAGGTGAAGAGGCCTGGGGCCTCAGTGAAGGTCTCCTGCAAGACTTCTGGATACACCTTCACCCTCTTCTATGTCCACTGGGTGCGCCAGGCCCCTGGACAAGGGCTTGAGTGGATGGGATGGATCGACCCTAACAGCGGTGCCACAAACTTTGCACAGCACTTTCAGGGCAGGGTCACCTTGACCAGGGACACGTCCATCAACACAGCCTACATGGACCTGAGCGGACTCAAATCTGACGACACGGCCATATATTACTGTGTCAGAGATCGTCATAGGGAGACGGGGACTACACATGTACCCGGTCAATACTGGGGCCAGGGAACTCTGGTCACCGTCCCCTCAG
>A.1A.106
CAGCCGCAGCTGCAGGAGTCGGGCCCAGGACTGGTGAAGCCTTCGGAGACCCTGTCCCTCACCTGCACTGTCTCTGGTGGCTCCATCCCCAGGAGTGATTATTATTGGGGCTGGCTCCGCCAGCCCCCAGGGAAGGGGCTGGAGTGGATTGGCAGTATCTATTTTAGTGGGAGCACCTACTACAATCCGTCCCTCAAGAGTCGCATCACCATCTCAGTAGACACGTCCAAGAACCGGATCTCCCTGAACCTGAGTTCTGTGACCGCCGCGGACACGGCCGTGTATTACTGTGCGAGACAAGGGGCTATTTACTATGATAGTAGTGCCCTGGGTGCTTTTGATATCTGGGGCCAAGGGACAATGGTCACCGTCTCTCCAG
>A.1A.107
CAGCCGCAGCTGCAGGAGTCGGGCCCAGGACTGGTGAGGCCTTCGGAGACCCTGTCCCTCACCTGCACTGTCTCTGGTGCCTCCATCAGTAATTACTGGTGGGCCTGGATCCGCCAGGCCCCGGGGAAGGGACTGGAATGGATGGGGACTATCTATTACAGTGGGACCACCCACTACAACCCGTCCCTCGAGAGTCGACTCACCATATCAGTGGACACGTCCAGAAACCAATTCTCCCTGAAGCTGAACTCTCTGACCGCCGCAGACACGGCCGTGTATTATTGTGCGAGGCGGCCCATTACTTATTTCTCTGATGCTAGTCCTTATTCCCAAGACTCCTGGGGCCAGGGAACCCTGGTCACCGTCTCCTCAG
>A.1A.11
GAGGTGCAACTGGTGGAGTCTGGGGGAGGCTTGGTACAGCCTGGAGGGTCCCTGAGACTCTCCTGTGCAGCCGCTGGATTCAGCATCAGCAGTTATGACATGAACTGGGTCCGCCAGGCTCCAGGGAAGGGGCTGGACTGGGTGTCATACATTAGTAGGGCTGGTACTACCATGTACAGGGCAGACTCTATGAAGGGCCGATTCACCATCTCCAGAGACAACGCCAAGAACTCCTTGTATCTGCAAATAAACAACCTGAGAGCCGAGGACACGGCTGTGTATTTCTGTGCGAGAGGTGGGGAGGCGGATCACTATGCTTCGGGGTGGATTGACTCCTGGGGCCAGGGAACCCTGGTCAGCGTCTCGTCA
>A.1A.110
CAGGTGCAACTGGTGGAGTCCGGGGGAGGCGTGGTCCAGCCTGGGAGGTCCCTGAGACTCTCCTGTAAATCGTCTGGATTCAGCCTCGGGACCTATGGCATGCACTGGGTCCGCCAGGCTCCAGAGAAGGGGCTGGAGTGGGTGGCAGCTATATACTCTGATGGAAGTGGTAAATGGTACGGAGACTCCGTGAAGGGACGATTCACCATCTCCAGAGACGATTCCAGGAACACGGTTTATCTGGAGATGAACAGCCTGAGGATTGAGGACACGGCGGTCTATTACTGTGCGAAACTACCTAGAGATGCCTCCAGTCACTGGGGCCAGGGAACCCTGGTCACCGTCTCCTCAG
>A.1A.114
CAGCCGCAGCTGCAGGAGTCGGGCCCAGGACTGCTGAAGCCTTCGGAGACCCTGTCCCTCACCTGCACTGTCTCTGGTGCCTCCATCAGTAATGGTAACTACTGGTGGGGCTGGATCCGCCAGTCCCCCGAGAAGGGACTGGAGTGGATTGGGAGTATTTATTATAGTGGGAGGTCGTTCTACAACCCGTCCCTCAACAGTCGAGTCACCATATCAATAGACACGTCCAAGAACCAGTTCTCCCTGAAGCTGACCTCTCTGACCGCCGCGGACACGGCCGTGTATTACTGTGCGAGACGGCCCATTACTTATTACTCTGATGCCAGTCATTATGGCCCTGACTCCTGGGGCCAGGGAACCCTGGTCACCGTCTCCTCAG
>A.1A.116
CACGTGCAACTGCAGGAGTCGGGCCCACCACTGGTGAAGCCTTCGGAGACCCTGTCCCTCACCTGCATTGTCTCGGGTGGCTCCATCGACAGTGGCCATTACTTCTGGGGCTGGATCCGCCAGTCTCCAGGAAAGGGTTTCGAATGGATTGGGAGTATCTATTATGATGGGATGTCCCACAACAGCCCGTCCCTCGACAGTCGCGCCACCATTTCAGTGGACACGGCCACGCGCCGACTCTCCCTGACATTGACGTCTGTGACCGCCGCGGACACGGCCGTGTATTATTGTGCCGCGCAGTTTGACGCGCACCGTGGTAACGATGGAGTCTTTGACTATTGGGGCCTGGGCACCCAGGTCACCGTCTCCTCGG
>A.1A.117
CAGGTGCAGCTGCAGGAGTCGGGCCCAGGACTGGTGAAGCCCTCGGACACCCTATCCCTCACCTGCAATGTCTCTGGTTTCTCCATCAGCAGTGGTTACTACTGGGGCTGGATCCGGCAGTCTCCAGGGAAGGGGTTGGAATGGGTTGGGAGTCGCTTTCATAGTGGCAGAACCTACCAAAACCCGTCCCTCAACCGTCGAGTCACCATTTTCCTAGACACGTCCGACAACCACTTCTCCCTGAAACTGAGCTCTGTGACCGCCGCAGACACGGCCCTGTATTACTGTGTGAGACAAAAGGAAGAGGGGGGTTTTCGAGTGGCTGGAGCCGACTACTGGGGCCAGGGCACCCTGGTCACCGTCTCTTCA
>A.1A.118
CAGCTGCAGCTGCAGGAGTCGGGCCCAGGACTGGTGAAGCCTTCGGAGACCCTGTCCCTCACCTGCACTGTCTCTGGTGGCTCCATCATCGGTAGTTACTACTGGGGCTGGATCCGCCAGCCCCCAGGTAAGGGACTGGAGTGGATTGGAAGTATCTATTATAGTGGGAGTACCAACTACAAACCGTCCCTCAAGAGTCGAGTCACCATTTCAATCGACACGTCCAGCAACCAGTTCTCCCTGAAGCTGACCTCTGTGACCGCCGCGGACACGGCCGTGTATTACTGTGCGAGACGGCCCATTACCTATTACTCTGATGCCAGTCCCTATTCCACTGACTCCTGGGGCCAGGGAACCCTGGTCACCGTCTCCTCAG
>A.1A.119
CAGGTGCAGCTGCAGGAGTCGGGCCCAGGACTGGTGCAGCCTTCGGAGACCCTGTCCCTCACCTGCAGTGTCTCTGGTGCCTCCGTCAGAAGTGGTGCTTACTACTGGACTTGGTTCCGACAGCCCCCCGGGGAGGGACTGGAGTTGATTGGCTATATCTACTACACTGGGCATACCAACTTCAACCCCTCCTTCAAGGGTCGAGTCACCATATCGGTGGACACGTCCAAGAACCAGTTCTCCCTGAAACTGAGCTCTGTGACCGCTGCGGACACGGCCGTGTATTATTGTGCGAGAGTCTCCGGAGATTTTTGGACTGGTTATGCCGCCTACAACTTCTACGGTGTGGACGTCTGGGGCCAAGGGACCACGGTCACCGTCTCCTCC
>A.1A.12
GAGGTGCAGCTGTTGGAGTCTGGGGGAGGCTTGGTACAGCCTGGGGGGTCCCTGAGACTCTCCTGTGCAGCCTCTGGATTCACCTTTAGCAGCTATGCCATGAGCTGGGTCCGCCAGGCTCCAGGGAAGGGGCTGGAGTGGGTCTCCGCTATTAGTTTTAGTGGTGGTAGCACATACTACGCAGACTCCGTGAAGGGCCGGTTCACCATCTCCAGAGACAATTCCAAGAACACGCTGTTTTTGCAAATGAACAGTCTGAGAGCCGAGGACACGGCCGTATATTACTGTGCTAGAAGTCCCTGGTCTGGTTCGGGCTCATCCGCTCCTGACTTCTGGGGCCAGGGAACCCTGGTCACCGTCTCCTCAG
>A.1A.121
CAGGTGCACCTGCAGGAGTCGGGCCCAGGACTGGTGAAGCCTTCGGAGAGCCTGTCCCTCTCCTGCACTGTCTCTAATTACTCCATCATCAGTGGTCATTACTGGGGCTGGATCCGGCAGCCCCCAGGGAAGGGGCTAGAGTGGATTGGGAGTGTGTATCAAAGTGGGAACACCTACTACAACCCGTCCCTCCAGAGTCGAGTCACCATTTCAGTAGACACGTCCAAGAACCAGTTCTCCCTGAAGCTGACCTCTGTGACCGCCGCAGACGCGGCCGTGTATTACTGTGCGCGAGGGCCCCCTCGTATTCCCACCAGTTGGTACGGAGAATACTTCCAACACTGGGGCCAGGGCACCCTGGTCACCGTCTCCTCA
>A.1A.122
CAGGTGCAGTTTGAACAGTCTGGGGCTGAGGTGAAGAAGCCTGGGGCCTCAGTGAACGTCTCCTGCGAGGCCCCTCCACACACCTTCACCGGCAAGTTCTTCCACTGGGTGCGACAGGCCCCTGCACAGCAACTGGAATGGGTGGGCTGGATCGACCCTAAAACTGGCTACACAAGTTCTGCGCCGAAGTTTCAGGGCAGGATCGCCATGACCTGGGACACGACCAGTAGTACAGTCTACATGTTCCTGGGCGGCCTGACATCCGACGACACGGCCGTCTATTACTGTGCGAGAGATTCGCATCTCTCAGTGGCTCATGACTGGGGCCCGGGAACCCTGGTCACCGTCTCCTCAG
>A.1A.123
CAGCTGCAGCTGCAGGAGTCGGGCCCAGGACTGGTGAAGCCTTCGGAGACCCTGTCCCTCACCTGCACTGTCTCTGGTGGCTCCATCAGCAGTAGTAGTTACTACTGGGGCTGGATCCGCCAGCCCCCAGGAAAGGGACTGGAGTGGATTGGCAGTATCTATTATAGTGGGACCACCTACTACAACCCGTCCCTCAAGAGTCGAGTCACCATGTCAGTAGACACGTCCAAGAATCAGTTCTCCCTGAAGCTGAGCTCTGTGACCGCCGCGGACACGGCCGTGTATTACTGTGCGTCCCAAACCCTGTATGAGACCTATTACTACTTCAACGGTATGGACGTCTGGGGCCAAGGGACCACGGTCACCGTCTCCTCA
>A.1A.124
CAGGTGCAGCTGGTGCAGTCTGGGGCTGAGGTGAAGAAGCCTGGGGCCTCTGTGAAGGTCTCCTGCAAGGCCTCTGATTTCAGTTTTAACAATTATGGTATCAGCTGGGTGCGACAGGCCCCTGGACAAGGGCTTGAGTGGATGGGATGGATCAGCGCTTACAAAGGTAACACAAAGTATGCACAGAAGCTCCAGGGCAGAGTCACCATGACCACAGACACATCCACGAGCACAGTCTACATGGAGCTGAGGAGCCTGAGATCGGACGACACGGCCATGTATTACTGTGCGAGAGATGGCTACAATTATGAGTACTGGGGCCAGGGAACCCTGGTCACCGTCTCCTCAG
>A.1A.126
CAGGTGCAGTTGGGACAGTCTGGGGCTGAGCTGAAGAAGCCTGGGGCCTCAGTGAAGGTCTCCTGCAAGGCTTCTGGATACACCTTCATGGACTACTTCATTCATTGGGTGCGACAGGCCCCTGGACGGGGGCTTGAGTGGATGGGATGGCTCGACCCTAAGAATGGTGCCACAAACTATGTTCAGAAGTTTCAGGGCAAAGTCACCATGACCAGGAACACGTCCATCACCACAGCCTACTTGGAACTGAGTAGCCTGACATCTGGCGACACGGCCGTCTATTATTGTGCGAGATATTGTCGTCGTGCTACCTGCTACGACTGGGGCCAGGGATCCCTGGTCACCGTGTCGGCAG
>A.1A.129
CAGCTGCAGCTCCAGGAGTCGGGCCCAGGACTGGTGAAGCCCTCGGAGACCCTGTCCCTCACGTGCACTGTCTCTGGTTACTCCATCAGTAGTGGTTACTACTGGGGCTGGATCCGGCAGCCCCCAGGGAAGGGGCTGGAGTGGATTGGGAGTGTCTGGCATCGTGGGAGCACCTACTACAACCCGTCCCTCCAGAGTCGAGTCACCATATCAGTAGACACGTCCAACAACCAGTTCTCCCTGAGGCTGACCTCTGTGACCGCCCCAGACACGGCCGTCTATTACTGTGTGCGAGCCTCTACGTTGATGCCTGGAGGTGATGCTTTTGATTTTTGGGGCCAAGGGAGAATGGTCACCGTCTCTTCA
>A.1A.13
CAGGTGCAGCTGGTGGAGTCAGGGGGAGGCGTGGTCCAGGCTGGGAACTCCCTGAGACTCTCCTGTGCAGCCTCTGGATTCACCTTCAGTACCTATGGCATGTACTGGGTCCGCCAGGCTCCAGGCAAGGGGCTGGAGTGGGTGGCAGCAATTTCATATGATGGCAGTAATGAAGAATATGCAGACTCCGTGAAGGGCCGATTCACCTCCTCCAGAGACAATTCCAAGAACACTCTGGATCTGCAAATGAACAGCCTGAGAGTCGACGACACGGCTGTCTATTACTGTGCGAAAGATTGGTGGCATCATGATAGTAGTGGTTATCCCGCTCTTGACTCCTGGGGCCAGGGAACCCTGGTCACCGTCTCCTCCG
>A.1A.130
CAACCGCAGCTGCAGGAGTCGGGCCCAGGACTGGTGAAGCCTTCGGAGACCCTGTCCCTCACCTGCACTGTCTCTGGTGCCTCCATCAACAGTCATAGATACTACTGGGCCTGGATCCGCCAGCCCCCCGGGAAGGGACTGGAATGGATTGGGAACATCTATTATAGTGGGAGCGCCAACTACAACCCGTCCTTCCAAGGCCACGTCACCATCTCATCTGACAATTCCATCAGTACTGTCTATCTACACTGGAGCAGTCCGCAGGCCTCGGACTCCGCCATGTATTTCTGTGCGAGAGGACCGATTGACCTGAAGTGGCTGTTACCCGACTACTGGGGCCAGGGGACCCTGGTCACCGTCTCCTCAG
>A.1A.133
CAGGTGCAACTACAGCAGTGGGGCGCAGGACTGTTGAAGCCTTCGGAGACCCTGTCCCTCACCTGCGGTGTCTATGATGGGTCTTTCAGAGATTACTATTGGAGTTGGATCCGCCAGGCCCCAGGGAATGGGCTGGAGTGGATTGGCGAGATCCATCATACCGGGCCCACCAACTACAACCCGTCCCTCAGGCGTCCCATCAGCATCTCAGTAGACACGGCCAAGAACCAGTTCTCCCTGATGCTGAGGTTTGTGACCGCCGCGGACACGGCTACTTATTACTGTGCGAGACACGGGCGAGGGCGAGGCAGGCGCTATCTCTTTGACTCCTGGGGCCCGGGGACCCTGGTCACCGTCTCCTCAG
>A.1A.135
CAGCTGCAGCTGCAGGAGTCGGGCCCAGGACTGGTGAAGCCTTCGGAGACCCTGTCCCTCACTTGCACTGTCTCTGGTGGCCCCATCAGTAATACTAATTATTACTGGGGCTGGATCCGCCAGCCCCCAGGGAAGGGGCTGGAGTGGATTGGGAGTATCTATTATAGTGGGAGCACCTACGCCAACCCGTCCCTCCAGAGTCGACTTACCGTTTCACTGGACAAGTCCAGGAATCAGTTCTCCCTAATGGTGACGTCTGTGACTGCCGCAGACACGGCCGTGTATTATTGTGCCAGAGGCAACGGTGACGACGTTGGTGACTACATCTGGTTCGACCCCTGGGGCCAGGGAACCCCGGTCACCGTCTCCTCAG
>A.1A.137
CAGCTGCAGCTGCAGGAGTCCGGCTCAGGACTGATGGAGCCTTCACAGACCCTGTCCCTCACCTGCACTGTCACTGGTGGCTCCGTCATCGATAATGCTTATTCGTGGGATTGGATCCGGCAGCCACCGGGAAAGGGCCTCGAGTGCCTTGGTTACATCTATCATACTGGGAGCCACAACTACAACCCCTCCCTCGAGGGTCGCGTCACCATGTCGATCGACAAGTCCAACAATCAATTCTCCCTCATACTGACCTCTTTGACCGCCGCCGACACGGCCGTCTATTTTTGTGCCAGAGGTTGTAGTGGTCAAATCTGCTACTCTCACTGGGGCCAGGGAACCCTGGTCAATGTCTCTTCAG
>A.1A.14
CAGGTGCAGCTGGTGGAATCTGGGGGAGGCTTGGTCACGCCTGGAGGCTCCCTGACGCTCTCCTGTGCAGCCTCTGGATTCATCTTCGAAGACTACCACATGAACTGGATCCGCCAGGCTCCAGGGAAGGGGCTGGAGTGGGTCGCAGACATTTCCAGCACTGGAGATATTACTAACTATGCGGACGCCATTAGGGACCGATTCACCATCTCCAGGGACAACGCCAAGAACTCCCTCTATTTACACATCAATAACCTGAGAGCCGAGGACACGGCCGTATATTTTTGTGCGAGGATCGCCACTTTTTTTGGAGTGGTTATTGAGCGAGTTGACCGCTGGGGCCAGGGAACCCTTCTCAGCGTCTCTGCA
>A.1A.141
CAGGTGCAGTTGGTGCAGTCTGGGGCTGAGGTGAAGAAGCCTGGGTCCTCGGTGAAGGTCTCCTGCCAGGTTTCTGGAGGCACCTTCAGCACCTCTGGTGTCAGCTGGGTGCGACAGGCCCCAGGACAAGGACTGGAGTGGGTGGGAGGGATCATCCCCCTCTTTGGAACAACAGACTACGCACAGCAGTTGAAGGGCAGAGTCACGGTTACTGTGGACGACTCCACGAGCACAGCCTACATGGAGCTGAGAAGCCTGAGATCTGAGGACACGGCCGTTTATTATTGTGCGACAGGACGTAGTGACAGTGGATACTTCTACTTTAATGCCTTACATGTCTGGGGCCAAGGGACAGTGGTCAGCGTCTCTGAAG
>A.1A.142
CAGGTGCAACTGCAGGAGTCGGGCCCAGGACTAGTTAAGCCTTCGGAGACCCTGTCCCTCACCTGCACTGTCTCTGGTGGCTACATCAGTAATTACTACTGGACCTGGATACGGCAGCCCCCAGGGAAGGGACTGGAGTGGATTGGCTATATTTCTTACAGTGGGACCACCATCTACAGCCCCTCCCTCAAGAGTCGAGTCACCATGTCAATAGACTTGCTGGACAACCAGTTCTCCCTGAAGCTGACCTCTGTGACCGCTGCGGACACGGCCGTATATTACTGTGCGAGAGGCGATTTTAGCTATTCCTCAGTGGCAGTATATGAATATTGGGGCCCGGGAGCCCTGGTCACCGTCTCCTCAG
>A.1A.143
CAGGTGCAGTTGCAGCAACCGGGCCCAACACTGGTGAAGCCTTCGGAGACCCTGTCCCTCGCCTGCAGTGTCCTTGGTGACTCCATCAGTGACTCCTACTGGACGTGGATCCGGCAGCCCGCCGGGAAGGGACTGGAGTGGATTGGACGTGTCAATACCAAGGCCAACAACTTCAACCCGTCCTTCAGGAGTCGTCTCACCATGTCAGTGGACACGGCCACGAGCATCATATCCCTGAATTTGAAATCCGTGACCGCCGCGGACACGGCCGTCTATTATTGTGTGAGAGATAGGCACAGTGAAACGCCCACGGGCGGCTTTGACCTCTGGGGCCAGGGAACCCCGGTCACCGTCTCCTCA
>A.1A.144
CAGGTGCAGCTGCAGGAGTCGGGCCCAGGACTGGTGAAGCCTTCGGAGACCCTGTCCCTCACCTGTTCTGTCTCTGGTGACTCGGTCACCAATAGTAATTACTATTGGGGCTGGATCCGCCAGCCCCCAGGGAAGGGGCTAGAGTGGATTGGGAATATCTATTATGTCGGGAGCACCTACTTTAGTCCGTCCCTCGAGAGTCGCGTCACCATATCAATAGACCGCTCCAAGAACCACTTCTCCCTGAAGTTGAACTCTGTGACCGCCGCGGACTCGGCCGTATATTACTGTGCGAGAGAGGACTTTACTGGAACCTTCCTTGATGCTTTTGACATCTGGGGCCAAGGGACAATGGTCACCGTCTCTTCAG
>A.1A.145
CAGGTGCAGCTGCAGGAGTCGGGCCCAGGACTGGTGAGGCCTTCGGAGACCCTGTCCCTCAGCTGCTCTGTGTTTGATTCCTCCATCAGCAGTGACTATCACTGGGCCTGGATCCGACAGTCCCCAGGGCAGGGACTGGAGTGGATTGCGACTGTCCATTACAGAGGGAGATCGTCCTACAACCCGTCCCTCAAGAGACGATTCATCATGTCAATGGACTCGTCCACGAACCAGTTGTACCTGAGGGTGAACTCTGTGACCGCCGCAGACACGGCCGTCTATTATTGTGCGGCCTCAGTGGGAAATAGACCCAATGCCTTTCATTTCTGGGGCCCGGGAACTCTGCTCACCGTCTCCTCA
>A.1A.146
CAACTGCGCCTGCAGGAGTCGGGCCCAGGACTGGTGAAGCCTTCGGAGACCCTGTCCCTCACTTGCGCTGTCTCTGGTGCCTCCATCAGCAGTAGTAGTCACTATTGGGCCTGGATCCGCCAGTCCCCAGGGAAGGGACTGGAGTGGATGGGGAGCATCTATTATAGTGGGACCGCCGACTACAACGCGTCCGTGAAGAGTCGAGTCTCCATGTCAGTGGACACGTCCAAAAACCAGTTCTCCCTGAAGTTGAGTTCTGTGACCGCCGCGGACACGGCCGTCTATTACTGTGCCGCGGAGGTCATTTGCTCTACTACCAGCTGCTATCCCAACTGGTTCGACCCCTGGGGCCAGGGGACCCTGGTTACCGTCTCCTCAG
>A.1A.148
CAGGTGCAGCTGCAGGAGTCGGGCCCAGGACTGGTGAAGCCTTCGGAGACCCTGTCCCTCACCTGCAGTGTCTCTGGTCACATCCTCACCAGTGGTTATTACTGGGGCTGGATCCGGCAGCCCCCAGGGAAGGGGCCGGAGTGGATTGCGAGTATCTATCACAGTGGCAGCACCTTCTCCAACCCGTCCCTTAAGAGTCGAGTCACCATATTAGTCGACACGTCCAAGAGCCAATTCTCCCTGAGGCTGAGCTCTGTGACCGCCGCAGACACGGCCCTGTATTACTGTGCGAGGTGGAGTGGAGCCCTTGATGCTTTTGATATCTGGGGCCAAGGGACAATGGTCACCGTCTCTTCA
>A.1A.149
CAGGTGCAGCTGCAGGAGTCGGGCCCAGGACTGGTGCAGCCTTCACAGACCCTATCCCTCACCTGCTCTGTGTCTGGTGGCTCCATCAAAAATGGTGGTGACTACTGGACCTGGATCCGCCAGTACCCAGGGAAGGGCCTGGAATGGATTGGCTACATCTATTACAATGGGAGAAACGACTACAACCCGTCCCTCAAGAGTCGAGTTTCTATGTCAATAGACACGTCTAAGAATCAGTTCTCCCTAATCCTGACTTCTGTGACTGCCGCGGACTCGGCCATATATTTCTGTGCGAGAGATGCCCCGGGCATGGTAGCTGCGCGTCTGGACGTCTGGGGCCAGGGGACCCCGGTCACCGTCTCCTCA
>A.1A.15
GAAGTGCAGCTGGTGGAGTCTGGGGGAGGCTCGGTCCAGCCTGGCGGGTCGCTGAGACTCTCCTGTACAACCTCTGGATTCCCTTTTGATCGTTATGCCATGCACTGGGTCCGGCTTGCTCCAGGGAAGGGCCTGGAGTGGGTCGCAGGCATCAGTTGGCATGGTAGGAGTATAGACTATGCGGACTCTGTGAGGTGGCGCTTCACCATTTCCAGAGACAACGCCAAGAAGTCCCTGTATCTGCAAATGGACAGACTGAGACCTGAGGACGCGGCCGTCTATTATTGTGCAAAAGATCTCCACGCACTGGGGAGTCATGTTGCGTACTACTTTGACCACTGGGGCCAGGGAGCCCGGGTCGCCTTCTCCTCC
>A.1A.151
CAGCTGCAGCTGCAGGAGTCGGGCCCAGGACTGGTGAAGCCTTCGGAGACCCTGTCCCTCACCTGCACTGTCTCTGGTGGCCCCATCGATAGTAGAATTTCCTGGGGCTGGGTCCGCCAGCCCCCAGGGAAGGGTCTGGAATGGATTGGGAATATTTATGGAAGTGACAGCACCTACTACAACCCGTCCCTCAAGAGTCGAGTCACCATTTTTGTAGACATGTCGAAGAGCCAGTTCTCCCTGAAGCTAACCTCTGTGACCGCCGCGGACACGGCCGTCTACTATTGTGCGAGTCGATCATAGTGGACCCTGGTTTTACTATTGGGGCCAGGGAATCTGGTCACCGTCTCCTCAT
>A.1A.152
CAGGTACAACTGCAGGAGTCGGGCCCAGGACTGGTGAAGCCTTCGGAGACCCTGTCCCTCACGTGCAGTGTGTCTGGAGACTCCATCACCAGAAGTTATTTCTACTGGGCCTGGATCCGCCAGACACCAGAGAGGGGACTGGAGTGGATTGGGGCTATCTATTACACTGGGACCACCTACTACAATCCGTCCCTCAAGGGTCGACTCACCATGTCAGTAGACACGTCCAAGAACCAGTTCTCCCTGAGGCTGAGCTCTGTGACCGCCGCGGACACGGCCCTATATTTCTGTGCGCGGGACCCAGACACACTTACCATGCTCGTCGAGGGCATGGATCAGTGGGGCCAGGGAACCCTGGTCACCGTCTCCTCAG
>A.1A.153
CAGCTGCAGCTGCAGGAGTCGGGCCCAGGCCTGGTGAGGCCGTCGGAGACTCTGTCCCTCACCTGCAATGTCTCTGGTGGCTCCATAAGTACTATTGGGTACTACTGGGGCTGGATCCGCCAGCCCCCAGGGAAGGGGCTGGAGTGGCTTGGGAGTGGCTATTTTAGTGGCAACGCCTACTACAATTTGTCCCTCAAGAGTCGAGTCACGGTATCAGTAGACACGTCGAAGAACCAGTTCTCCCTGAATCTGAATTCTGTGACCGCCGCGGACACGGCCGTGTATTACTGTGCGAGAAGACGCCTGGGCTGGTACTTCGATCTCTGGGGCCGTGGCACCCTCGTCACTGTGTCTTCAG
>A.1A.156
CAGGTGCATCTGCAGCAGTCGGGCCCAGGACTGGTGAAGCCTTCGGACACCCTGTCTCTCACCTGCAATGTCTCTGGTTACTCCATCACCAGGGGTTACTACTGGGGCTGGTTCCGGCAGACCGCAGGGAAGGGACTGGAGTGGATTGGCAGTATGTATCATACTGGACACACCTACTTTAATCCGTCCCTCAAGAGTCGAGTCACCATGTCAATCGACGCCTCTAAGGACCAACTCTCCCTGAGCCTGAGATCTGTGACCGCCACTGACACGGCCATTTATTACTGTGTGAGAATAAAATGATAGTGATGGCAACAACTGTTCGACTCCTGGGGCCAGGGAACCCTGGTCACCGTCTCCTCC
>A.1A.157
CAGGTGCAGCTGCAGGAGTCGGGCCCAGGACTGATAAAGCCTTCGGAGACCCTGTCCCTCACCTGCTCTGTCTCTAATTACTCCATCAGCGGTAGTAGTCACTACTGGGGCTGGATCCGCCAGCCCCCAGGGAAGGGGCTGGAGTGGATTGGGAGTATCTACGAAAGTGGGGGCGCCTATTACAACCCCTCCCTCAAGAGCCGACTCACCATATCAGTAGACACGTCCAAGAACCAGTTCTCCCTGAAGCTGAACTCTGTGACCGCCGCGGACACGGCCGTCTATTACTGTGCGAGAGATCCCTTCAGGGAGGATGCTTTTGACATCTGGGGCCAAGGGACAATGGTCACCGTCTCTTCAG
>A.1A.159
CAGGTGGAGCTGCAGGAGTCGGGGCCAGGACTGGTGAAGCCTTCGGAGACCCTGTCCCTCACCTGCAGTGTGTCTGGTTACTCCATCAGTGACGGTTACGACTGGGGCTGGCTCCGGCAGGCCCCAGGGAAGGGGCCTGAGTGGATTGGGAGCATCTATCACAGTGGACGCACCTTCTACGACCCGTCCCTCAAGAGTCGAGTCTCCCTTTCCATGGACACGTCGAAAAATCAGTTCTCCCTGACGTTGACCTCCGTGACCGCCGCAGACACGGCCGTCTACTTCTGCGCGAGGGTAGAGGCGACGGGGTGGTACTACTTTGACAGCTGGGGCCGGGGAATCCTGGTCACGGTCTCCTCA
>A.1A.16
CAGGTGCAACTGGTGGAGTCGGGGGGAGGCTTGGTCAAGCCTGGAGGGTCCCTGAGACTCTCCTGCGCAGCCTCTGGATTCACCTTCAGTGACTATTACATGAGCTGGATCCGCCAGGCTCCAGGGAAGGGGCTGGAGTGGGTTTCATACATTGCTGGTGGTGGTACTACCGTCTACTACGCAGACTCCGTGAAGGGCCGATTCACCATCTCCAGAGACAATTCCAAGAGCACCCTGTATCTGCAAGTTAACAGCCTGAAAGCCGAGGACACGGCTGTGTATTACTGTACGAGAGATGCCGATACTAGTGGATCGATCTGGTTCTTCGATCTCTGGGGCCGTGGCACCCTGGTCACTGTCTCCTCA
>A.1A.160
CAGCTGCACCTGCAGGAGTCGGGCCCAGGACTGGTGAAGCCTTCGGAGACCCTGTCCCTCACCTGCACTGTCTCTGGTGGCTCCATGACCAGCAATAGTGAATATTGGGGCTGGATCCGCCAGCCCCCAGGGAAGGGGCTGGAGTGGATTGGGAGTATCTATTATACAGGGGATACCTACTACAACCCGTCCCTCAAGAGTCGAGTCACCATGTCAGTAGACACGTCCAGAAGAGTTCTCCCTGAAGCTGGATTCTGTGAACGCCGCGACACGGCCGTCTATTATTGTGCGAGCGGCCCATTACTTATTTCTCTGATGCTAGTCCTTTCCCAAGACTCCTGGGGCCAGGGAACCCTGGTCACCGTCTCCTCAG
>A.1A.161
CAGGTCCAGCTGCTACAGTCTGGGGCTGAGGTGAAGAAGCCTGGGGCCTCAATCAAGGTCTCCTGCAAGGTTTCCGGATACACCCTCAGTGATTTACGCATGCACTGGGTGCGACAGACTCCTGGAATGGGGCTTGAGTGGATGGGAGGTTTTGATCCTGAAGATGGTGAGGCAATCTACGCACAGAAGTTCCAGGGCAGACTCACCATGACCGAGGACACATCCACAGACACAACATACATGGAGCTGAGCAGCCTGAGATCTGAGGACACGGCCGTCTATTATTGTGTGAGAGAGGAGGTTTATTATGGTAGTCATGGTGACTATTGGGCGGGCTATTACTACGGTGTGGACGCCTGGGGCCAAGGGACCACAGTCACCGTCTCCTCA
>A.1A.163
GAGGCGCAGCTGGTGGAGTCCGAGGGAGGCTTGGTCCAGCCGGGAGGGTCTCTGAGAGTCTCCTGTGCAGCCTCTGGGCTCAACCTCAAGGACACACGTATACACTGGGTCCGCCAGGCTCCCGGGAAAGGGCTGGAGTGGGTTGGCCGTATTAGAACCGAAGCTAGCGGTGACACGACAATTTATGCTGCGTCGGTGAACGGCAGGTTCACCATCTCCAGAGATGATTCAAGTTACACGGCTTATCTGCAGATGGACAGCCTGCAGATCGAGGACACGGCCGTCTATTTCTGTACCAGTGGGCTACTTTACCTCGAGACTGAGGGAAATGACGCTTTTGATATTTGGGGCCGGGGGACAGTGGTCACCGTCTCTTCA
>A.1A.164
CAGCTGCAGGTGAAGGAGTCGGGCCCACGACAGGTGGAGCCTTCGGAGACCCTCTTTCTCACCTGCACTGTCTCTGGTGGCTCCATCAGTACTACTACTTCCTACTGGGCCTGGGTCCGCCAGCCCCCAGGGAAGGGGCTGGAGTGGATTGGGAGTGTCTACTACACTGGGACCACCTACAACAACCCGTCCCTCAAGAGTCGAGTCACCATATCAGTGGACACGTCCAAGAACCAGTTCTCCCTGACGCTGAACTCTGTTACCGCCGCAGACACGGCCGTGTATTACTGTGGATCTATGGTTTATTACGGAATGGACGTCTGGGGCCAAGGGACCACGGTCACCGTCTCCTCA
>A.1A.165
CAGGTGCGGCTACAGCAGTGGGGTACCGGACTGGTGAAGCCTTCGGAAACCCTGTCCCTCACCTGCGCTGTCTTCGGTGGGTCGTTGAGTGCTAACAAGTGGAGTTGGATTCGCCACTCCCCGGGGAAGGGGCTGGAATGGATTGGAGACATCGATCATAGTGGAGGTACCAACTACAACCCGTCCCTCGAGACTCGAGTCACCATTTCAGTGGACACGTCGGAGAGTCGGTTCTCCCTTAAGTTGACCTCTGTGACCGCCGCGGACGCGGCTGTCTATTACTGTGCGACATTGAAGGTAATTGTGGTTCGTGATGACATCTATCCGGATGCTTTTGCACTCTGGGGCCCAGGGACAACGGTCACCGTGTCTTCT
>A.1A.166
GAGGTGCAGCTGGTGGAATCTGGGGGAGGCTTGGTAAAGCCGGGGGGGTCCCTTAGACTCTCCTGTGCAGCCTCTGGATTCACTTTCAGTGATGTCTGGATGAACTGGGTCCGCCAGGCTCCAGGGAAGGGGCTGGAGTGGGTAGGCCATGTTAAAAGCAAAACTGATGGTGGGACGACAGACTACGGTGCACCCGTGAAAGGCAGATTCACCATCTCAAGAGATGATTCAAAAAACACGCTGTTTCTGCAAATGAACAACCTGAAAACCGAGGACACAGCCGTGTATTACTGTAGCACGGGGAATAAAGGAGTTACTATGAAAGTACCCTGGTACCTCGATCTCTGGGGCCGTGGCACCCTGGTCACTGTCTCCTCA
>A.1A.168
GAGGTGCAGTTGTTGGAGTCTGGGGGAGCCTTGATACAGCCGGGGGGGTCCCTGAGACTCTCCTGTGCAGCCTCCGGATTCACCTTTTCCAACTATGCCATGAGCTGGGTCCGCCAGGCTCCAGGGAAGGGGCTGGAGTGGGTCTCACATATCACTGTTCCTGGAACTAGCACATACTACGCAGACTCCGTGAAGGGCCGCTTCACCGTCTCCAGAGACAATTCCAAGGACACACTGTATCTGCAAATGAACACCCTAAAAGCCGAGGACACGGCCGTATATTACTGTGCGAAGTGGAACCCCGCTTTACCAGCTGCTACTGGGTCAGGAAATGCTTTTCACGTCTGGGGCCACGGGACAATGGTCACCGTCTCTTCAG
>A.1A.17
GAAATGCAGCTGGTGGAGTCTGGGGGAGGCTTGGTACAGCCTGGCGGGTCCCTGAGACTCTCCTGTGAAGGCTCTGGATTTAAGTTTGATGATTATGGCGTGCATTGGGTCCGGCAAATTCCAGGGAAGGGCCTGGAGTGGGTCTCAGGAATTACTTGGAATAGTGGTAGGATCGTCTATGCGGACTCTGTGAAGGGCCGATTCACCATTTCCAGAGACAACGCCGAGAGATCCGTGTATCTGCAAATGAACAGCCTGCGAGCTGAGGACACGGCCTTATATTACTGTGCAAGGCGAATGTCTGGCGTCTCAGGTTGGCACAACATCGGTCTGGACATGTGGGGCCAAGGGACCACGGTCACCGTCTCCTCA
>A.1A.171
CAGGTGCGCCTGCAGCAGTGGGGCGCAGGTCTGTTGAGGCCTTCGGAGACCCTGTCCCTCACCTGCGCTCTACATGGTGGGTCCTTCAGTGCCTACTACTGGAGTTGGGTCCGCCAGGCCCCAGGGAAGGGGCTGGAGTGGATTGGCGAAGTCCACCAGCGTGGAACCACCAACTACAACGCGTCCCTCAAGAGTCGCGCCTCCATCTCATTGGACACATCCAAGATGCAGTTTTACTTGAATTTGACCTCTGTGACCGCCGCGGACACGGCCATATATTACTGTGCGAGCGTCCCCCTGGCCGGTCTGGACGTCTGGGGCCAGGGGACCACGGTCACCGTCACCTCA
>A.1A.172
GAGGTGCAGCTGGTGGAGTCTGGGGAGGCTTGGTCACGCCTGGGGTCCCTGGACGCTCCCTGTGCAGCCTCTGGATTCACCGTCAGTACCAACTACATGAGTTGGGTCCGCCAGGCTCCAGGGAAGGGGCTGGATTGGGTCTCTAATATTTATAGGACTGGAACCACATCGTACGCAGATTCCGTGAAGGGCCGATTCACCATCTCCAGAGACACTTACAGGAACACAGTTTATATTCAAATGAACAGCCTGAGAGCCGTCGACACGGCCGTGTATTACTGTGCGCGGGGCCATATAGATGGCTACAATTCCCATGCTTTTGATCTCTGGGGCCAAGGGACAATGGTCTCCGTCTCTTCA
>A.1A.173
CAGATCACCTTGAAGGAGTCTGGTCCTACGCTGGTGAGACCCACACAGACCCTCACGCTGACCTGCACCTTGTCTGGGTCCTCACTCAGCACAAGTGGAGTGGGTGTGGGTTGGATCCGTCAGCCCCCAGGAAAGGCCCTGGAGTGGCTTGCACTCATTTATTGGGATGATGATAAGCGCTACAGCCCATCTCTGGAGAGCAGGCTCACCATCACCAAGGACTCCTCCAAAAACCAGGTGGTCCTGACAATGACCAACATGGACCCTGTGGACTCAGCCACATATTACTGTGCACGGACCCCCCGCTACGTCGACTTCTACGGTATGGACGTCTGGGGCCCAGGGACCACGGTCACCGTCTCCTCA
>A.1A.177
GAGGTGCAGCTGGTGGAGTCTGGAGGAGGCTTGATCCAGCCGGGGGGGTCCCTGAGACTCTCCTGTGCAGCCTCTGGGTTCACCGTCAGTAGCAACTACATGAACTGGGTCCGCCAGGCTCCAGGGGAGGGGCTGGAGTGGGTCTCAGTTATTGAAAGTGGAGGTAGCAAAGACTACGCCGACTCCGTGAAGGGCCGATTCACCATCGCCAGAGACAACTCCAAGAACACACTGCATCTTCAAATGAACAGTCTGAGAGCCGAGGACACGGCCGTGTATTACTGTGCGAGAGGCGATTTTTGGAGTGGTTATGAGAACGGCCTGCAGGGCTACGGCTTGGACGTCTGGGGCCAAGGGACCACGGTCATCGTCTCCTCA
>A.1A.178
GAGGTGCATTTGGTGGAGTCTGGGGGAGGCCTGGTCAAGCCTGGGGGGTCCCTGAGACTCTCCTGTGCAGCCTCTGGGTTCACTTCAGTTGCCAATGACTGGGTCCGCCAGGCTCCAGGGAAGGTCCTGGAGTGGGTCTCAGGTATTAATTGGGATAGTGGAAGCATGGCTTATGCGGACTCTGTGAAGGGCCGATTCACCATCTCCAGAGACAACGCCAGGAACTCCGTCTATCTGCAAATACACAGTCTGAGACCTGAGGACACGGCCTTGTATTACTGTTCGAAAGATATCGCCAAATATAGTGCCTACGTCGGGGACTCATACTTTGACTCCTGGGGCCAGGGAACTCTAGTCACCGTCTCCTCA
>A.1A.183
CGGGCGCTGCTGGTGCAGTCTGGGGCTGAGGTGAAGGAGCCTGGGTCCTCGGTGAAGGTCTCCTGCACGGCCTCTGGAGGCACCTTCAACAGCTTTGCTATCAGCTGGGTGCGACAGGCCCCTGGACAAAGGCTTGAGTGGTTGGGAGGCATCATCCCTAAGTTTGGGACACCAGTCTACGCACAGAAATTCCAGGGCAGAGTCACGATTACCGAGGGCGAAGGCACGAACACAACCTTCATGGAGCTGCGCAGCCTGACATCTGACGACACGGCCGTGTATTACTGTGCGAGAGCCCTAACTCATTGCAGTGATGGTAGCTGCTACTCTCCTTTTTGGTCCGGTCTGGACATGTGGGGCCAAGGGGCCGCGGTCACCGTCTCCTCA
>A.1A.184
GAGGTGCAGCTGGTGGAGTCTGGGGGAGGTGTAATACGGCCTGGGGGGTCTCTGAGCCTCTCCTGTGCAGCCTCTGGATTCAAGTCTGATGATTATGCCTTGGCCTGGGTCCGCCAAGTTCCAGGGGAGGGGCTCGAGTGGGTCGCAAGTATCAATTGGAGTGGTAGTAGTATCTATCATAAGGACTCTGTGAAGGGCCGATTCATCATCTCCAGAGACAACTCCAAGAACTCCCTCTATCTACAAATGAACAGTCTGAGAGCCGACGACACGGCCTTGTATCACTGTGCGCGACTGGGCCGGTATGCCAGTTCGCCGGATTCCTGGTACCTCGATCTCTGTGGCCGTGGCACCCTGGTCACTGTCTCCTTCG
>A.1A.186
GAGGTGCAGCTGGTGGAGTCTGGGGGAGGCTTGGTCCAGCCTGGGGGGTCCCTGAGACTCTCTTGTGTAGCCTCTGGATTCCCCTTTAGTAATTCTTGGATGACCTGGGTCCGCCAGACTCCAGGGAAGGGGCTGGAGTGGGTGGCCAGTATCAAGCAAGATGGAAGTGAGACATACTGTGTGGACTCTCTGAGGGGCCGATTCTCCATCTCCAGAGACAACGCCAACAACTCACTATTTCTGCAAATGGACAGCCTGAGAGCCGAGGACACGGGTGTCTATTACTGTGCGTCTGGAACAACATATTACGACTTTTGGAGTGGCTTTTGGTACAACTGGGGCCAGGGAACCCGGGTCACCGTCTCCTCA
>A.1A.188
CAGGTTCAGCTGGTGGAGTCTGGGGGAGGCGTGGTGCAGCCTGGGACGTCCCTGAGACTCTCCTGTGCAGCGTCTGGGTTCAGCTTCAATACCTATGGCATACACTGGGTCCGCCAGCCTCCAGGCAAGGGGCTGGAGTGGGTGGCAGTTATATGGTATGATGGAAGTGTTAAATATTATGCAGACTCCGTGAAGGGCCGATTCACCATCTCCAGAGACAATTCCAAGAACACCCTGTATCTGCAAATGGACAACGTGACAGCCGAAGACACGGCTCTGTATCTCTGTGCGCGAGGGGGACCTTATGGAATAGTGACCCTCTTTGACTACTGGGGCCAGGGAGCCCTGGTCACCGTCTCTTCAG
>A.1A.189
GAGGTGCAGCTGGTGGAGTCTGGGGGAGGCGTGGTCCAGCCTGGGGAGTCCCTGAGACTCTCCTGTGAAGCCTCTGGATTCACCTTCAGCGACCTTATGATTCACTGGGTCCGCCAGGCTCCTGGGAGGGGGCTGCAGTGGGTGCATTTATTTGGTATGATGGTCGGACATTATGTGGACTCCGCGAAGGGCCGGTTCACCATCTCTAGAGACAACTCCAAAAACACGCTGTCTTTGCAAATGAATAGCCTGAGGCCGGAGGACACGGCTAGTTACTACTGTGCGAGAGATGGCTCCTTTGGTGACGGGAGGACAATACATGACGCTTTTGAGATCTGGGGCGAAGGGACAAAGGTCACCGTCTCTTCAG
>A.1A.19
GAGGTGCGCCTGGTGGAATCTGGGGGAGAGTTGGTCCGGCCTGGAGGGACCCTGAGACTCTCCTGTGTGGCCTCTGGATTTGTTTTCAGTGACTACTACATGGACTGGGTCCGCCAGGCTCCAGGGAAGGGACTGGAGTGGATTGGCCGTATTGGAATCGCAGCTAATCATTACACCATTCGATATGGCTCATCTGTTAAAGGCAGATTCATCATCTCTAGAGATGATTCAAGGAATCTTCTCTTTCTGCAAATGAACAGACTGAAAACCGACGACACGGCCGTTTATCATTGCGCCAGGCGGCAGGGTCGTAAGGGTGTGGCCTCAGATGTGTGGGGCCAAGGGACAAAGGTCGTCGTCTCTTCA
>A.1A.190
CAGGTGCAGCTGGTGGAGTCTGGGGGAGGCGTGGTCCAGCCTGGGAGGTCCCTGAGACTCGCCTGTGCAGCGTCTGGATTTACCTTCGCTGACTACCACATGAACTGGATCCGCCAGGCTCCAGGGAAGGGGCTGGAGTGGGTCTCGGCCATCTCCAGTAGTGGTGATACTGTTACTTACGCAGACTCTGTGAGGGGCCGATTCACCATGTCCAGGGACAACGCCAGGAACTCACTCTATTTACAAATCAACAACCTGAGAGCCGAGGACACGGCCGTCTATTATTGTGCGAGGATTGCCACCTTCTATGGAGTGGTTATTGAGCGACTTGACTACTGGGGCCAGGGAACCCTCCTCAGCGTCTCTGCA
>A.1A.191
CAGGTGCAGGTGGTGCAGTCTGGGGCTGAGGTTAAGAAGCCTGGGTCCTCGGTGAAGGTCTCCTGCAAGGCTTCTGGAGGCACCTTCAGGACCTCTGCTATCAGTTGGGTGCGACTGGCCCCTGGACAAGGGCTTGAGTGGATGGGAGGGATCATCCCTATCTTTGATACAGTCAAATACGCACAGAGGTTCCGGGGCAGAGTCACCTTTACCGCGGACAAGTCTACGGGTACAACCTACATGGAGTTGAGCAGCCTGAGATCTGACGACTCTGCCGTGTATTATTGTGCGACAGGGGAGATAGTGGCTACGATTGAAGGGGGAGCCCACGGGGCTTTCGAGAAATGGGGCCCAGGGACAAGAGTCACCGTCTCTTCAG
>A.1A.192
CAGGCGCAGCTGGTGCAGTCTGGGGCTGAGGTGAAGAAGCCTGGGGCCTCAGTGAAGGTCTCCTGCAAGGCTTCTAGATACACCTTCACCGGCTACTATCTGCACTGGGTGCGACAGGCCCCTGGACAAGGGCTTGAGTGGATGGGGTGGATCAACCCTCACAGTGGTGTCACAGAGTATGCACAGAAATTCAAGGGCAGGGTCACCATGACCAGGGACACGGCCACCAGCACAGGGTACATGGAGCTGACCAGGCTGACATCTGACGACACGGCCGTTTATTATTGTGCGAGAGAGATCCCGGTCCTAGAAGCTCCCTGGTTCTATTATGGAATGGATGTCTGGGGCCAAGGGACCACGGTCAGCGTCTCCTCA
>A.1A.194
GAAGTGCAACTGGTGGAATCTGGGGGGGGCTTGGTACAGCCTGGCGGGTCCCTGAGACTCTCCTGTGAAGCCTCTGGATTCACCTTTAATGAATATGCCATGCACTGGGTCCGGCAAGCTCCAGGGAAGGTCCTGGAGTGGGTTGGTTTCATTAGAAGCAAACCTTATGGTGCGACAACAGAACACGCCGCGTCTCTGAAAGGCAGATTCACCGTCTCAAGAGATGATTACAAAGGTGTCGTCTATTTGCAAATGAACAGTCTGCAAACCGAGGACACAGCCGTCTATTACTGTTCTCGAAATGCGTGGGAGCCCCGAGACTGGTACTTCGATCTCTGGGGCCGTGGCACCCTGGTCACTGTCTCCTCAG
>A.1A.195
CAGGTGCAGTTGGTGCAGTCTGGGGCTGAGGTGAAGAAGCCTGGGTCCTCGGTGAAGCTCTCCTGCAAGGCTTCAGGAGGCACCATCTGGACCTATGCTCTCAGCTGGATGCGACACGCCCCTGGACAGGGACTTGAGTGGATGGGAGGGATCATCCCTAACTTTGGCACACCTTACTACGCACAGAAGTTCCAGGGCAGAGTCACAATTACCGCGGACGCGTCCACAGCCCACATGGAGCTGAGCAGCCTCAGATCTGACGACACGGCCGTATATTGGTGTGCGCGAGGAGGCGATGTTACATCGGTGATCGCTGCAACACTACCCTTGTTCGCTATGGACGTCTGGGGCCAAGGGACCACGGTCACCGTCTCCTCT
>A.1A.196
CAGCTGCAGCTGCACGAGTCGGGCCCAGGACTGGTGAAGCCTTCGGAGACCCTGTCCCTCACCTGCACTGTCTCTGGTGGCTCCATCAACACTAAGATTTACTACTGGGGCTGGGTCCGCCAGCCTCCAGGAAAGGGGCTAGAGTGGATTGGGAGTAGGTTTTCCAATGGGGCCGACTACTACAATCCGTCCCTCAAGAGTCGAGTCACCATATCATTTGACACGTCCAAGAACCAGTTCTCCCTGAAGTTGACCTCTGTGACCGCCGCGGACACGGCCGTTTACTTCTGTGCGAGGGACCCTTCGCTTGGATACTGTACTAGTCCCAACTGCGGAACGGACTACTATTTTTATTCTATGGACGTGTGGGGCCCAGGGACCACGGTCACCGTCTCCTCA
>A.1A.198
CAGGTGCAACTGGTGCAGTCTGGGGCTGAGGTGAAGAAGCCTGGGGCCTCAGTGAAGGTCTCCTGCAAGGCCTCTGGATACACCTTCACCGACTACTATATACACTGGGTGCGACTGGCCCCCGGACAAGGGCTTGAGTGGATGGGATGGATCAGCCCTAACAGTGGTGCCACAAACTATGCACACAAGTTTCAGGGCAGGGTCACCATGACCAGGGACACGTCCATCAGTACAGCCTACTTGGAGCTGAGCAGTCTGAAAGCTGACGACACGGCCGTATATTACTGTGCGAAAATACCGCGGGGTTTGTATAGTGGAAACTACTACTTTGACTCCTGGGGCCAGGGAACCCTGGTCACCGTCTCCTCAG
>A.1A.199
GAGGTGCAGGTGGTGGAGTCGGGGGGAGGCGTGGTCCAGCCTGGGGAGTCCCTGAGAATCTCCTGTACAGCCTCTGGATTCATCTTCCGTCACTATGCCATGCACTGGGTCCGCCAGGTTCCAGGCAAGGGGCTAGAATGGGTGGCAGGTATATCATATGATGGAAGCAAGAAATATTACGCAGATTCCGTGAAGGGCCGATTCACCATCTCCAGAGACGATTCCAAGGACACGCTGTTTCTCCAGATGAACAGCCTGGGACGTGCGGACACGGCTGTGTATTACTGTGCGAGAGCCCCCCTCCTTACCTGTTGTTATAGTTGGGGACAGTTTGACCACTGGGGCCAGGGAACCCTGGTCACCGTCTCCTCAG
>A.1A.201
GAGGTGCAGCTGGTGGAGTCTGGGGGAGGCTTGGTAAAGCCTGGGGGGTCCCTTAGACTCTCCTGTGCAGCCTCTGGATTCATTTTCAGAACCGCCTGGTTTAGCTGGGTCCGCCAGGCTCCAGGGAAGGGGCTGGAGTGGGTTGGCCGGATTAAAAGCAAAACTGATGGTGGGACAACAGACTACGCTGCACCCGTGAAAGGCAGATTCACCATCTCAAGAGATGATTCAGAAAACACGCTGTATCTGCAAATGAACAGCCTGAAAACCGAGGACACAGCCGTGTATTACTGTATCACGAGGGTGGTGGCTCGCGGCGGCTTTGACTCCTGGGGCCAGGGAACCCTGGTCACCGTCTCCTCA
>A.1A.202
GAGGTGCAGCTGGTGGAGTCTGGGGGAGGCCTGGTCAAGACTGGGGGGTCCCTGAGACTCTCCTGTGCAGCCTCTGGATTCACTTTCAGTAGTTATAGCATGAACTGGGTCCGCCAGGCTCCAGGGAAGGGGCTGGAATGGGTCTCATCCATTAGTAGTAGTAGTAGTTCCATATACTACGCAGAGTCAGTGAAGGGCCGATTCACCATCTCCAGAGACAACGCCAAGAACTCACTGTATCTGCAAATGAACAGCCTGAGAGCCGAGGACACGGCTGTGTATTACTGTGCGAGAGATTGGGGTACATTGATACCTGACTACTGGGGCCAGGGAACCCTGGTCACCGTCTCCTCA
>A.1A.204
CAGGAGCAACTGGTGCAGTCTGGGGCTGAGGTGAAGAAGCCTGGGGCCTCAGTGAAGGTTTCCTGCAAGGCATCTGGATTCACCTTCAGCAATTACTACATCCACTGGGTGCGACAGGCCCCTGAACAAGGGCCTGAGTGGGTGGGTCTCATTAGTCCAAATGGTGAAAGTGCAACCTATGGACAGAAGTTCCAGGGCAGAGCCACCATGACCAGGGACACGTCGACGACCACTGTCTCCCTGCAATTGAGCAGCCTCACTGCTGACGACACGGCCGTGTATTTTTGTGGGAGACCCTATTGTGGAAGTGCCAGTTGTTGGGGGTACTACGGTTTGGACCTCTGGGGCCAAGGGACCACGGTCACCGTCTCCTCA
>A.1A.206
CAGGTGCAGCTGGTGCAGTCTGGGGCTGAGGTGAAGAAGCCTGGGGCCTCAGTGAAGGTCTCCTGCAAGGCTTCTGGATACACGTTCACCGCCTACTATGTGCACTGGGTGCGACAGGCCCCTGGACAAGGGCTAGAGTGGATGGGATGGATCAACCCTGTCAGTGGTGGCACAAACTATGCACAGAAATTTCAGGGCAGGGTTACCATGACCAGGGACACGTCCATCTACACAGCCTACATGGAGCTGAGCAGGCTGAGATCTGACGACACGGCCGTTTATTACTGTGCGAGAACACGTACCCCTCTCCAACTGGAACCACCTCACTACTTTGACTACTGGGGCCAGGGAACCCTGGTCACCGTCTCCTCAG
>A.1A.207
CAGGTGCAGTTGGTGCAATCTGGGGCTGAGGTGAAGAAGCCTGGGGCCTCAGTAAAGGTCTCCTGCAAGGCTTCTGGATACACCTTCACCGCCCACTATATACACTGGCTGCGCCAGGCCCCTGGACAAGGCTTTGAGTGGATGGGATACATCAATCCTAATACTGGGGCACCTACCTTGGACAGGATTTTCAGGGCAGAGTCGCCCTGTCCCGTGACACGTCTACCAGAACCGCCTACTTGGAGGTGACCAGGCTTAATTCTGACGACACGGCCGTGTACTTCTGTGCGACTTTCGCGGCGTCTTCATCCGGTCAGACCACCTACTTTGCGGATTGGGGCCAGGGGACCCTCGTCACCGTCTCCTCAG
>A.1A.208
CAGGTGCAGCTGGTGGAGTCTGGGGGAGGCTTGGTACAGCCTGGGCGGTCCCTGAGACTCTCCTGTACAGCGTCTGGATTCAACTTTGGTGATTATGCTATGACCTGGTTCCGCCAGGCTCCAGGGAAGGGGCTGGAGTGGGTAGGTTTCATTAGAATCACACCTTTTGGTGGGACAACTGAATACGCCGCGTCTGTGAAAGGCAGATTCAGCATCTCAAGAGATGATTCCAAAAGCATCGCCTATCTGCAAATGAACAGCCTGAAAACCGAGGACACAGCCGTGTATTTCTGTAGTAGAGCCCGGTACAACTTTGGCTACTACTTTGACTACTGGGGCCAGGGAACCCTGGTCACCGTCTCCTCAG
>A.1A.209
CAGGTGCGACTGGTGGAGTCCGGGGGAGGCGTGGTCCAGCCTGGGAAGTCTCTGAGACTCTCCTGTGCAGCCTCGGGTTCACCTTCACACTATGGCATGCACTGGGTCCGCCAGTCTCCTGGCAAGGGGCTGGAGTGGGTGGCAGTTATCTCATATGATGGAAGCAATAGAAAGTATGCAGAAGCCGTGAAGGGCCGTTTCACCATCTCCAGAGACAATTCCAGGAACACACTGTTTCTGGACATGAACAGCTCCAAAACTGAGGACACGGCTGTCTACTATTGTGCGAAGATGTCGGACCCCAATTTTGTAAAAGTACCAATTGTTTCCTGAGCTGGTTCGTCTCCTGGGCCAGGGAACCAGGTCGCCGTCTCCTCAG
>A.1A.21
GAGGTGCAGCTGTTGGAGTCGGGGGGAGGCTTGGTACAGCCTGGGGGGTCCCTGAGACTCTCCTGTGCAGCCTCTGGATTCACCTTTAGCAAGTATGCCATGACCTGGGTCCGCCAGGCTCAAGGGAAGGGGCTGGAGTGGGTCTCAAGTATTAGTGACAGTGGTCGTACCACATACTACGCAGACTCCGTGAAGGGCCGGTTCACCATCTCCAGAGACAATTCCAAGAACACCCTCTATGTGCAAATGAACACCCTGAGAGCCGAGGACACGGCCGTCTATTACTGTGCGAGAGGAGAGGTTAACTACGGTGACTACGGCTACTACGGTATGGACGTATGGGGCCAAGGGACCACGGTCACCGTCTCCTCA
>A.1A.210
CAGGGCCAATTAAAACAGTCTGAGGCTGAGGTGAAGAAGCCTGGGGCCTCAGTGAAGGTCTCCTGCAAGGTGTCCGGCGACAGCATCAGCGATCTATCGGTGCACTGGGTGCGGCTGGCTCCTGGGAAAGGCCTTGAGTGGATGGGAGGGCCTGACCCTGAAAATGGTGGCGCCCTCTACGCACAGACGTTTCGGGGAAGAGTCACTATGACCGAAGACACATCTACAGACACAGCCTACCTGGAACTGAACAACCTGAGATTTGACGACACGGCCATCTATTATTGTGCAGCCAGGAATGGCGACATCTGGCACGCCAAGTTCGGCTTTAAGGACTGGGGCCAGGGAACCCTGGTCACCGTCTCCTCA
>A.1A.211
CAGGTGCAACTGGTGCAGTCTGGGGCTGAGGTGAAGAAGCCTGGGGCCTCAGTGAAGGTCTCGTGCAAGGCTTCTGGATACACCTTCACCGACTACTATTTGCACTGGGTGCGACAGGCCCCTGGACAAGGGCTTGAGTGGATGGGATGGATCAACCCTATCAGTGGTGGCACAAAGTTTGCACAGAAGTTTCAGGGCAGAATCAGCATGGTCAGGGACACGTCCATCAGCACAGCCTATATGGAACTGAGTCGGCTTAGATCTAACGACACGGCCGTATATTACTGTGCGAGGGAGCTGGAGACCCTAGACTTCCAGAATGGCGGCCCGCTTGGGGACTGGGGCCAGGGAACCCTGGTCACCGTCTCCTCAG
>A.1A.212
GAGGTGCAGCTGGTGGAGTCTGGGGGAGGCTTGGTACAGCCGGGGGGGTCCCTGAGACTCTCCTGTGCAGCCTCTGGATTCACCTTCAGTAACTACGACATGCACTGGGTCCGCCAAGCCGCAGGAAAAGGTCTGGAGTGGGTCTCAGCTATTCTGCCTGGTGGTGGCCCTTATTATGCAGGCTCCGTGAAGGGCCGCTTCACCATCTCCAGAGAAAATGCCAGGAACTCCCTATATCTTCAAATGAACAGCCTGAGAGTCGGGGACACGGCTGTGTATTACTGTGTAAGAGAAGTAGTAGTGGGGGATGGTTCGGGGGTGGACAAGTTGGACGTCTGGGGCCAAGGGACCACGGTCACCGTCTCCTCAG
>A.1A.214
GAGGTGCAGTTGGTGCAGTCTGGGGCTGAGGTGAGGAAGCCTGGGGCCTCGGTGAAGGTCTCCTGCAAGGCTTCTGGGTACACCTTTAGCGATTTTCATATCCACTGGGTGCGCCAAGCTCCTGGACAAGGACTTGAGTGGATGGGATGGCTGAACCCTCACAGTGGTGACGCAGAGATTGCTCAGAGATTCCACTTCAGAATCATCATGACCAGGAATGTCTCCACTGATACAGCCTACATGGAACTGGGCAGCCTCACTTCTGAGGACACCGCCATCTAACTGCGCGCGAGTCCTTGGTTACTGTCGTGGATCCGGCTGCTTCAACACTTGGTTCGACCCCTGGGGCCAGGGGACCCTGGTCACCGTCTCCTCAG
>A.1A.215
CAGGTGCATCTGGTTGAGTCTGGGGGAGGCGTGGTCCAGCCTGGGGAGTCCCTGAGAGTCTCCTGTGCAGCCTCCGGATTCACCTTCAGTTCCTATGGCATCCACTGGGTCCGCCAGGCTCCAGGCAAGGGCCTGGAGTGGGTGTCAGTCATCTCATATGCTGGAAGTAATAGATACTATGCAGACTCCGTGAAGGGCCGATTCACCATCTCCAGAGACAATTCCAAGAACACGGTCTTTCTGCAGATGGACAGCCTGAGACCTGAGGACACGGCTGTTTATTTCTGTGCAAAAGATTCCTTAGCGTATAGCAGGGTGGGCGCCCACATTGACTCCTGGGGCCAGGGAACCCTGGTCACCGTCTCCTCAG
>A.1A.216
GAGGTGCACCTGGTGCAGTCTGGGGGAGGCTTGGTCCAGCCTGGGGGGTCCCTGAGACTCTCCTGTGCAGCCTCTGGATTCACCTTTAGTGACTTTTGGATGAACTGGGTCCGCCAGGCTCCAGGGAAGGGGCTGGAGTGGGTGGCCAACATAAACCGGGATGGAGGTGAGGGATACTATGTGGACTCTGTGGAGGGCCGATTCACCATCTCCAGAGACAACGCCAAGAAGTCACTGTATCTGCAAATGGACAGCCTGACAGTCGAGGACACGGCTGTTTATTATTGTGTGAGAGGGACATGGACTACAGGAATGTACAATACCTTGACCCTGGGCCAGGGAACCCTTGTCACCGTCTCCTCA
>A.1A.217
GAGGTGCAGCTGGTGGAGTCTGGGGGAGGCCTTGTCAGGCCTGGGGGGTCCCTGAGACTCTCCTGTGCAGCCTCTGGATTCACCTTCACTACTTATGCCATGACCTGGGTCCGCCAGGCTCCAGGGAAGGGGCTGGAGTGGGTCTCAAGTACTAGTGGTAGTGGTGGCAGCACATACTACGCTGACTCCGTGCAGGGCCGATTCACCATCTCCAGAGACAATTCCAAGAACACGCTCTATCTGCAAATGTACAGCCTGAGACCTGAGGACACGGCTCTGTATTACTGTGCGAAAGGATCCCACCATTTCCGATATTTTGACTGGCTCCCCTTTGACTCCTGGGGCCAGGGAACCCTGGTCACCGTCTCCTCAG
>A.1A.219
CAGGTGCAGCTGGTGGAGTCTGGGGGAGGCGTGGTCCAGCCTGGGACGTCCCTGAGACTCGCCTGTGCAGCGTCTGGATTCATCTTCAGTCACTATGGCATGCACTGGGTCCGCCAGGCTCCAGGCGAGGGCCTGGAGTGGGTGGCAGGTATTTGGTCGCATGGACGTGATGACCTCTATGCAGACTCCGTGAAGGGCCGATTCACCATCTCCAGAGACAATTCCAACAGCACGCTGCATCTGCAACTGAACAGCCTGAGAGCCGATGACACGGCCGTATATTACTGTGCGAAGGTCATGTTTCAAAACTATGACTGGAACTACCTCGGGGACTCCTGGGGCCGGGGAACCCTGGTCACCGTCTCCTCAG
>A.1A.220
CAGGTGCGACTGGTGGAGTCTGGGGGAGGCGTGGTCCAGCCTGGGAACTCCCTGAGACTCTCCTGTGCAGCCTCTGGATTCACCTTCAGTATTTATGGCATGTACTGGGTCCGCCTGGCTCCAGACAAGGGACTGGAGTGCGTGGCAGCAATTTCACATGATGGAAGAACTGAAGAATATGCAGAGTCCGTGAGGGGCCGATTCACCATCTCCAGAGACAATTCCAAGAACACTCTGTATCTCCAAATGAACAGCCTGAGAGCCGAGGACACGGCTGTGTATTATTGTGCGAGAGATTGGGGCGATGGCAGTAGTGGTTCCTATCTTGACTCATGGGGCCAGGGAAACCTGGTCACCGTCTCCTCAG
>A.1A.221
CAGGAGCAGCTGGTGCAGTCTGGGGCTGAGGTGAAGAAGCCTGGGGCCTCAGTGAAGGTTTCCTGCAAGGCTTCTGGATACACTTTCACTGTCTCCTACATTCACTGGCTACGACAGGCCCCTGGACAAGGGCTTGAGTGGCTGGCATGGATCAACCCGAGCAGCGGTGGCACAAAGTTTGCACCAAAGATTCAGGACAGAGTCAGTGTGACCAGGGACACGCCCAGCACCACAGTCCACATGGAGCTGAACAGTCTCATATCTGACGACACGGCCGTGTATTTCTGTGCGAGACGCTGGGCTGGCTATTGTAGTGGTGGTAACTGCTTAGGCGCTTTTGATATCTGGGGCCAAGGGACAATGATCACCGTCTCTTCAG
>A.1A.223
GAGGTGCAGCTGGTGGAGTCTGGGGGAGGCTTGGTACAGCCGGGGGGGTCCCTGAGACTCTCCTGTGAAGCCTCTGGATTCAGCTTTAGTAACTTTTGGCTTGATTGGGTCCGCCAGGCTCCAGGGAAGGGGCTGGAGTTTGTCTCACATATAATGCTAGTGGCGCTAGTAGAGACTACGCAGACTCCGTGAAGGGCCGGTTCACCATCTCCAGAGACAATTCTAGGAATACGCTGTATCTGCAAATGAACACCCTGACAGCCGAGGACACGGCCTTATATTACTGTGCGAAAAAAGGTCCTAATTGGTCCTTTGATTACTGGGGCCAGGGAACCCTGGTCACCGTCTCCTCAG
>A.1A.224
CAGGTGCAACTGGTGGAGTCTGGGGGAGGCGTGGTCCAGCCTGGGAGGTCCCTGAGACTCTCCTGTGCAGCGTCTGGATTCACCTTCACTAACTATGGCTTCCACTGGGTCCGCCAGGCTCCAGGCAAGGGGCTGGAGTGGGTGGCAGTCATATGGTCTGATGGAACTAATAAATACTATGCAGACTCCGTGAAGGGCCGATTCACCGTCTCCAGAGACAATTCCGAGAACACGCTATATCTGCAAATGAACAGCCTGAGAGTCGAGGACACGGCTGTGTATTACTGTGCGAGAGATGACTGTGCTGGTGGTAGTTGTTTCGACTATTGGGGCCAGGGAACCCCGGTCACCGTCTCCTCAG
>A.1A.225
CAGCTGCAGCTGCAGGAGTCGGGCCCAGGACTGGTGAAGCCCTCGGAGAGTCTGTCCCTCACGTGCACTGTCTCTGGTGGCTCCCTCAACAGTGGTAGTTACTACTGGGGCTGGATCCGCCAGCCCCCCGGGAAGGGGCTGGAGTGGATTGGGAGTATCTATTACAGTGGAAGCACCAACTACAACCCGTCCCTCAAGAGTCGAGTCACCATATCGATAGACACGTCCGAGAACCAGTTCTCCCTGAAGCTGAGTTCTCTGATCGCCGCGGACACGGCCGTGTATTACTGTGCGAGACGGCCCATTACTTACTACTCTGATGCGACTCCTTTTTCTCTTGACTCGTGGGGCCAGGGAACCCTGGTCACCGTCTCCTCAG
>A.1A.226
GAGGTGCAGCTGGTGGAGTCTGGGGGAGGCTTGGTCCAGCCTGGGGAGTCCCTGAGACTCTCCTGTGCAGCCTCTCAATTCACCCTCAGCAGCTACTACATGATCTGGGTCCGCCAGGTTCCAGTGAAGGGGCTGGAGTGGGTCTCAATTCTTTATGGCGATGGGACCACAAACTACGCAGACTCCGTGAGGGGCAGATTCACCATCTCCAGAGACGATTCCAAGAACACGCTGTATCTTCAAATGAACAGCCTGAGAGCCGAGGACACGGCCGTATATTATTGTGCGAAAGAACCCTATAGTGCCTACGGCCTCTGGGGCCAGGGAACCCTGGTCACCGTCTCATCA
>A.1A.228
CAGGTGCAGCTGCAGGAGTCGGGCCCAGGAGTGGTGAAGCCTCCGGAGACCCTATCCCTCACCTGCAGTGTCTCTGGTGGCTCCGTCAGTAGTGGGAGTAATTTCTGGACCTGGATCCGGCAGCCCCCAGGGAAGGGACTGGAATGGATTGGGTATATCTCTTCCAGTGGGAACACCAACTACAACCCCTCCCTCAGGAGTCGACTCACCATGTCATTAGACACGTCTAAAAACCACTTCTCCCTGAGGTTGACTTCTGTGACCGCCGCGGACACGGCCGTGTATTACTGTGCGAGAGACTTTCTAGCAGCAGGCAGCCAGGACAACTTCTTGTATTACGGCATGGACGTCTGGGGCCATGGGACCACGGTCACCGTCTCCTCA
>A.1A.23
CAGGTGCAGCTGGTGCAGTCTGGGGCTGAGGTGAAGAAGCCTGGGTCCTCGGTGAAGGTCTCCTGCACGGCTTCTGGAGGCGGCTTCAGCACCTTTGATATCAACTGGGTGCGACAGGCCCCTGGACAAGGGCTTGAGTGGGTGGGATGGATCAACCCTAACAACGGTGCCACAAAGTCTGCACAGAGATTTCAGGGCAGGGTCACCATGACCAGGGACACGTCCGTCACTACGGCCTACCTGGACCTGAGCAGACTGAAACCCGACGACACGGCCGAATATTATTGTGCGCGAGAGCGAATTAGGAGGGCAGGCGAGTCTCCGGTAGTAGACTATACCTACTACGGTATGGACGTCTGGGGCCAAGGGACCACAGTCACCGTCACCTCA
>A.1A.230
CAGGTGCAGCTGGTGCAGTCTGGGGCTGAGGTGAAGAGGCCTGGGTCCTCGGTGAAGGTCTCCTGCAAGGTTTCTGGAGGCACCTTCGACAGTTATGGTATCAGCTGGGTGCGACAGGCCCCAGGACAAGGACTTGAGTGGATGGGACAGATCATTCCTCGCTTTGGTTTAGCAAGTTATGCACAGCGATTTCGGGGCCGAGTCAGGATTACCGCGGACGATTCCACGAGCACAGCCTACATGGACCTAATCAACCTGATCTCTGACGACACGGCCGTCTATTTCTGTGCGAGAGTGGGGTGGGACCTCCAACCCACCTGGTTCGACCCCTGGGGCCAGGGAACCCTGGTCACCGTCTCCTCAG
>A.1A.231
GAGGTGCAGCTGGTACAGTCTGGGGCAGAGGTGAAAAAGCCCGGACAGTCTCTGAAGATCTCCTGTAAGGGTTCTGGATACAACTTTAACAGATACTGGATCGGCTGGGTGCGCCAGATGCCCGGGAAAGGCCTGGAGTGGATGGGCATCATCCTTCCTGGCGACTCTGATACCAGATATAGCCCGTCGTTCGAAGGCCACGTCACCATCTCAGCCGACAAGTCCCTCAGTACCGCCTACCTGCAGTGGAGGAGCCTGAAGGCCTCGGACAGCGCCGTCTATTACTGTGCGGCGCCTCATTTGTCTGAACACAATGGTGTGGACGTCTGGGGCCAAGGGACCACGGTCACCGTCTCCTCA
>A.1A.232
GAGGTGCTGCTGGTGGAGTCTGGGGGAGGCTTCGTAAAGGCCGGGGGGTCCCTTAGACTCTCCTGTGCAGCCTCTGGATTCACTTTCAGCAACGCCTGGATGACCTGGGTCCGCCAGGCTCCAGGGAAGGGGCTGGAGTGGGTTGGCCGTATTAAAAGGACAACTGATGGTGGGGCTACAGACCACGCTCCACCCGTGAAAGGCAGATTCACCATCTCAAGAGATGATTCAAAAAACATGGTGTATCTGCAAATGAACAGCCTGAAAATCGAGGACACAGCCGTGTACTACTGTGCCACAGAGGAGAACGGCAACAACTGGGGCCAGGGAACCCTGGTCACCGTCTCCTCA
>A.1A.234
CAGGTGCAGTTGGTGCAGTCTGGGGCTGAGGTGAAGAAGCCTGGGGCCTCAGTGAAGGTCTCCTGCAGGGCTTCTGGATACACCTTCACCGGCCAGTATATGCACTGGGTGCGACAGGCCCCTGGACAAGGGCTTGAGTGGATGGGATGGATCAACCCTAATTCCGGTGACACAAAGTACGCACAGAAATTTCAGGGCAGGGTCACCATGAGCAGGGACACGTCCATCAACACTGCCTACATGGAACTGACCCTCCTGAACTCTGACGACACGGCCGTCTACTTCTGTGCGAGATACATGACTACGGTGACTACTGTTGACTTTTGGGGCCAGGGAACCCTGGTCACCGTCTCCTCAG
>A.1A.235
CAGGTGCAGTTGGTGCAGTCTGGGACTGAGGTGAAGAAGCCTGGGGCCTCAGTGAAGGTCTCCTGCAAGGCTTCTGGATACACCTTCACCGGCTACTATCTACACTGGGTGCGACAGGCCCCTGGACAAGGGCTTGAGTGGATGGGATGGATCAACCCTAACAGTGGTGGCACAAACTATGCACAGAAGTTTCAGGGCAGGGTCACCATGACCAGGGACACGTCCATCAGCACAGCCTACATGGAGCTGAACAATTTGAGATTTGACGACACGGCCGTCTATTATTGTGCGAGACAACAAGTGGCTGGCCAGTATGACTGGCTCGACCCCTGGGGCCAGGGAACCCTGGTCATCGTCTCCTCAG
>A.1A.237
GAGGAATTACTGGTGGAGTCGGGGGGAGGCCTGGTCCAACCTGGGGGGTCCCTAAGACTCTCTTGTACAGCCTCTGGATTCAGTTTTAGTCGCTATTGGATGAGCTGGGTCCGCCAGGCTCCAGGGAAGGGGCTGGAGTGGTTAGGCAATATAAAGGAGGATGGACGAGAGCAATATTCTGTGGCCTCTGTGAAGGGCCGATTCACCATATCGAGAGACAACGCCAAGAATTCATTGTATCTGCAACTGGACAGCCTGAGAGCCGAGGACACGGCCGTGTATTTTTGTGCGAGGGCCTACACGCACTACCACGGGATGGACGTCTGGGGCCTCGGGACCGCGGTCTCCGTCTCCTCA
>A.1A.24
GAGGTGCAGTTGGAGGAGTCTGGGGGAGGCTTCGTACAGCCTGGCGGGTCCCTGAGACTCTCGTGCAAAGGCTCAGGATACCCATTTGATGGTCATGCCATGCAGTGGATCCGGCAACGTCCAGGGCAGGTCTTCGAGTGGGTCGCAGGTATCAGTTGGAACGGGGGCAGTCTAGACTACAGGGCCTCTGTGAAGGGCCGGTTTAGAATCCTCAGAGACAACGCCAAGAATATGTTATACCTGGAAATGAAGAATTTGAGAATTGAAGACACGGCCTTCTATTTCTGTGTGCGGGACAACGCCAAAGACTACTTTGGTCTGGGGAGTTACTATGGCCGATGGGGCCAGGGAACCCTGGTCAGGGTCTCGTCA
>A.1A.244
CAGGTTCAGCTGGTGCAGTCTGGAGGTGAGGTGAAGGAGCGTGGGGCCTCAGTGAAGGTTTCCTGCAAGTCTTCTGGTTACAGTTTTACCAAATATGGTATCGCCTGGGTGCGACAGGCCCCTGGACAGGGACTTGAGTGGATGGGATGGATCGACACTTACAATTCTAACACAAACCTTGCACAGAAGTTCCAGGACAGAGTCACCATGACCACAGACACATCCACGAGCACAGCCTACATGGACCTGAGGAGCCTGAGTTCCGACGACACGGCCGTGTATTACTGTGCGAGATCGCCAGCAGCAGCTGGTTCGTACGCTTTGGACGTCTGGGGCCAAGGGACCGCGGTCAGTGTCTCCTCAG
>A.1A.245
CAATTGCAGCTGCAGGAGTCGGGCCCAGGACTGGTGAGGCCTTCGGAGACCCTGTCCCTCATCTGCACTGTCTCCGGTGGCTCCATCAGTGATAACAGTTACCACTGGGACTGGATCCGCCAGCCCCCAGGGAAGGGACTGGAGTGGATTGGGAGTATCGACCATATGGGGGGCACCTACTACAACCCATCCCTCGAGAGTCGAGTCACCCTGTCTATAGACACGTCCAAAAGTCACTTCTCCCTGAAGCTGAGCTCTCTGACCGCCGCGGACACGGCCGTCTATTACTGTGCGAGACGGCCCATTACTTACTCCTCTGAACCTAGTCCTTCTGAACTTGACTCGTGGGGCCAGGGAACTCTGGTCACCGTCTCCTCAG
>A.1A.246
CAGCTGCAGCTGCAGGAGTCGGGCCCAGGACTGGTGAGGCCTTCGGAGACCCTGTCCCTCACCTGCACTGTCTCTGGTGACTCCATCAGCAGTAGTAGTTACTACTGGGGCTGGATCCGCCAGCCCCCGGGGAAGGGGCTGGAGTGGATAGGGAGTATGTTTTATAGTGGGAGCAGCTACTACAACCCGTCCCTCATGAGTCGAGTCATCATATCAGTAGACACGTCCAGGAACCAGTTCTCCCTGTAGCTGACCTCTGTGACCGCCGCGGACACGGCCGTGTATTACTGTGCGACAACCCAGAGATCGGGCATTACATATTATTATGATGTCAGTGGTTCCAACTGGTTCGACCCCTGGGGCCAGGGAACCCTGGTCACCGTCTCCTCAG
>A.1A.247
CAGGTGCAGCTGCAGCAGTCGGGCGCAGGACTGTTGAAGCCTTCGGAGACGCTGTCCCTCTCCTGCGCTGTCTATGGTGGGTCCGTCAGTGGCTACTACTGGAGCTGGATCCGGCCGGTCCCCGGAAAGGGGCTGGAGTGGATTGGCGAAGTCAATCAGAGTGGGACCACCGGCCTCAGCCCGTCCCTCAAGGGTCGAGTCACCCTTGCGGTAGACACGTCCAAGAACCAGTTCACCCTGAGTCTACACTCTGTGACCGCCGCGGACGCGGGTGTCTATTACTGTGCGAGAGGCGGCAGAAATGGCTACAGTCGAGCGTCTTTCCGCTACTGGAACTTCGATCTCTGGGGCCGTGGCTCCCTGGTCACTGTCTCCTCA
>A.1A.248
GGGGTGCAATTGGTGGAGACTGGCGGAGGCTTGATCCAGCCGGGGGGGTCCCTGAGACTCTCCTGTGTAGTCTCTGGGTTCACCGTCAGTGGCAGCCGCTTGAGTTGGGTCCGCCAGGCTCCAGGGAAGGGTCTGGAGTGGGTCGCAGTTATTCATAGTTCTGAAACGACAGACTACGCTGACACCGTGAAGGGCCGATTCACCATCTCTAGAGACAGTTTCAAGAACACTGTGTATCTTCAAATGACCAGCCTGACAGGCGAGGACACGGCCATATATTACTGTGTGCGAGACTTTTTGTCTGGGACGCGGTGGGGCAACGGAACCCGGGTCACCGTCTCTTCA
>A.1A.25
CAAGTGCAGCTGGTGGAGTCTGGGGGAGGCGTTGTACAGCCTGGGAGGTCCCTGAGACTCTCCTGTATAGCCTCTGGATTCACGTTCAGTAGCTATGCCATGCACTGGGTCCGGCAAGCTCCAGGGAAGGGCCTGGAGTGGGTCTCAGGCATTAGTTACACTGGTGGGAGCGTTGGCTATGCGGAATCTGTGAGGGGCCGATTCACTGTCTCCAGAGACAACGCCAAGAGTACCCTGTATCTGGAAATGAACAGTCTGAGACCTGAGGACACGGCCCTCTATTACTGTGCAAAAGACCTTCGCGGGTACTATGATAAGAGTGGTTATTACCGCTTTGAGGCTCTTGATGTCTGGGGCCAGGGGACAGTGGTCACCGTCTCCACA
>A.1A.250
CAGGTGCAGCTGGTGCAGTCTGGGGCTGAGGTGAGGCGGCCTGGGGCCTCAGTGAAGGTCTCCTGCAAGGCCTCTGGATACATCTTCTCCGAATACCATGTGCACTGGGTGCGACAGGTCCCAGGACAAGGGCTTGAGTGGATGGGATGGGTCAATCCTAAGAATGGTGGCACAAAGTTTGCAGTGAAGTTTCGGGGCAGGGTCACCATGACCAGGGACACGGCCCTCAGTACAACTTACATGGAACTGAGCGGACTGAGATCTGACGACACGGCCAGATATTTCTGTGCGAAGTCGGCTGGAACGGCGTATTATGACCACTGGGGCCAGGGAACCCTGGTCACCGTCTCCTCAG
>A.1A.252
CAGTTGCACCTGCAGGAGTCGGGCCCAGGACTGGTGAGGCCTTCGGACACCCTGTCCCTCACCTGCGCAGTGTCCGGTGCCTCCCTCACCAGTAGTCCTCATTACTGGGGTTGGATCCGCCAGCCCCCAGGGAAGGGGCTGGAATGGATTGCATATATTTATTATAGTGGGAGTCCCTTCTACAACCCGTCCCTGAACAGTCGAGTCACCATATCCATAGACACGTCCAAGAACCAGTTCTCCCTGAAGCTGACCTCTTTGACCGCCGCGGACACGGCCGTGTATTACTGTGCGAGACGGCCCATTACTTACTACTCTGATACCAGTCATTATGGCCCTGACTCCTGGGGCCAGGGAACCCTGGTCACCGTCTCCTCAG
>A.1A.253
CAGGCGCAACTGGTGCAGTCTGGGGCTGAGGTGAAGAAGCCTGGGGCCTCAGTGAAGGTCTCCTGCAAGGCTTCTGGATACACCTTCACGGGCTACTATATACACTGGGTGCGACAGGCCCCTGGACAAGGCCTTGAGTGGATGGGATGGATCAACCCTCACAGTGGTGGCACAAACTATGCACAGAAGTTTCAGGGCAGGGTCACCATGACCAGGGACACGTCCCTCAGCACAGCCTACATGGAGCTGACCAGGCTGACTTCTGACGACACGGCCGTGTATTACTGTGCGAGATCCCTTGCGGAGCTACTACCCGCCGACTTTGACTACTGGGGCCAGGGAACCCTGGTCACCGTCTCCTCAG
>A.1A.254
CAGTTCCAGCTGCTGGAGTCGGGCCCAGGACTGGTGAAGCCCTCGGAGACCCTGTCCCTCACTTGCACTGTCTCTGGTGCCTCCATCCTCGATAGTGGTTACTATTGGGGCTGGATCCGCCAGTCCCCGGGGAAGGGGCTGCAGTGGATTGGGAGTATCTATTATAGTGGGATCACCTACTACAACCCGTCCCTCAGGAGTCGAGCCACCATAAACGTTGACATGTCCAAGAACCAGTTCTCCCTGCAGCTGAACTCTGTGACCGCCGCAGACACGGCCGTTTATTACTGTGCGAGACATTCGTCCGCCCTTGAGTATTACGATTTTTGGAATGGTTTTTTTTCGGGCTGGTTCGACCCCTGGGGCCAGGGAACCCTGGTCACCGCCTCATCAG
>A.1A.255
GAGGTGCAGCTGGTGGATCTCGGGGGAGGCGTGGTCCAGCCTGGAGAGTCCCTGAGACTCTCCTGTACAGGCTCTATAGTCACCTTCAATGACCGCTTCGTGGACTGGGTCCGCCAGACACCAGGGAAGGGGCTGGAGTGGGTTGGCCGCATCCACAACCAACCTGACAGTTACACCACACAATACGCCGCGTCTGTGAAAGGCAGATTCACCATCTCAAGGGATGTTTCAAAGGACTCACTCTTTCTGCAAATGAACGACCTGAAGACCGAGGACACGGCCCTCTATTACTGTACTGGAGGCAATTTATTGCCTGCCTTTGATATCTGGGGCCAAGGGACAATGGTCACCGTCTCTTCA
>A.1A.256
GAAGTGCGACTGGTGGAGTCCGGGGGAGCCTTGGTACAGCCTGGAGGGTCCCTGAGACTCTCCTGTACAGGCTCGGGAATCACTTTCGATAGTTATGAAATAAACTGGGTCCGCCAGGCTCCAGGGAAGGGGCCTGAATGGATTTCATATATTAGTAGTTTTGGTGACACCACTTACTACGCAGACTCTGTGCAGGGCCGAGTCACCATCTCCAGAGACAACGCCAGGGACTCAGTTTTTCTGCAAATGAACAGCCTGAGAGTCGAGGACACAGGTGTCTATTACTGTGCGAGCGGACGATATGCCTTCTGGGGCCAGGGAACCCTGGTTACCGTCTCCTCA
>A.1A.257
CAGGTCCAGTTGGTGCCATCTGGGGCCGAGGTGAAGAAGCCTGGGTCCTCGGTGAAGGTCTCCTGCAAGGCTTCTGGAGTCACCTTCACCAGTTATGCTATTAGTTGGGTGCGACAGGCCCCTGGACAGGGGCTTGAATGGATGGGAGGGATCATCCCTATACTTGGCATAGCGACCTACGCGCAGAAGTTCCAGGGCAGGCTCGCCATTACCGCGGACAACACTACGACGACGGTCAACATGGCGCTGAGCAGCCTGAACTCTGAGGACACGGCCCTATATTATTGCGCGAGAGTAGCGACCCTCCACGACTACTCTATGGACGTCTGGGGCCAAGGGACCACTGTCAGCGTCTCCTCG
>A.1A.258
CAGCTGCAACTGCAGGAGTCGGGCCCAGGACTGGTGAAGCCTTTGGAGACCGTGTCGCTCATATGCAATGTCTCTGGTGGCTCCATAAGTAGTAGTAGTTACTACTGGGGCTGGGTCCGCCAGTCCCCAGGGAAGGGGCTGGAGTGGGTTGGGAGTCTCTATTTTAATGGGGCCACCTACTACAATCCGTCCCTCAAGAGTCGAGTCACCATATCAGCAGACACGTCCAAGAACCAGATCTCCCTGAAACTGAGTTCTGTGACGGCCGCGGACACGGCCGTATATTACTGTGCGGGCACCGTGACTACGATGGTAGTGGTTATTGGTGAATACTTCCAGCACTGGGGCCAGGGCTCCCTGGTCACCGTCTCCTCAG
>A.1A.259
GAGGTGCAGCTGATACAGTCTGGAGCAGAGGTGAAAAAGCCCGGGGAGTCTCTGAAGATCTCCTGTCAGCATTCTGGATACATCTTTACCAACTACTGGGTCGGCTGGGTGCGCCAGATGCCCGGGAAAGGCCTGGAGTGGATGGGGAGCATCTATCCTGGTGACTCTGATACAAGATATAATCCGTCCCTCCAAGGCCAGGTCACCATCTCAGCCGACAAGTCCATCACCACCGCCTACCTGCAGTGGAGCAGCCTGAAGGCCTCGGACACCGCAATGTATTTTTGTGTGAGACAGCCTCCTGGTGCGCAGAGACACATTGACTTCTGGGGCCAGGGAACCCTGGTCACCGTCTCCTCA
>A.1A.26
CAGGCGCAGCTGGTGCAATCTGGGGCTGACGTGAGGAAGCCTGGGGCCTCAATGAAGGTCTCCTGTAAGGCTGCTGGATACTCTTTTATGGAGTATTATATCCACTGGGTGCGACAGGCCCCTGGGCAAGGGCTTGAGTGGATGGGATGGATCGACCCTAAGAGCGGTGACACAGACTTCGCACAGAAGTTTCAGGGCAGGGTCACGATGACCAGCGACACGTCCATCAAAAAATTCTACATGGAGTTGAGTGGAGTGAGATCCGACGACACGGCCGTCTATTTCTGTGCGCGGGACTGGCCCCTGGTACCAAGACCACCCCCCTCAATGAACTACGGAATGGACGTCTGGGGCCAAGGGACCACGGTCATCGTCTCCTCA
>A.1A.261
GAGGTGCAGCTGGTGGAGTCTGGGGGAGGCTTTGTAAAACCGGGGGGGTCCTTTAGACTCTCCTGTTCAGCCTCTGGATTCACTTTCAGTCCTGCCTGGATGAGCTGGGTCCGCCAGGCTCCAGGGAAGGGGCTGGAGTGGGTTGGCCGGATTAAAAGTAAAAATGAAGGTGCGACAACAGACTATGGCGAACCCGTGAAAGGCAGATTCACCATCTCAAGAGATGATTCAAAGAACACGTTGTCTCTGCAAATGAACAGCCTGAAAATCGAGGACACAGGCGTATATTATTGTCACACAGATTGGGGGACGGTGACCCGATTTGACTACTGGGGCCAGGGAACCCTGGTCACCGTTTCCTCA
>A.1A.262
CAGGTGCAGCTGGTGCAGTCTGGGGCTGAGGTGAAGAAGCCGGGGGCCTCAGTGAAGGTCTCCTGTAAGGCTTCTGGATACACCTTCACCGCCACTTATTTTCACTGGGTGCGACAGGCCCCTGGACAAGGCCTTGACTATATGGGATGGATTAACCCTGACACTGGTGCCACAAGTTATGCACAGAACTTTCGGGGCAGGGTCACCATGACCAGGGACACGTCCGTCACCTCAGCCTACCTGGACCTAAACAGCCTGACTTATGACGACACGGCCGTCTATTACTGTGCGAGGGGATCCCTTACTACGCTTCGGGGAGTTGATGACTCCTGGGGCCAGGGAACCCTGGTCACCGTCTCCTCAG
>A.1A.263
CGGGTGCAGTTGGTGGAGTCTGGGGGAGGCGTGGTGCAGCCTGGGCGGTCCCTGAGACTCTCCTGTGTAGCCTCTGGATTCACCTTCGTTGACTTTGGCATGCACTGGGTCCGCCAGGCTCCAGGCAAGGGGCTGGAGTGGGTGGCATTTGTATCATATGATGGAAGTGATACATACTATGCAGCCTCCGTGAGGGGCCGATTCGCCATCTCCAGAGACAATTCCAAGAATACGCTGGATCTGCAAATGAACAGCCTGAGAGCCGAGGACACGGCTGTCTATTACTGTGCGAGAGATATGGATCGATTATCATCTTTCGACTACTGGGGCCAGGGAACCCTGGTCACCGTCTCCTCAG
>A.1A.264
CAGGTGCAGCTGCAGGAGTCGGGCCCACGACTGGTGAAACCTTCGGAGACCCTGTCCCTCACTTGCGAAGTCTCTGGCTCCTTCACGAGAAGTGGTCACTTCTGGGGCTGGATCCGCCAGCCCCCAGGGAAGGGCCTGGAGTGGATAGGCCATATCTTCCAGAGTGGGAGAACCTACTACAACCCGTCCCTCAACGGTCGAGTCACCATGGCAGTAGACAGGTCCAAAAACCAATTCTCCCTGAACCTCAGTTCTGTCACCGCCGCGGACACGGCCGTCTATTACTGTGCGAGGCAGTACTATGACAGAAAAGTCGGGTCGTCAGTGCATGCTTTTGAGATGTGGGGCCAAGGGACAACGGTCACCGTCTCTTCA
>A.1A.265
GAGGTGCAGCTGGTGGAGTCTGGGGGAGGCTTGGAGCAGCCTGGGGGGTCCCTGAGACTCTCCTGTGAAGCCTCTGGATTCACCTTGAGTAGTTATAGTATGACCTGGGTCCGCCAGGCTCCAGGGAAGGGGCTGGAGTGGGTTTCATTTATAGTAGTAGTGGAAACATATATTATGTAGACTCTGTGAAGGGCCGATTCACCATCTCCAGAGACAACGCCAAGAACTCACTGTATCTGCAAATGAACAGCCTGAAAGACGACGACACGGCTGTCTATTATTGTGCGAGAGCCTACCATATGGGATACTACTACGGTATGGACGTCTGGGGCCGAGGGACCACGGTCACCGTCTCGCCA
>A.1A.266
CAGGTGCAACTGGTGCAGTCTGGGGCTGAGGTGAAGAAGCCTGGGTCCTCGGTGAAGGTCTCCTGCAAGGCTTCTGGAGGCACCTTCAGCAGCTATGCTATCAACTGGGTGCGACAGGCCCCTGGACAAGGCCTTGAGTGGATGGGAGGGATCATCCCAGTCTTTGGCACAGTAAACTACGCACAGAAGTTCCAGGGCAGAGTCACGGTTACCGCGGACGAATCCACAAACACAGCCAACATGGAGCTGAGCAGCCTGAGATCTGAAGATACGGCCGTGTATTACTGTGTGGGCGCCGAGCACCCTGGCTACGCCCGGTCAAGGGGTGACTCTGAATCCTGGGGCCAGGGAACCCTGGTCACCGTCTCCTCAG
>A.1A.267
CAGGTGCAGCTGGTGCAGTCTGGGGCTGAGGTGAAGAAGCCTGGGTCCTCGGTGAAGGTCTCCTGCAAGGCTTCTGGAGGCACCTTCAACAGGTATGCTATCAGTTGGCTGCGACAGGCCCCTGGACAAGGGCCTGAGTGGATGGGAGGGATCATCTCTATGTTTGGTACAACAAGCTACGCACAGAAGTTCCAGGGCAGAGTCACGATTACCGCGGACGAATCCACGAGCACAGCCTACATGGAGCTGAGCAGCCTGAGATCTGAGGACACGGCCATGTATTACTGTGCGCGAGGCACCGAGGCGGTAGCATTCTACTTTGACTACTGGGGCCAGGGAACCCTGGTCACCGTCTCCTCAG
>A.1A.268
GAGGTGCAGCTGGTGGAGTCCGGGGGAGGGATAGTTCAGCCGGGAGGGTCCCTGAGACTCTCCTGCGCAGCCTCTGGATTCATGTTCAATAAATATTGGATGAACTGGGTCCGCCAAGCTCCAGGGAAGGGGCCGGTGTGGGTCGCACGCATGAGCGGTGACGGGACTTACACAACCTACGCGGACTCCGTGAAGGGCCGATTCACCATCTCCAGAGACAACACCCAGAACAGCCTCTATCTGCAAATGAACAGTTTGACAGTCGAGGACACGGCTGTCTATTACTGTACAAGGGCCCATACTGGGACCTACATGGACTTTGACTACTGGGGCCAGGGAACCCTGGCCACCGTCTCCTCA
>A.1A.269
CAGGTGCAGCTGGTGCAGTCTGGGGCTGAGGTGAAGAAGCCTGGGGCCTCAGTGAGGGTCTCCTGCAAGTCTTCTGGAACACCTGTCATCGACTACTATATGCACTGGGTGCGACAGGCCCCTGGACAAGGGCTTGAGTGGATGGGATGGATCAATACTAACAGTGGTGTCACACTCTATGCACAGAAGTTTCAGGGCAGGGTCACCATGACCACGGACACGTCCAGCAGCACAGTGTATATGGAATTGAGCCGGCCGACATCTGACGACACGGCCGTGTATTACTGTGCGAGAGATGAACGTGGTATCCGCTGGTACTTCGATCTCTGGGGCCGAGGCACCCTGGTCACTGTCTCCTCAG
>A.1A.27
GAGGTGCAGCTGGTGGAGTCTGGGGGAGTCGTGGTTCAGCCGGGGGGGTCACTGAGACTCTCCTGTGCAGCCTCTGGATTCACCTTTGAAGACTGTGCCATGCACTGGGTCCGTCAAGCTCCGGGGAAGGGTCTGGAGTGGGTCTCTGTTATTAGTCGGGATGGCGGCAGCACCTACTACGCAGACTCTGTGAAGGGTCGATTCACCATCTCCAGAGACAATTCCAAGACCACCCTGTATCTGCAAGTGAACAGCCTGCGAGCCGAGGACACGGCCGTATATTACTGTGCGAAAAGGGGTGACGACGGAGACTCCTACTACGCTATGGACGTCTGGGGCCACGGGACCACGGTCACCGTCTCCTCA
>A.1A.271
CAACTGCAGCTGCAGGAGTCGGGCCCAGGACTGGTGAAGCCTTCGGAGACCCTGTCCCTCATTTGCACTGTCTCTGGTGGCTCCATCATTGTGTATAATACTGGGGGTGGATCCGCCAGTCCCCAGGGAAGGGACTGGAGTGGATTGGAGAAATCTCCTATGGTGGGAGCGCCTACTACAATCCGTCCCTCAAGAGTCGAGTCACCATATCAATAGACACGTCCAATAACAAATTCTCCCTGAACCTGCGGTCTGTGACCGCCGCTGACACGGCCATCTATTACTGTGCGCGAAGGAACATCGCTATGGGGTACTTTGACTACTGGGGCCAGGGAACCGAGGTCACCGTCTCCTCAG
>A.1A.272
CAGCTGCAGCTCCAAGAGTCGGGCCCAGGACTGGTGAAGCCTTCGGAGACCCTGTCCCTCATCTGCAATGTCTCTGGTGTCGCCATCACCAGTAGTCAATACTATTGGGGCTGGATCCGCCAGGCCCCAGGGCAGGGACTGGAGTGGATTGGGAATATCTTTTATACTGGGAGCACCTACTCCAACCTGTCCCTCAAGAGTCGAGTCACCATATCAGTAGACAGGTCGAAAAACCAGTTCTCCCTGAAGTTGAACTCTGTGACGGCCGCGGACACGGCCGTCTATTTCTGTGCGCGAGGTATCGTCGAGGCGGCAATAGACACCTTTCTTGACCATTGGGGCCAGGGAACCCTGGTAACCGTTTCCTCGG
>A.1A.273
CAGCTGCAGGTGCAGGAGTCGGGCCCAGGACTGGTGAAGCCTTCGGAGACCCTGTCCCTCACCTGCACTGTCTCTGGTGGCTCCATCAGCAGCAGTAGTCAGTACTGGGGCTGGATCCGCCAGCCCCCAGGGAAGGGGCTGGAGTGGATTGGGAGTCTCTATTATGGTGGGAGCACCTACTACAACCCGTCCCTCAAGAGTCGAGTCACCATATCCGTAGACACGTCCAAGAACCAACTCTCCCTGAAACTGACCTCTGTGACCGCCGCGGACACGGCTGTCTATTACTGTGCGAGTCAGCCCCGCTGTGGAACTGGTGCTACCTGCTACCCTCACTGGGGCCAGGGAACCCTGGTCACCGTCTCCTCAG
>A.1A.274
CAGGTACTTACAACAGGGGGCGCACGACTGTTGAAGCCTTCGGAGACCCTGTCCCTCACCTGCGGTGTCTATAATGCGTCCCTTACTGGATACTTCTGGAGCTGGATCCGCCAGTCTCCAGGGAAGGGGCTGGAGTGGATTGGGGAAGTCAATCATAGTGGAACGTCCAACTATAACCCGTCCCTCAGGAGTCGACAGACCATGTCAGTTGACACGTCCAACCACCAGTTCTCCCTGAACCTGAGGTCTTTGACCGCCGCGGACACGGCTGTTTATTACTGTGCGAGAGGGCGGATAGCAGTGGCTAGGTACTTTGACTACTGGGGCCAGGGAGCCCTGGTCACCGTCTCCTCAG
>A.1A.275
CAGATGCAGCTGCAGGAGTCGGGCCCAGGACTGGTGAAGCCTTCGGAGACCCTGTCCCTCACCTGCACTGTCTCTGGTGGCTCCATCACCAGTAGTAGTTACTACTGGGGCTGGATCCGCCAGCCCCCAGGGAAGGGGCTGGAGTGGATTGGGAGTATGTATTATACTGGGACCACCTACTACAACCCGTCCCTCAAGAGTCGCGTCACCATATCAGTAGACAGGTCCAAGACCCAGTTCTCCCTGAAGCTGAGCTCCGTGACCGCCGCGGACACGGCCGTGTATTACTGTGCGAGAGCATCGGGGTGGCTGTTTTCCCCCTTTGATATCTGGGGCCAAGGGACAATGGTCACCGTCTCTTCAG
>A.1A.276
CAGCTGCAACTGCAGGAGTCGGGCCCAGGACTGGTGAAGCCTTTGGAGACCGTGTCGCTCACCTGCACTGTCTCTGGTGGCTCCATCAGTAGCTACTATTGGAGCTGGATCCGACAGCCCCCAGGGAAGGGACTGGAGTGGCTTGGCTATATCTACTACACTGGGACTACCGACTACAACTCCTCCCTCAAGAGTCGAGTCACCATATCCGTGGACACGTCCAAAAACCAGTTCTCCCTGAAACTGAACTCTGTGACCGCTGCGGACACGGCCGTGTATTACTGTGCGAGAGCCCACGTTAAGAAGCAGTGGCTTCCCCCTTTCGACTTTGAGTACTGGAGTCAGGGAACCCTGGTCACCGTCTCCTCAG
>A.1A.277
CAGGTGCAGCTGCTACAGTCTGGGGCTGAGGTGAAGAGGCCTGGGGCCTCAGTGAAGGTCTCCTGCAAGACTTCTGGATACACCTTCAGCAACTATGACATCAACTGGGTGCGACAGGCAGCTGGGCAAGGGCTTGAGTGGATGGGATGGATGAATCCTGACAGTGGATTCATCGGAAGTTCACAACACGTCCGGGATAGATTGATCATGACCGCGGACACCTCCACAAGTACAGCCTACATGGAACTGAGGAACCTACAGTCGGGAGACACGGCCATATATTATTGTGTGAGAGGCTGGCCAAGTCCAAGGGGGCGTCTACTCGTCTACTGGGGCCAGGGAACCCTGGTCAATGTCTCCTCTG
>A.1A.278
CAGGTGAAGCTGCAGGAGTCGGGCCCAGGACTGGTGAAGCCTTCGGAGACCCTGTCCCTCACCTGCGCTGTCTCTGGTTACTCCATCAGTAGTGGTTATTGTTGGGGCTGGATTCGGCAGTCCCCAGTGAGGGGGCTGGAGTGGATTGGCAGTGTCTGTTATACTGGGGAAATCTTCTATAACCCGTCTTTCAAGAGCCGAATCATCGTTTCAGTAGCCACGTCCAAGAACCAGGTGTCCCTGAGGCTGAACTCTGTCACCGCCGCAGACACGGCCGTGTACTTTTGTGCGAGAACTTCCCGTGGTTCGGGGAGTTATACTGACTCCTGGGGCCAGGGAATATTGGTCACCGTCTCCTCA
>A.1A.279
CAGCCGCAGCTGCAGGAGTCGGGCCCAGGACTGCTGAGGCCCTCGGAGACCCTGTCCCTCACCTGCAGTGTATTTGGTGCTCCGTCACTTACTAGTTACTACTGGGGCTGGATCCGCCAGCCCCCCGGGAAGGGGCCGGAGTGGATTGGGTCCATGTCTTATAGTGGTAATTCCTACTACAACCCGTCCCTCAAGAGTCGGGTCACCATTTCAGTTGACGCGTCCACCAATCAGTTCTCCCTGAGACTGAGTTCTGTGACCGCCGCGGACACGGCCGTCTATTTCTGTGCGAGAGAGGGAATAGTGACCACTCGTCGCTACTGGTTCGACCCCTGGGGCCAGGGAACCCTGGTCACCGTCCCCTCAG
>A.1A.28
GGGGTGCAACTCTTGGAGTCTGGGGGAGGCTTGGTCGGGCCGGGGGGGTCCCTGAAACTCTCCTGTGAAGCCTCCGGATTCAGCTTTGGCACCTATGCCATGAGTTGGGTCCGCCAGGCTCCAGGGAGGGGACCGGAGTGGGTCTCCGGAACGAGTGGAAGCGGCCGATCCATCTACTATTCACCCTCCGTGAAGGGCCGATTCACCATCTCCAGAGACAATTCCAAGAATACCCTGTATCTGCAAATGCATAGCCTGAGAGTCGACGACACGGCCACGTATTATTGCGTCAAAATGAGGGGCAGTGAGACCTGGTCCACCTACCACTTTGACTCCTGGGGCCAGGGAAGGCAGGTCATCGTCTCCTCAG
>A.1A.281
CAGGTGCAGCTGCAGGAGTCGGGCCCAGGACTGGTGAAGCCTTCGGAGACCCTGTCCCTCACCTGCACTGTCTCTGGGGCCTCCCTTGGTAGTAGTAATTACTACTGGGGCTGGGTCCGCCAGTTCCCAGGGAAGGGGCTGCAGTGGATTGCCAGTATCTATCATACTGGCTACACGTCCATCCACCCGTCCCTCAAGAGTCGAGTCGCCGTGTCCCTGGACACGTCCAGGAACCAGTTCTCCCTTAACCTGACCTCTGTGACCGCCGCGGACACGGCCATTTATTACTGTGCGAAAGACAGGCCCCCTACGGTGGGCCTAGACCTTTGGGGCCAGGGAGCCCTGGTCACCGTCTCCTCAG
>A.1A.282
CAGCTGCAGCTGCGGGAGTCGGGCCCCGGACTGGTGAGGCCTTCGGAGAGCCTGTCCCTCACCTGCACTGTCTCTGGTGCCTCCATCGACAGTAGTAGTTACTACTGGGGCTGGATCCGCCAGCCCCCCGGGAAGGGGCTCGAGTGGATTGGGGCTATCTATTTTAGTGGGAACGCCTACTACAACCCGTCCCTCGAGAGTCGAGTCACCATATCTGTAGACACGTCCAAGAACCAGTTCTCCCTGCAGCTGACCTCTGTGACCGCCGCGGACACGGCCATGTATTACTGTGCGAAGTATCGTGTGATACGAAAGGTTTACTTTGACCACTGGGGCCAGGGAATCCGGGTCACCGTCTCCTCAG
>A.1A.284
CAGCCGCAGCTGCAGGAGTCGGGCCCAGGACTGGTGAAGCCTTCGGAGACCCTGTCCCTCACCTGCACTGTCTCTGGTGCCTCCATCAACAATGGTAACTACTACTGGGGCTGGATCCGCCAGCCCCCCGGGAAGGGGCTGGAGTGGATTGGCAGTATCTATTATAGTGGGAGAACCAACTACAAACCGTCCCTCAAGAGTCGAGTCACCATTTCAATCGACACGTCCAGCAACCAGTTTTCCCTGAAACTGACCTCTGTGACCGCCGCGGACACGGCCGTGTATTACTGTGCGAGACGGCCCATTACCTATTTCTCTGATGCCAGTCCCTATTCCACTGACTCCTGGGGCCAGGGAACCCTGGTCACCGTCTCCTCAG
>A.1A.286
CAGCTGCAGGTGCAGGAGTCGGGCCCAGGACTGGTGAAGCCTTCGGAGACCCTGTCCCTCACGTGCTCTGTCTCTGGTGGCTCCATCAGTGGTTACTTCTGGGGCTGGATCCGACAGCCCCCCGGGAAGGGGCTGGAATGGATTGGACATGTCTTTGACAGTGGGACCACCTACTACAACCCCTCCCTCAAGAGTCGGCTCACCATGTCTGTAGACACGTCCAAGAACCACTTCTCCCTGGAGCTGACCTCTGTGACCGCCTCGGACACGGCTATGTATTACTGTGCGAGACTCGGGCCTTTTGTCCTTCTTAAACTTGACTTATGGGGCCAGGGAATCCTGGTCACCGTCTCCTCAG
>A.1A.288
CAGGTGCAACTTCAACAGTGGGGCGCAGGACTGTTGAAGCCTTCGGAGACGCTGTCCCTCACGTGCGGTGTCTCTGGCGAGTCCTTCAGTGGTTACCACTGGAGTTGGTTGCGCCACTCCCCCGGGAATGGGCTGGAATGGATTGGGGACATCGATCATGTTGGCGGAACCAACTTCAACCCGTCCCTCAGGAGTCGAATGACCATGTCTGTGGACGTGCCCAAGAGACACTTCTCCCTGAACCTGACCTCTGTGATGTCCGCGGACACGGCGGTCTATTACTGTGCGAGCGCACCGAACAGTGGTCTTGACCCCTTTTTCTTTACCTCGTGGGGCCCGGGGACCCTGGTCACCGTCTCCTCAG
>A.1A.29
CAGGTGCAACTGGTGGAGTCTGGTGGAGGCGTGGTCCAGCCTGGGACGTCCCTGAGACTCTCCTGTTCAGCGTCTGGCTTCAAATTCAGTAACTATGCCATGCACTGGGTCCGCCAGGCTCCAGGCAAGGGGCTGGAGTGGGTGGCACTTATATGGTATGATGGAAGTGATCAATACTATGCAGACTCCGTGAAGGGCCGATTCACCATCTCCAGAGACAACTCCATTAACACTCTATATCTGCAAATGAGCAGCCTGAGAGCCGAAGACACGGCTGTATATTACTGTGCGAGACAATATAGCAGAACATGGTACGGTTCCCACGGACTCTTTGACTACTGGGGCCAGGGAACCCTGGTCACCGTGTCCTCAG
>A.1A.290
CAGGTGCAGCTGCAGGAGTCGGGCCCTGGATTGGTGAAGCCTTCACAGACCGTGTCCCTCACCTGCTCTGTCTCTGGTGTCTCCATCGGCGATGGTGGTTATTACTGGACCTGGATCCGCCACCACCCAGGGAAGGGCCTGGAGTGGATTGGCTACATCTATAACAGTGGGACCACCTACACCAACCCGTCCCTCAGGAGTCGATTGACCATATCGGTAGACACGTCTGAGAACCAGTTCTCCCTGCACCTGAGGTCTGTGACCGCCGCGGACACGGCCGTCTATTATTGTGCGAGAGTTTCCATCGACTATAGCAGTGCGTTAGACTCCTTTGACATCTGGGGCCAAGGAACAATGGTCACCATTTCTTCA
>A.1A.292
CAGGTGGAAATGCAGGAGTCGGGCCCAGGACTGGTGAAGCCTTCGGAGACCCTGTCCCTCAGGTGCACTGCCTCTGGTGACTCCATCAGCAGCTACTACTGGAACTGGATCCGGCAGCCCCCAGGGAAGGGACTGGAGTGGATTGGGTATGTCGATTACAGCGGGAGCACCAACCTCAACCCCTCCCTCAGCGGTCGAGTCACCATATCAGTGGACACGTCCAGGAACCAATTCTCTTTGAGGTTGACCTCTCTGACCGCCGCGGACACGGCCGTGTATTACTGTGCGAGAGATCGAAGCGGGGAAGGCCACTCGTCACGCTGGTTCGACACCTGGGGCCAGGGAACCCTGGCCACCGTCTCCTCAG
>A.1A.294
CAGGTGCAGCTGCAGGAGTCCGGCTCAGGACTGGTGAAGCCTTCACAGACCCTGTCCCTCACCTGCGCTGTCTCTAATGACTCCATCAACAGTGGTGGTTATTCCTGGGACTGGATCCGGCAGCCACCAGGGAAGGGCCTAGAGTGGATTGGTTACATCTATCCAAGTGGGAACACCAACTACAACCCGTCCCTCAAGAGTCGAGTCACCATATCAGTTGACAGGTCCAAGAACCAGTTTTCCCTGAAACTGAACTCCGTGACCGCCGCGGACACGGCCGTGTATTTTTGTGCCAGATTGGAATTTCGTTATGGTTCTTTTGACTACTGGGGCCAGGGAACCCTGGTCACCGTCTCCTCAG
>A.1A.295
GAAGTGCAGCTGGTGGAGTCTGGGGGAGGCTTGGTACAGCCTGGCAGGTCCCTGAGACTCTCCTGTGAGCCTCTGGATTCGTTTGAGGATTATGGCATGCACTGGGTCCGCACTCCAGGGAAGGGCCTGGAGTGGGTCTCAGGTATTGTTGGAACAGTGGGCACATGCTATGCGGACTCTGTGAGGGGCCGATTCACCGTCTCCAGGAACAACGCCAAGAATCCTGTTCTGAAAATGAACAGTCTGAGAGTTGAGGACACGGCCTCTTATTACTGTGCAAAGAATCGTCCGTGGACTCGCAGGCTCTTGATATGTGGGCCAAGGACAGTGGTCACCGTCTCCTCA
>A.1A.296
CAGCTGTCCCTGCAGGAGTCGGGCCCCGGACTGGTGAAGCCTTCGGAGACCCTGTCCCTCACCTGCAGTGTCTCTGGTAGCTACATCAGCGGTACAAATTCCTTCTGGGCCTGGATCCGGCAGACCCCAGAGAGGGGACTGGAGTGGATTGGAAGTATCGACTATCGCGGGACCACCTTCTACACCCCGTCCCTCAAGAGCCGAGTCTCCCTGTCAGTAGATACCTCCAAGAACCAGTTCTCCCTGATTCTGAGGTCTGTGAGCGCCGCGGACACGGCCGTCTATTATTGTGCGAGAGATCGGGGTTACAGCAGTGCCCCCTTAGTTTGGTTCGACCCCTGGGGCCAGGGAACCCAGGTCACCGTCTCCTCAC
>A.1A.297
CAGGTGCAGTTGGTGGAGTCTGGGGGGGGCGTAGTCCAGCCTGGGAGGTCCCTCAGACTCTCCTGCGCAGCCTCTGGATTCCGGTTCAGTAGTTATGCTATGCACTGGGTCCGCCAGAGTCCAGGCAAGGGACTGGAGTGGGTGGCAATTCTTTCATTCGATGGAGAGAACGAAAACTACGCAGACTCCGTGAAGGGCCGATTCACCATGTCCAGAGACAATTCCAAGAACACGGTGTTTCTGCAGATGGACAGCCTGAGACCTGATGACACGGCTGTCTATTACTGCGCGAAAGAATCGTCCCCGAGGATATGGGGAAGTGTTGGTTACTCGTATTTTGATTCCTGGGGCCTGGGCACCCTTGTCACCGTCTCCTCAG
>A.1A.299
CAGCTGCAGCTGCAGGAGTCGGGCCCAGGACTGGTGAAGCCTTCGGAGACCCTGTCCCTCACCTGCACTGTCTCTGGTTACTCCATCATATGGTTACTCTGGGGCTGGATCCGGCAGCCCCCAGGGAAGGGGCTGGAGTGGATTGGGAGTATCTATCAAAGAGGGGGCGCCTACTACAACCCGTCCCTCGAGAGTCGAGTCACCATATCAGTAGACACGTCCAAGAACCAGTTCTCCTTGAGGCTGAAGTCTGTGACCGCCGCAGACACGGCCGTGTATTATTGTGCGCGAGATCGAGAGGGCTGGTTCGACCCCTGGGGCCAGGGAACCCTGGTCACCGTCGCCTCA
>A.1A.301
CCAGTGCAGCTGCAGGAGTCGGGCCCAGGACTGGTGAAGCCTTCGGAGACCCTGTCCCTCACTTGCAGTGTCTCTGGGTACTCCATCAGCAGTTACTACTGGGGCTGGATCCGCCAGCCCCCCGGGAAGGGGTTGGAATGGATTGGGAGTATCTATTATAGTGGGAGGTCGTACTACAACCCGTCCCTCAACAGTCGAGTCACCATATCAATAGACACGTCCAAGAACCAGTTCTCCCTGCAGCTGACCTCTCTGACCGCCGCAGACACGGCCGTGTATTACTGTGCGCGCGGGGAAGATAAATACTACTTTGACTACTGGGGCCAGGGAACCCTGGTCACCGTCTCCTCA
>A.1A.302
GAGGTGCAGCTGGTGGAGTCTGGGGGAGGCTTGGTCCAGACTGGGGGGTCCCTGAGACTCTCCTGTGCAGCCTCTGGATTCAGCCTCAGTTCCTATAGTATGAATTGGGTCCGCCAGGCTCCGGGGAAGGGGCTCGAGTGGGTCTCATCAATTAGTGCTGCCGGTAGTTACATACATTACGCCGACTCAGTGAAGGGCCGATTCACCATCTCCAGAGACGACGGCAATAACTCACTGTTTCTGCAAATGAACAGCTTGAGAGCCGAGGACACGGCTATCTATTACTGTGCGCGAGCTGGAGATTACCACATGGTCCTTACATACTACTACTATGCTATGGACGTCTGGGGCCAGGGGACCACGGTCACCGTCTCCTCA
>A.1A.304
GTGTCCCAGCTGCAGGAGTCGGGCCCAGGACTGGTGAAGCCCTCGGAGACCCTGTCTCTCACCTGCACTGTCTCTGGTGGCTCCATTAGCACTTACTACTGGACCTGGATCCGGCAGCCCGCCGGGAAGGGACTGGAGTGGATTGGGTATATCTTTTACACTTCGACCACCAATTACAACCCCTCCGTCAAGAGTCGAGTCACTATATCGGCAGACGCGTCGAAGAACCAGTTCTCCCTGACGTTGACCTCTGTGACCGCTGCGGACACGGCCGTCTATTACTGTGCGAGAGGTCAACTACAACGAGGGGGGGGATTTGACTACTGGGGCCCGGGAACCCTGGTCACCGTCTCCTCAG
>A.1A.32
GAGGTGCGACTGGTGGAGTCTGGGGGAGGCTTGGTAAAGCCTGGGGGGTCCCTGACACTCTCCTGTGCAGCCTCTGGATTCACTTTCAATGACGCCTGGATGAGCTGGGTCCGCCAGGCTCCAGGGAAGGGGCTGGAGTGGGTCGGCCGTATTAAAAGACGAACTGACAGTGAGACAGGAGACTACGCTACACCCGTGCAAGGCAGATTCACCATCTCAAGAGATGATTCAAAAAGGACGTTGTATCTGCAAATGAACAGCCTGAAAACGGAGGACACAGCCGTGTATTACTGTGCCGCAGTTTACGGTCACTATGATCCTGGTGGCTATTCCTACATTGACTTCTGGGGCCAGGGAACCCTAGTCACCGTCTCCTCA
>A.1A.33
GAGGTGCTGCTGTTGGAGTCTGGGGGAGGCTTGGTACAGCCTGGGGGGTCCCCGAGACTCTCCTGTGCAGCCTCTGGATTCACCTTTAGCAAATATGCCATGAGCTGGGTCCGCCAGGCTCCAGGGAAGGGGCTGGAGGGGGTCTCAATTATTAGTGGTAGTGGTGGTAGCACATACTACGCAGACTCCGTGAAGGGCCGGTTCACCATCTCCAGAGACAATTCCAAGAAGACGCTGTATCTGCAAATGAACAGCCTGAGAGCCGAAGACACGGCCGTATATTACTGTGCGAAGTTAATTAGTGGGAGCTCTATTTACTACTACGGTATGGACGTCTGGGGCCAAGGGACCACGGTCACCGTCTCCTCA
>A.1A.35
GAGGTGCAACTGGTGGAGTCCGGGGGAGGCTTGGTCCAGCCTGGGGGGTCCCTGAAACTCTCCTGTGAAGTCTCTGGGCTCAGGTTCAGTGCCTCTGCAATACACTGGGTCCGCCAGGCTTCCGGGAAGGGGCTGGAGTGGGTTGCCCGTATTAGAAGTAAAGGTTACAATTACGCGACCTCCTATGCTGCGTCGGTGAAAGGCAGGTTCACCATCTCCAGAGATGACATCAAGAACACGCTGTATCTGCAAATCAACGACCTGAGAGCCGAGGACACGGCCGTCTATTACTGTGCGAGATCGGACGATTCGGGGAATTATTCGTATGGCTACTGGGGCCAGGGAACCCTGGTCACCGTCTCCTCA
>A.1A.36
GAAGTGCAACTGGTGGAGTCTGGGGGAGGCTTGGTGCAGCCTGGCAGGTCCCTGAGACTCTCCTGTGCAACGTCTGGATTCACCTTTGGAGATTATGCCATGCACTGGGTCCGGCAACCTCCAGGGAAGGGCCTGGAGTGGGTCGCGACTGTTAGTTGGAGTAGTGTAAACATAGGCTATGGAGACTCTGTGAAGGGCCGCTTCACCGTCTCCAGAGACAACGCCAAGGGCTCCCTGTATCTACAAATGAACAGTCTGAGACCTGACGACACGGCCCGCTATTACTGTGCAAGAGATGGAGCGAGTATCACCATGTTAACGGCCATTGACCACTGGGGCCAGGGAACCCAGGTCACAGTTTCCTCA
>A.1A.38
GAGGTGCAGTTGGCGGAGTCTGGGGACGGGTGTCATACGGCGGGGGGGTCTCTGAGACTCTCCTGTACAGCCTCTGGTTTCAACGCTGATGATTATGGCTTGGCCTGGGTCCGCCAGGTTCCAGGGAAGGGGCTGGAGTGGGTCTCAGTTATTTATAGTGCTGGTAGCACATACTATGCAGACTCCGTGAAGGGCCGATTCACCATCTCCAGAGACAGTTCCAAGAACACGCTGTATCTTCAAATGAACAGCCTGAGAGTCGAGGACGCGGCCGTGTATTACTGTGCGAGAGCTTCGACGTATTATTATGGTTCGGGGTCAGACTACGGTGTGGACGTCTGGGGCCAAGGGACCACGGTCACCGTCTCCTCA
>A.1A.39
GAAGTGCAGCTGGTGGAGTCTGGGGGAGGCTTGGTACAGCCTGGCGGGTCCGTGAGACTCTCCTGTGGAGCCTCTGGATTCAGGTTTGATGATTATGCCATGCACTGGGTCCGGCAAGTTCCAGGGAAGGGCCTGGAATGGGTCTCAGGTATTAATTGGAACAGTGGTACCAAAGAGTATGCGGACTCTGTGAAGGGCCGATTCACCATCTCCAGAGACAACGCCAAGAAGTCGTTGTATTTGCAAATGAACACTCTGAGACCTGAGGACACGGCCTTCTATTACTGTGCAAGAGATCAATATAGTGGGAGCAACCACGGGTTTAGACACTTCCAGCACTGGGGCCAGGGCACCCTGGTCACCGTCTCCTCA
>A.1A.4
CAGGTGCAACTGGTGGAGTCTGGGGGAGGCGTGGTGCAACCTGGGAGGTCCCTGAGACTCTCCTGTGCAGCCTCTGGATTCACCTTCTGTAACTATGACATGCACTGGGTCCGCCAGGCTCCAGGCAAGGGGCTTGAGTGGGTGGCAGTTATATGGTTGATCAAGGGGAAACAATACTATGCAGACTCCGTAAGTGGCCGATTTACCATCTCCAGAGACAACTCCAGAACACACTGTTTCTGCAAATGAACGGCCTGAGCGTCGAGGACACGGCTATTTACTACTGTGCGCGACGCGTTGCAGGGTACTGCAGTGGCGGTGGCTGCTACGCGTTTGACTACTGGGGCCAGGGAACCCTGGTCACCGTCTCCTCAG
>A.1A.40
GAGGTGCAACTGGTGGAGTCTGGGGGAGCCTTGGTAAAGCCGGGGGGGTCCCTTAAACTCTCCTGTGCAGCCTCTGGATTCACTTCCAGTACCGCCTGGATGAGCTGGGTCCGCCACGCTCCGGGGAAGGGGCTGGAGTGGGTTGGCCGTATTAAACGCAAAGCTGATGGTGGGGCAACAGACTACGCTGCACCCGTGAGAGGCAGGTTCACCATCTCAAGAGATGATTCAGAAAACACGCTCTTTCTGGAAATGAACAGCCTGAGAATAGAGGACACAGCCGTATATTACTGCACCACAGATAGGAGGGACTATGATAGTGGCCGACAATTTGAGTACTGGGGCCAGGGAACCCTGGTCACCGTCTCCTCC
>A.1A.41
GGGGGAGGCGTGGTGGAGTCTGGGGGAGGCGTGGTCCAGCCTGGGACGTCCCTGAGACTCTCCTGTGCAGCGTCTGGATTCAGCTTCACTACCTATGGCATGCACTGGGTCCGCCAGGCTCCAGGCAAGGGGCTGGAGTGGGTGGCAGCAACAACATCTGATGGAAGTTATACCTACTATGCAGACTCCGTGAAGGGCCGATTCACCATCTCCAGAGACAATTCCAAGTACACCCTGTATTTGCAAATGAACAGCCTGAGAGCCGAGGACACGGCTGTCTATCACTGTGCGAGAGATGCTTGTACTAGTGTCACCTGTCTTTCTCACTGGGGCCAGGGAACCCTGGTCACCGTCTCCTCAG
>A.1A.44
GAGGTGCAGCTGGTGGAGTCCGGGGGAGGCTTAGTTCAGCCTGGGGGGTCCCTGAGACTCTCATGTCTAGCCTCTGGATTCACCTTCAGTGACTACTGGATGTATTGGGTCCGCCAAGTTCCAGGGGCGGGGCTGGTTTGGGTCTCACGTATTAGTCCTGACGGGACTGACATAACGTACGCGGACTCCGTGAGGGGCCGGTTCACCATCTCCAGAGACAACGCCAAAAACACCTTGTACTTGCAAATGAAAAGTCTGAGAGCCGAGGACACGGCTGTCTATTACTGCGCAAGACTCTTTTGGAGTGGTTATTTTCACTTTGACTACTGGGGCCAGGGATCCCAGGTCACCGTCTCCGCG
>A.1A.47
CAGGTGCAACTGGTGCAGTCTGGGGCTGAGGTGAAGAAGCCTGGGGCCTCGGTGAGGGTCTCCTGCAAGGCCTCTGGATACAACTTCACCGGCTACTATATACAGTGGGTGCGACAGGCCCCTGGACAAGGGCTGGAGTGGATGGGATGGATCAACCCTAGCACTGGAGGCGCAAATCCTGCACAGAGATTTCAGGGCAGGGTCACCATGACCAGGGACAGGTCCATCACCACAGTCTACATGGAGATGCGAAGCTTAAGATCTGACGACACGGCCCTCTATTACTGTGCGAGAGGTGTCTTTTACTTTCAGACTCCTGGCCCCTACCTTGCCCACTGGGGCCAGGGAGCTCTGGTCACCGTCTCCTCCG
>A.1A.48
GCGGTGCAGTTGGTGCAGTCTGGGGGAGGCCTGGTCCAGCCTGGGGGGTCCCTGAGACTCTCCTGTGCAGCCTCTGGATTGAGCGTCAGTACTAGTTACTTAAGTTGGGTCCGCCAGGCTCCAGGGAAGGGGCTGGAATGGGTCTCAGTTTTTTATAGTGGTTACAGCACATTCTACGCGGACTCCGTGAAGGGCAGATTCACCATCTCCAGAGACAATGACCTGAACACTCTTTATCTTGACATGAACAATCTCAGAGCCGACGACACGGGTGTCTACTATTGTACGAGAGCGACGGGGTATTCTTATGGCGACGGCTTTGGCTCCTGGGGCCAGGGAACCCAGGTCACCGTCTCCCCA
>A.1A.49
CAGGTGCAGCTGGAGCAGTCTGGGGCTGAGGTGAAGAGGCCTGGGGCCTCAGTGAGGGTCTCCTGCAAGGCTTCTGGATACACCTTCACCAGTTATGATATCCACTGGGTGCGACAGGCCACTGGACAAGGGCTTGAGTGGGTGGGGTGGATGAGCCCTAACAGTGGAGCCGCAGTCTATGCACAGAAGTTCCAGGGCAGAATCACCATGACCAGCGACATTTCCGTCACCACAGCCTACATGGACCTGAGCAGTCTGACATCTGAGGACACGGCCATCTATTACTGTGCGAGAGGCTCGGTCTATGATAATCTGTGGGGAGCGCCGAGGGACCCTGACTACTGGGGCCAGGGAACCCTGGTCACCGTCTCCTCAG
>A.1A.5
CAGGTGCAGCTGGTGCAGTCTGGGGCTGAGGTAAAGAAGCCTGGGGCCTCAGTGAAGGTCTCCTGCAAGGCTTCTGGATACACCTTCACCGACTCCTTTATACACTGGGTGCGACAGGCCCCTGGACAAGGGCTTGAGTGGATGGGATGGATCAACCCTAAGAGCGGTGACACAAGCTATGCACAGAAGTTTCAGGGCAGGGTCACCATGACCAGGGACACGTCCATCTACACAGCCTACATGGAGCTGAGCAGACTGAGATCGGACGACACGGCCGTTTATTACTGTGCGAGAACAACAACCCCTCTCCAATTGGACCCACCTCACTACTTTGACTACTGGGGCCAGGGAACCCTGGTCACCGTCTCCTCAG
>A.1A.50
GAGGTGCAGCTGGTGCAGTCTGGGGCAGAGGCGAGAAAGCCCGAGGAGTCTCTGCGGATCTCCTGTAAGGCTTTTGGACACAGCTCTTCCACCGTCTGGCTCGCCTGGGTGCGCCAGTTGCCCGGGAAAGGCCTGGAGTATATGGGAATCATCTCTCCTGGTGACTCGTCTGCCAGATACAGCCCGTCCTTCCAAGGCCATGTCACCATCTCAGCCGACAGGTCCGAAACCACCGCCTATCTGCAGTGGAGTAGCCTGAAGCCCTCGGACACCGCCGTGTATTACTGTGCGAGACGTACAGACTCCTACCCTTGGTCTTTTGACTCCTGGGGCCCGGGAACCCTGGTCACCGTCTCCTCA
>A.1A.51
CAGGTGCAGCTGGTGCAGTCTGGGGCTGAGGTGCAGAAGCCTGGGTCCTCGGTGAAGGTCTCCTGCAAGGTTTCAGGAGGCAGTTTCACTCTCTTTGCAATCAACTGGGTGCGACAGGCCCCTGGACAAGGGCTTGAGTGGATGGGAGGGATCGTCCCTATCCTTGAGACACCAAACTACGCACAGAGGTTCCAGGGCAGAGTCACCATTACCGCGGACGAGTCCACGACCACAGCCTACATGGAGCTGAGCGGCCTGAGATCTGAGGACACGGCCGTATATTACTGCGCCCAATCCGGGTACAGCTCTGATTATGAGTATTACGCTATGGACGTCTGGGGCCAGGGGACCACGGTCACCGTCTCCGCA
>A.1A.52
CAGGTACAACTGGTGCAGTCTGGGGCTGAGGTGAAGAAGCCTGGGGCCTCAGTGAAGGTCTCCTGCAAGGCTTTTGGATACACCTTCACCGAATACTATGTACACTGGGTGCGACAGGCCCCTGGACAAGGGCTTGAGTGGATGGGATGGATCAACCCTAACAGTGGTGACACAAAATATACACAAAAATTTCAGGGCAGGGTCACCATTACCAGGGACACGTCCACCGCCACAGCCGACATGGAGCTGAGCAGCCTGACAGGTGACGACACGGCCATGTTTTACTGTGCGAGACGGTCTCATTGCACTGGTTCTACCTGCCTGGCCGACTACTGGGGCCAGGGAACCCTGGTCACCGTCTCCTCAG
>A.1A.53
CAGGTGCAGCTGGTGCAGTCTGGGGCTGAGGTGAAGAAGCCCGGGGCCTCAGTAAAGGTCTCCTGTAAGACTTCTGGGTACACTTTCTCCGGCCACTTTATTCACTGGGTGCGACAGGCCCCTGGACACGGCCTTGAGTGGATGGGATCGATCAACGGTAACACTGGTGGCACAAATTATGCACAGGACTTTCAGGCCAGGGTCACCATGACCAGGGACACGTCCATCAGAACAGCCTACCTGGAAATGACGAGGCTGACATCTGACGACACGGCCGTGTATTTCTGTGCAACCCTTCTGGGCTACAGAGACGGTCAGTCTAACTTTTTTGACTACTGGGGCCAGGGGACCCTGGTCACCGTCTCCTCAG
>A.1A.54
CAGGTGCACCTGGTGGAGTCCGGGGGAGACGCGGTGCACCCTGGGCAGTCACTGAGATTGTCCTGTGTAGCCTCTGGATTCACCTTCAGTAATTACGGCATGTTCTGGGTCCGCCAGGCTCCAGGCAAGGCGCTGGAGTGGGTGGCACTTATTTCGTATGACGGAACTACCACTTTCTACGCAGACTCCGCGGAGGGCCGATTCACCGTCTCCAGAGACAACTCCAATAACACCCTGTATCTTCACATGAATGGCCTGACCGTTGACGACACTGCTATTTACTACTGTGCGAAATGTCCCGTTGTAATAGTGACTGCTTCAACTCACTTTGACTACTGGGGCCGGGGAATCCTGGTCAGCGTCTCCTCAG
>A.1A.55
GAGGTGCAGCTGGTGGAGTCTGGGGGAGGCCTGGTACAGCCTGGGGGGTCCCTGACACTCTCCTGTGCAGCCTCTGGATTCGCCTTTAGCGCCTTTTCCATGGCCTGGGTCCGCCGGGCTCCAGGGAAGGGACTGGAGTGGGTCTCAGGTCTTGTTAATAGTGGTGGTAGCGCATACTATGCAGACTCCGTGAAGGGCCGGTTCACCGTTTCCAGAGACAATTCCAAGAACACCCTGTATCTGCAAATGAACAGCCTGAGAGCCGAGGACACGGCCGTATATTACTGTGCGACAATAGTCGACTACAGGAATCTCGACTGGGGCCAGGGAACCCTGGTCACCGTCTCCTCAG
>A.1A.56
CAGGTGGAGCTGGTGGAGTCTGGGGGAGGCGTGGTCCAGCCTGGGACGTCCCTGAGACTCTCCTGTGCAGCCTCTGGATTCACCTTCAGTGGTTATGGCATGCACTGGGTCCGCCAGGCTCCAGGCAAGGGGCTGGAGTGGGTGGCAGCTATACAGTTTGATGGAAGTAATAAATACTACGTAGACTCCATGAAGGGCCGATTCACAATCTCCAGAGACAATTCCAAGAACACATTGTATCTGCAGCTGAACAGCCTGAGAGCCGACGACACGGCTGTGTATTACTGTGCGAGAGATTCTGATACTAGTGGTCTCTATTGGTACTTTGATCTCTGGGGCCGTGGCACCCTGGTCACTGTCTCCTCAG
>A.1A.58
CAGGTGCACCTGATGGAGTCTGGGGGAGGCGTGGTCCAGCCTGGGAGGTCCCTGAGACTCTCCTGTGGAACCTCTGGATTCACATTCAGTGACTTTGGCATGCACTGGGTCCGCCAGGCTCCAGGCAAGGGGCTGGAGTGGTTGGCAGTCATATCACATGACTCCAGGACCACATACTACGCAGCCTCCGTGGCGGGCCGATTCACCATCTCCAGAGACAATTCCAGGAACACCCTGTATCTGCAATTGGACAGCCTGAGACCTGGGGACACGGCTACTTATTTCTGTGCGAAAGTCTTTAATGGCAACTACTTATATCACTTTGACTCCTGGGGCCAGGGAACCTTGGTCACCGTCTCCTCAG
>A.1A.63
GAGGTGAACCTGGTGGAGTCCGGGGGAGGCTTAGTCACCCGGGGGTCCCTGAGACTCTCCTGTGCAGCCTCTGGATTCACCTTTAACGACTATGGCTTGACCTGGGTCCGCCAGGCTCCAGGGAAGGGGCTGGCGTGGGTCTCATCTATTAGTGGTAGTGGTGGTAGCACATACTACGCAGACTCCGTGAAGGGCCGGTTCACCATCTCCAGAGACAATTCCAAGAGCACGCTGTATCTGCAAATGAACAGCCTGAGAGCCGAGGACACGGCCGTATATTACTGTGCGAAAGAACGTGGATACAGCTATGAATACTACTACTTCGTATGGACGTCTGGGCCAAGGACCACGGTCACCGTCTCCTCAG
>A.1A.65
GAGGTGCAGCTGGTGGAGTCGGGAGGAACTTGGTCAGCCTGGGGGTCCCTGAGACTCTCCTGTGTAGTCTCTGGATTCAACGTCACTACTAATTACGTGACCTGGGTCCGCCAGACTCCAGGGAAGGGGCTGGAGTGGGTCTCAGTCATATATAGTGATGGTCGGACACACGACGCCGCCTCCGTGAAGGGCCGATTCAGCATCTCCAGAGACAAGTCCAAGAACACACTGTATCTGCAGATGACCAGCCTGCGAGCCGAAGACACGGCCATCTATTACTGTGCGCGAGCCTTCCCTATTGGATACAGTTATGGTTACTTTGACTCCTGGGGCCAGGGGACCCCGGTCACCGTCTCCTCA
>A.1A.67
CAGGTGCAGTTGGTGCAGTCTGGGGCTGAGGTGAAGAAGCCTGGGGCCTCAGTGAAAGTCTCCTGCAAGGCTTCTGGATACAGCTTCACCGACTATTATGTACACTGGGTACGACAGGCCCCTGGACAAGGGCTTGAATGGATCGGATGGATCAACCCTAAAAGTGGTGTTACACACTTTGAACAGAGGTTTCAGGGCAGGGTCACCGTGACCGGGGACACGTCCATCAGAACAGTCTACATGGAGTTGAACAGTCTGAGATATGACGACACGGCCGACTATTATTGTGCGAGGGAAAGATTGCCGACCTCGCATGGATGTATGGAGGTCTGGGGCCAAGGGACCACGGTCACCGTCTCCTCA
>A.1A.68
CAGGTGCAGCTGGTGCAGTCTGGGGCTGAGGTGAAGAAGCCTGGGGCCTCTGTGAAGGTCTCCTGCAAGGCTTCTGGATACACTTTCACCGACTACTTTTTGCACTGGGTGCGACAGGCCCCTGGACAAGGGCTTCAGTGGATGGGATGGATCAACCCAAACAGTGGTGGCACAAACTATGCACAGACATTTCACGGCAGGGTCACCATGACCAGCGACAGGTCCATCAGCACAACATACATGGAGCTGAGGGGGCTGAGATCTGACGACACGGCCGTCTATTTCTGTGCGAGAGAGAATAGCAATGGCTACTACCACGAAGGTGACCACTGGGGCCAGGGAACCCTGGTCACCGTCTCCACAG
>A.1A.69
CAAGTGCAACTGGTGGAATCTGGGGGGGGCTTGGTACAGCCTGGCGGGTCCCTGACACTCTCCTGTGTAGCCTCTGGTTTCACCTTCAGTAGCTTCCCTATGTACTGGGTCCGCCAGGCTCCAGGCAAGGGGCTGGAGTTGGTGGCAGTTCTTTCATATGATGGGGCTAATAGTTACTATGGAGACTCCGTGAAGGGCCGCTTCTCCATCTCCAGAGACAATTCCAAGAACACGCTTTTTTTGCAAATGAACAGCCTGAGACCTGAGGACACGGCTGTTTATTACTGTGCGAGAGATTCTGCCTTGAATTTCTATGACAACACTGACCCCACAGCGGGTTTTGACTTCTGTGGCAAGGGAACCCAAGTCACCGTCTCCTCAG
>A.1A.7
GAGGAGGAGCTGGTGGAATCTGGGGGAGGCGTGGGACAGCCTGGGAGGTCCCTCAAAATCTCCTGTGTCGCCTCTGGATTCACTTTCAGTTCCTATGGTATGCACTGGGTCCGCCAGGCTCCAGGCAAGGGGCTGGAGTGGGTGGCGTCAATTTCATATGATGGAGGTAAGAGGTACTACGCAGACTCCGTGAAGGGCCGATTCACCATCTCCAGAGACAATGCCGAGAAGACACTGTTTGCGCAAATGAGCGGTGTGACAATTGACGACACGGCTGTATATTATTGTGCGCGAGAGGCGGCCCCCAATAGTAGTGGCTGGCACCTCGCCTATTGGGGCCACGGAACCCGGGTCATCGTCTCCTCAG
>A.1A.71
CAGGTGCAGCTGGTGCAGTCTGGGGCTGAGGTGAAGAAGCCTGGGGCCTCAGTGAAGGTCTCCTGCAAGGCTTCTGGATACATCTTCACCGGCTATTATATGCACTGGGTGCGACAGGCCCCTGGACAAGGGCTTGAGTGGATGGGTTGGATCAACCCTAACAGTGGTGACACAAATTATGCAGAGAATTTTAGGGGCAGGGTCACCATGACCAGCGACGCGTCCAGTAGCGAGGCCTACATGGAGTTGACCAGGCTGACATCTGACGACACGGCCATTTATTACTGTGCGAAAGATATGGGCTTTGGTTCGGGGACTGAGTATCTGTCCGGCATGGACGTCTGGGGCCTAGGGACCACGGTCAGCGTCTCCTCA
>A.1A.72
CAGGTGCAGCTGGTGGAGTCTGGGGGAGGCGTGGTACAGCCTGGCAGGTCCCTGAGACTCTCCTGTGTTGTCTCTGGATTCCCCTTCAGTCGCTATGCTATGAACTGGGTCCGCCAGGCTCCAGGCAAGGGGCCGGAGTGGTTGGCAGTTATCTCATTCGATGGAAGTCATAAATCCTTCGCAGACTCCGTGAGGGACCGATTCACCATCTCCAGAGTCAATTCCAAGAACACGCTGTATCTGGAAATGGACAGCCTTAGACCTGACGACACGGCTGTGTATTTCTGTGCGACCAGCGACCTAAATTATCCTGGTGCTTTTGATATCTGGGGCCAAGGGACAATGGTCGCCGTCTCCTCAG
>A.1A.73
GACGTGCATCTGGTGGAGTCTGGGGGAGGCTTGGTCCAGCCTGGGGGGTCCCTGAGACTCTCCTGTGCAGCCTCTGGATTTAACTTTGGTGACTTTTGGATGACCTGGGTCCGCCAGGCTCCAGGGAAGGGGCTGGAGTGGGTGGCCACCATAAAGCAGTTTGGAGATGAGAGATATTACCTGGACTCTGTGAAGGGCCGATTTACCCTCACCAGAGACAACCCCAGCAACTCACTGTATCTGCAAATGAACGACCTGACAGTCGAGGACACGGCTGTCTATTACTGTGTGAGACAACATGGCTACAATTCGGCGTTTGACAACTGGGGCCAAGGAACCCTGGTCACCGTCTCTTCA
>A.1A.74
GACGTGCAGCTGGTGGAGTCCGGGGGAGGCTTAGTTCAGCCTGGGGGGTCCCTGAGAATCTCCTGTGCAGCCTCTGGATTCACCTTCAGTAACTACTGGATGCACTGGGTCCGCCAAGCTCCAGGGAAGGGGCTGATGTGGGTCGCACGTGTTAATAATGTCGGCAGTGACACAACGTACGCGGACTCCGTGAAGGGCCGATTCTCCATCTCCAGAGACAACGCCAAGAACACGCTGTATCTGCAAATGGACAGTCTGAGAGCCGAGGACACGGCTGTCTATTACTGTGCGAGGAATGACTATGGTGACCAAGGAATTGACTCCTGGGGCCAGGGAGCCCTGGTCACCGTCTCCTCA
>A.1A.75
CAGGTGCAGTTGGTGCAGTCTGGGACCGAGGTGAAGAAGCCTGGGGCCTCAGTGAAGGTCTCCTGCAAGTCTTCTGGAAACATCTTCACCGACTACTATGTACACTGGGTGCGACAGGCCCCTGGACACGGGCTTGAGTGGATGGGATGGATCAACCCAAACAATGGCGCCACAAAGTATGTGCAGAAGTTTGAGGGCCGGGTCATCATGACCAGAGACCCCACCATTGACACAGCCTACATGGAATTGACCAGACTTACATCTGACGACACGGCCGTGTATTATTGTGCGAGGGGCCAGTGGGCTTCAGAGGTGGCCACGACGCCTGACTTCTGGGGCCAGGGAACCCTGGTCTCCGTCTCCTCAG
>A.1A.76
GAGGCGCAGCTGGTGGAGTCTGGGGGAGGCTTGGTAAAGCCTGGGGGGTCCCTTAGACTCTCCTGTGAAGCCTCTGGATTCACTTTCAGTAGCGCCTGGATGAGCTGGGTCCGCCAGGCTCCAGGGAAGGGGCTGGAGTGGGTTGGCCGTATTAAAAGCAAAACTGATGGTGGGACAAGAGACCACCCTGCACCCCTGAGAGGCAGATTCACCATCTCAAGAGACGATTCAAAAAACACGCTGTATCTGCAAATGGACAGCCTGAGAATCGAGGACACAGGCGTATATTACTGTGCCAGCGCGTCTCCGAGGACCATGACCCAAGGGTCAGACTTCTGGGGCCAGGGAACCCGGGTCACCGTTTCCTCA
>A.1A.77
CAGGTGCAGCTGGTGGAGTCTGGGGGAGGCTTGGTCAAGCCTGGAGGGTCCCTGAGACTCTCCTGTGCAGTCTCTGGCTTCACCTTCAGTGACTACTACATGAGCTGGATCCGCCAGGCTCCAGGGAAGGGGCTGCTGTGGGTTTCATACATTAGTCATAGCGGTGATTACACATGGTACGCAGACTCTGTGAAGGGCCGATTCACCATCTCCAGGGACAACGCCAAGAAGTCACTGTCTCTGCAAATGAACAGCCTGAGAGACGAGGACTCGGCCGTATATTTCTGTGCGAGACCCGCATATTGTGGTGGTCACTGCTACTCGCCGTGGTTGGATGGCTGGGGCCAGGGAACCCTGGTCACCGTCTCCTCA
>A.1A.78
GAGGTGCAGCTGGTGGAGTCTGGGGGAGGCGTGGTCCAGCCTGGGAGGTCCCTGAGACTCTCCTGTGCAGTCTCTGGACTCACCTTTAATAGGTTTGCCATGGCCTGGGTCCGCCAGGCTCCAGGGAAGGGGCTGGAGTGGGTCTCGTCAATTACTGGAAGTGCTTATACCACATGGTACGCAGGCTCCGTGAGGGGCCGGTTCACCGTCTCCAGAGACAATTCTCAGAACACACTGTATCTGCAAATGAACAGCCTGCGACCCGAGGACACGGCCGTATATTACTGTGCGAAGATGAAGGGTCCGGGGGCTTATCAAGACTACGGCATGGACGTCTGGGGCCCAGGGACCACGGTCACCGTCTCCCCA
>A.1A.81
GAGATGCAACTGTTGGAGTCTGGGGGAGGCTTGGTACAGCCTGGAGGGTCCCTGAGACTCTCCTGTGCAGCCTCTGGATTCCCCTTTAGTAGTAATGCCATGACCTGGGTCCGCCAGGGTCCAGGCAAGGGGCTGGAGTGGGTCTCATCTATTAGTGGCCTTGGTGGGAGCACGTTCTACGCAGAGTCCGTGCAGGGCCGGTTCACCATCTCCAGAGACAACGCCAAGACCTCACTGTCTCTGCAAATGAACAGCCTGAGAGCCGAGGACACGGCCGTGTATTACTGTGCGAGAGATAACCTACGGCGGGAGGGTATGGACGTCTGGGGCCAAGGGACCACGGTCACCGTCTCCTCA
>A.1A.83
GAGGTCCAGCTGGTCGAGTCTGGGGGAGGCCCGGTCAAGCAGGGGGGGTCCTTGAGACTCTCCTGTGAAACGTCGGGATTCATCCTCGCCAGTTATAATATGTACTGGGTCCGCCAGTCTCCAGGGAAGGGGCTGGAGTGGGTCTCATTCATTACTAGTAGTAGTACTTATATAGACTATTCAGACTCAGTTAAGGGCCGATTCACCGCCTCCAGAGACAATGCCAAGAACTCACTGTTTCTGCAAATGGACAGCCTGAGAGTCGAGGACACGGCTATCTACTACTGTGCGAGACTGGGGCAGCAGCTCATGGCCTCCCCTTGACTTCTGGGGCCAGGAACCCCGGTCACAGTCTCCTCA
>A.1A.85
GAGGTGCGGCTGTTGGAGTCTGGGGGAGGCTTGATAAAGCCGGGGGGGTCCCTGAGACTCTCCTGTGCAGCCTCTGGATTCACCTTTAGCAGTTATGCCATGAGCTGGGTCCGCCAGGCTCCAGGGAAGGGGCTGGAGTGGGTCTCCGGTATCAGTGGTCGTGGTTCTAGCACATATTACGCAGACTCCGTGAAGGGCCGCTTCACCATCTCCAGAGACAATCTCAAGAACACGTTGTATTTGCACATGAACAGCCTGAGAGTCGAGGACACCGCCATATATTACTGTGCAGGCGGCTATTATTACGATAAGGACGTCTGGGGCCAAGGGACCACGGTCACCGTCTCCTCA
>A.1A.86
GAGGTCCAACTGGTACAGTCTGGGGCTGAGGTGAAGAAGCCTGGGGCTACAGTGAAAATCTCCTGCAAGGTTTCTGGATATAGGTTCACCGACTACTACGTGCACTGGGTGCAACAGGCCCCTGGAAAAGGGCGTGAGTGGATGGGACTTGTCGATCCTGAAGATGGTGAAAGAATATACGCAGAGAAGTTTCAGGGCAGAGTCAACATAAGGGCGGACACGTCTACAGACACAGCCTACATGGAGCTGAGCAGCCTGAGATCTGAGGACACGGCCGTATATTTCTGTGCAACGAGCAGCTTTGGGCGAATGTACTACTTTGACTACTGGGGCCAGGGATCCCTGGTCACCGTCTCCTCAG
>A.1A.88
CAGGAGCAGCTACAACAGTGGGGCGCAGGACTTTTGAAGGCTTCGGAGACCCTGTCGCTCATCTGCGCTGTCCATGGTGGGTCCTTCAGCGAGTACTACTGGACCTGGATCCGCCAGTCCCCAGGGAAGGGACTGCAGTGGATTGGGCATATCTATCGCAGTGGGAGCACCTACTACAACCCGTCCCTCAAGAGTCGAGTCACCATATCAGTAGACACGTCCAAAAACCAGTTCTCCTTGAACCTGAGGTCTGTGACCGCCGCGGACACGGCCGTCTATTACTGTACGAGAGATGAGGCGGCCCGATATTATGAGACTGGTGGTTATCCGGAATCCTTCCACCACTGGGGCCAGGGCACCCTGGTCACCGTCTCCTCA
>A.1A.9
CAGGAGCAGTTGGTGGAGTCGGGGGGAGGCGTGGTCCAGTCTGGGAAGTCCCTGACTCTGTCCTGCGCAGCGTCTGGATTCAACTTCAGAACGTTTGGCATGCATTGGGTCCGCCAAGTTCCAGGCAAGGGGCTAGAGTGGGTGGCGTCTATTTCGAGTGCTGGAACTGAGATACACTACTCAGACTCCGTGGAGGGCCGATTCACCATCTCCAGAGACAATTCCAAGAGCACTCTTTACCTCCAAATGGACAACCTGAGGGCAGACGACACGGCCATTTATTACTGTGCGACAGCCATACAAGGGTGGCCCCGCTTCAGGGGCTTGGACGTCTGGGGCCAAGGGACCACGGTCACCGTCTCCTCA
>A.1A.90
GAGGTGCAGCTGGTGGAGTCCGGGGGAGACTTAGTTCAACCTGGGGGGTCCCTGATACTCTCCTGTGAAGCCTCTGGATTCCCCTTCAGTACCTTCTGGATGCACTGGGTCCGCCAAGCTCCAGGGAAGGGGCTGGTGTGGGTCTCACGTATTAGCAGTGATGGGACCACCACAAACTACGCGGACTCCGTGAAGGGCCGATTCACCGTCTCCAGAGACAACGCCAAGAACACACTGTATCTGCAAATGAACAGCCTGAGAGCCGAGGACACGGGTACTTATTACTGTGCGAGAGCACCTCTTAGCACTGGCTGGTACATGGCCTACTGGGGCCAGGGAACCCAGGTCGCCGTCTCCTCA
>A.1A.91
CAGGTGCAGCTACAACAGTGGGGCGCAGGACTGTTGAAGCCTTCGGAGACCCTGTCCCTCACCTGCGTTGTGCATAATGGGTCCTTCAGCGGTTACTCCTGGAACTGGGTCCGCCAGTCCCCAGGGAAGCGGCTGGAGTGGATTGGGGAAATCAATCATAGTGGCAGTACCAATTACAACCCGTCCTTCAAGAGTCGAGTCACCCTTTCAGTAGACACGTCCAGGAACCAGTTCTCCCTGAATGTTTTCTCTGTGACCGCCGCGGACACGGGTCTATATTTCTGTGCGAGAGGCCAAGTCCCTCCGTCCCGATATTGTAGTGCTGCTAGCTGCTACGGTCAAGACTACTGGGGCCAGGGAACCCTGGTCACCGTCTCCTCA
>A.1A.92
CAGGTGCAGCTGGTGCAGTCTAGGGCTGAGGTGAAGAAGCCTGGGTCCTCGGTGAAGGTCTCCTGCAAGGCTTCCGGATACACCTTCAGCGACTACCATATGAACTGGGTCCGACAGGCCCCGGGACAAGGGCTTGAGTGGATGGGATCCATCGACCCAGAGAGTGGTGTCACCATCTATGCACAGCAGTTTCAGGGCAGGGTCACCATGACCAGGGACGACTCCGTCACCACAGCCTACCTGGAACTGAGCGGACTGACATCTGACGACACGGCCATATATTTCTGTGCGACCTGGTATTACTGGGGTTCGGAGACCCGTAACTTTGACTGCTGGGGCCAGGGCACCCTGGTCTCCGTCTCCTCAG
>A.1A.94
CAGGTTCAACTGGTGCAGTCTGGACGTGAGGTGAAGAAGCCTGGGGCCTCAGTGAACGTCTCCTGTAAGGCCTCTGGTCACATGTTTAGTAGGTTTGCCATCGGCTGGGTGCGACAGGCCCCTGGACAAGGACTTGAGTGGATGGGATGGGCCAGCGATTACAACGAAAACACATACTATGCGCTGAAGTTCCAAGGCAGAGTCACCATGACCACTGACACATCCGCGAGGATTGCCTACATGGAGCTGAGGAGCCTGAGATCTGACGACACGGCCGTCTATTACTGTGCGAGTCACTATTGTGATAGTAGCAGCTGCAATACTCCCTTTGACTACTGGGGCCAGGGAACCCCAGTCACCGTCTCCTCAG
>A.1A.95
GGGGTGCAACTGGTGGAGTCTGGGGGAGGCTTGGTTCAGCCTGGCAGGTCCCTCAGACTCTCATGTGTAGTCTCTGGATTCACCTTTGATGATCATGCCATGACCTGGGTCCGACAGGCTCCAGGGAAGGGTCTGGAGTGGGTCGCAGGGATTGCAACTAGTGGTGGTAACACATACTACGCAGACTCCGTGAAGGGCCGGTTCACCATCTCCAGAGACAATTCCAAGAACACGCTGTTTCTGCAAATGGACAGCCTGAGAGCCGAGGACACGGCCCTATATTACTGTGCGGGATTACAGCAGTATACTTTTCATATCTGGGGCCAAGGGACAATGGTCACCGTCTCTTCAG
>A.1A.96
CAGGTGCAGCTGGTGCAATCTGGGGCTGAGGTGAAGAAGCCTGGGGCCTCAGTGAAGGTCTCCTGCAAGGCTTCAGGATACACCTTCTCCGGCTACCTTATTCACTGGGTGCGACAGGCCCCTGGACAAGGCCTTGAGTGGATGGGATGGATCAACCCTAACAGTGGTGACACAGACTCTGCACAGAACTTTCAGGGTAGGGTCACCATGACCACGGACACGTCAATCAGCACAGCCTACATAGAGCTGAGCAGGCTGAGATCTGACGACACGGCCGTGTATTACTGTACGAGACCCTTTTGGAGTGGGAATAATGCTTTTGATATCTGGGGCCAAGGGACAATGGTCACCGTCTCTTCAG
>A.1A.97
CAGGTGCGGCTGCAGGAGTCGGGCCCAGGACTGGTGAAGCCTTCACAGACCCTGTCCCTCACCTGCACTGTCTCTGGTGGCTCCATCAGCGTTGGTGGTTACTACTGGAGCTGGATCCGCCAGTCCCCAGGGAAGGGCCTGGAGTGGATTGGATACATCTATCACAGTGGGAGCGCCTACTACAACCCGTCCCTCAAGAGTCGAGTTTCCATATCTGTAGACACGTCAAAGGACCAGTTCTCCCTGAACCTGAGGTCTGTGACTGCCGCGGACACGGCCGTGTATTACTGTGCGCGAGGGGAATATTACTATGAGAGTAGTGGTTCTTTCAACGCCCTCTTTGACTACTGGGGCCAGGGAACCCTGGTCACCGTCTCCTCA
>A.1A.98
CAGGTCCACCTGGTGCAGTCTGGGGCTGAAATGAAGAAGCCTGGGTCCTCGGTGAAGATCTCCTGCAAGGCTTCTGGAGACACCTTCACTTCTTATGCTTACAGCTGGGTGCGTCAGGCCCCTGGACAAGGGCTTGAGTGGATGGGAGGGATCATCCCTCTCTTTGGAACAGCAAATTTCCCACAGATGTTCGAGGACAGACTCACCCTTACCGCGGACGTATCCACGAGCACAGTCTTCATGGACCTGAGCAGCCTGAGATCTGACGACACGGCCGTCTATTACTGTGCGCGAGGAATGGGAGGTTTTTCGAGTCGGTATGCTTTTGACATCTGGGGCCAGGGGACAGCGGTCACCGTCTCTTCAG
>A.1A.99
CAGGTGCAGCTGGTGCAGTCTGGGGCTGAGGTGGAGAAGCCTGGGTCCTCAGTGAAGGTCTCCTGCAAGGCTTCTGGTAGCACCTTTACCAACTATTTGATCAACTGGGTGCGACAGGCCCCTGGACAAGGCCTTGAGTGGGTGGGATGGGTCAGCCCTTACAATGGTAATACAAACTATGCACAGAAAGTCCAGGACAGGGTCTCCATGACCACAGACACATCCACGAGCACAGCCTACATGGAACTGAGGAGCCTGAAATCTGACGACACGGCCGTCTACTTCTGTGCGAGAGGAAGTTCTCACGACTACCCCAACTGGTTCGGCCCCTGGGGCCAGGGAACCCCGGTCATCGTCTCCTCAG
>A.1B.10
CAGTTGCACCTGGTGGAGTCTGGGGGAGGCGTGGTCCAGCCGGGGGGGTCCCTGAGACTCTCCTGTGCAGCCTCTGGATTCAGCTTCAGTAACTCTGCTTTTCACTGGGTCCGCCAGGCTCCAGGCAAGGGGCTGGAGTGGGTTTCATACATTAGTATTAGTGGTTACACCACATACTACGGAGACTCTGTGAAGGGCCGATTCACCATCTCCAGAGACAACGCCAAGAACTCACTGTATCTGCAAATGAACAGCCTGGGAAGCGAGGACACGGCCGTATATTACTGCGCGAGAGATCGTATTCGTAGAGATGACCACAAATTAGAGGGCGCTCTTCCGGAACCCGACACCTGGGGCCAGGGAACCCTGGTCACCGTCTCCTCA
>A.1B.101
GAGGTGCAGCTGGTGGAGTCTGGAGGAGGCTTGATCCAGCCTGGGGGGTCCCTGAGACTCTCCTGTGCAGCCTCTGGGTTCACCGTCAGTAACAACTACATGAGTTGGGTCCGCCAGGCTCCAGGGAAGGGGCTGGAGTGGGTCTCAATTATTTATAGTGGTGGTAGCACATTCTACGCAGACTCCGTGAAGGGCCGATTCACCATCTCCAGAGACAATTCCAAGAACACGCTGTATCTTCAAATGAACAGCCTGAGAGCCGAAGACACGGCCGTGTATTACTGTGCGAGAGATAAGGGTGGTGGAAGCTACTTCTTTGACTCCTGGGGCCAGGGAACCCTGGTCACCGTCTCGTCA
>A.1B.102
CAGGTGCACCTGGTGGAGTCTGGGGGGGGCGTCGTCCAGCCTGGGAGGTCCCTGAGACTCTCCTGTGCAACCTCTGGATTCATCTTCAGTCACTTTGGCATGCACTGGGTCCGCCAGGCTCCAGGCAAGGGCCTGGAGTGGGTGTCATATATATCATTTGATGGAGGTAAAAAAAATTATGCAGACTCCGTGAAGGGCCGATTCACCACCTCCAGAGACGATTTCAACAACACGGTGTATCTGCAAATGACCAACCTGAGGGCTGACGACACGGCTGTCTATTACTGTGCGAAGATGAAGCGGCTGACTATCTTTGACTCCTGGGGCCAGGGAACCCTGGTCACCGTCTCCTCCT
>A.1B.103
GAAGTGCTGCTGGTGGAGTCTGGGGGAGGCTTAGTAAAGCCTGGGGGGTCCCTTAGACTCTCCTGTGCAGCCTCTGGATTCACTTTCAATGACGCCTGGATGACCTGGGTCCGCCAGGCTCCAGGGAAGGGGCTGGAGTGGGTTGGCCGTATTAAAAGGAGTATTGATGGTGGGCCAACAGACCACGCTGCACCCGTGAAAGGCAGATTCACCATCTCAAGAGATGATTCAATAAACACACTGTATCTGCAAATGAACAATTTGAAAATCGAGGACACAGCCATTTATTACTGTGCCACAGAGGAGAACGGCAACGACTGGGGCCAGGGAACCCTGGTCACCGTCTCCTCA
>A.1B.104
CAGCTGCAACTGCAGGAGTCGGGGCCAGGGGTGGTGCAGCCGTCGGACACCCTGTCCCTCACTTGTATTGTCTCTGGTGACTCCGTCAGTCCTCATTACTGGTCCTGGATACGTCAGTCCGCCGGTGGGGGGATGGAGTGGCTCGGACGCATTTATAGTGATGGTCCGACCAATTATAATCCTTCCCTCAAGGGTCGTATCTCCCTGTCAGTAGACAGGTCCACAAACCGGATCTCCCTGAACCTGCGGTCCCTGACCGCCGCGGACACGGCCACTTATTATTGCGCGCGAGACATTGACTTCTGGAGCGGCCCTGGTCGACACTGGGGCCGGGGACTGCTGGTCACCGTGTCGTCG
>A.1B.107
CAGGTGCAACTGCAGGAGTCGGGCCCAGGACTGGTGAAGCCTTCGGAGACCCTGTCCCTCACGTGCACTGTCTCTGCTGGCTCCATCAGAAGTAGTAGTTACTCCTGGGACTGGATCCGGCAGCCCCCAGGGAAGGGGCTGGAGTGGATTGGGACTATTTATTATAATGGGAGTACCAACTACAACCCGTCCCTCAAGAGTCGAGTCACCGTGTCAGTAGACACATCGAAGAATCAGTGCTCCCTGAAGCTGAAGTCTGTGACCGCCGCGGACACGGCCGTGTACTACTGTGCGAGAGACCTGAGTGTTACATTTTACTATGATAGTCGTGGTGTTTCCCACTACTACTACGCTATGGACGTCTGGGGCCAAGGGACCACGGTCACCGTCTCCTCA
>A.1B.108
GAGGTGCAGGTGGTGGAGACTGGAGGAGGCGTGATCCAGCCCGGGGGGTCCCTGAGACTCTCCTGTGCAGCCTCTGGTTTCAGCGTCAGTGACAACCGCATGAGTTGGGTCCGCCAGGCTCCAGGGAAGGGGCTGGAGTGGATCTCACTTATGTATAGCGGTGGTAACACATACTACGCAGACTCCGTGAAGGGCCGATTCACCATCTCCAGAGACAATTCCAAGAACACGGTGTATCTTCAAATGAACGGCCTGAGAGCCGAGGACACGGCCGTCTATTACTGTGCGAGCCGAGGGTGGCCACGCTCAACGGGGGCTCCTTTTGACATCTGGGGCCAAGGGACAATGGTCACCGTCTCTTCA
>A.1B.109
CAGGTGCAGCTGTTGGAGTCTGGGGGAGGCGTGGTCCAGCCTGGCAGGTCCCTGAGACTCTCCTGTGCAGCCTCTGGATTCACCTTCAGTGACTATGGCATGCACTGGGTCCGCCAGACTCCAGGCAAGGGGCTGGAGTGGCTGGCCTATTTATCATACGATGGCAGCAGAACATATTATGCAGACTCCGTGAAGGGCCGATTCATCATCTCCAGAGACAATTCCAAGAACACGGTGTTTCTGCAAATGTACACCCTGAAAACTGGCGACACGGCTGTCTATTACTGTGCGAAAGACCTACGTGGGCACTGTGACTACTGGGGCCAGGGAACCCTGGTCACCGTCTCCTCAG
>A.1B.11
CAGGAGCACCTGGTGGAGTCTGGGGGAGGTGTGGTCCAGTCTGGGAGGTCCCTGGGACTCTCCTGTGCAGCGTCTGGATTCACCTTCAGTTCTTATGGCATGCACTGGGTCCGCCGGGCTCCAGGCAGGGGCCTGGAGTGGGTAGCAATTATATGGCATGATGCAAGTAAGACATATTATGGAGACTCTGTGAAGGGCCGATTCACCATCTCTAGAGACAGGTCGAAGACCATATTGTACTTGCAAATGGACAACCTGAGAGCCGAGGACACGGCTGTCTACTACTGTGCGAGAGATCGCTGGGGTGACAACGGTCTCGGGGGCGGTATGGACGTCTGGGGCCAAGGGACCTCGGTCACCGTCTCTTCA
>A.1B.111
CAGGTGCACCTGGTGCAGTCTGGGGCTGACGTGAAGGAGCCTGGGGCCTCAGTCAAGGTCTCCTGCCAGGCCTCTGGATACAGATTTACCGACTTCTTTGTTCACTGGGTGCGACAGGCCCCTGGACAAGGACTTGAGTGGATGGGCTGGATCAACCCTAAGAGGGGTGGCACAGACTTTGCACAGAAGTTTGAGGGCAGGGTCACCATGTCCAGTGACCCGTCCATCAACACAGTCTACATGGAACTGAGCAGCCTGAGATCTGACGACACGGCCGTCTATTACTGTGCGCGAGACGTGATGTTAGCGCCAACTGACGATTTGTACTTCTTTGACTGGTGGGGCCAGGGAACCCTGGTCACCGTCTCCTCAG
>A.1B.112
CAGGTACTTCTGCAGGAGTCGGGCCCACGACTGGTGAAGCCTTCGGAGACCCTGTCTCTCACTTGCACTGTCTCGGATGTCTCCATTCGTAGTTATTATTGGGCCTGGATCCGGCAGTCCCCAGACAAGGGACTGGAGTGGATCGGCTTTTTGTATCATAGTGGGAACAGCGATTACAACCCCTCCCTCGAGGGTCGAGTCACCATAACCGTCGACCCGTCCAAGAAACAGGTGTCCCTAAATCTGACTTCTGTGACCGTTGCGGACTCGGGCGTGTATTACTGCACGAGAGTCAAGGGCGTGGCCCAACTCCGCGATGGTTTTGATCTCTGGGGCCGAGGGACAACGGTCACCGTCTCTTCTG
>A.1B.113
GAGGTGCAGCTGGTGGAGTCTGGGGGAGGCTTGGTCCAGCCTGGGGGGTCCCTGAGACTCTCCTGTGCAGCCTCTGGATCAGTTCAGAGACACCGTATACACTGGGTCCGCCAGGCTCCCGGGAAGGGGCTGGAGTGGGTTGGCCGTAGTCAAAGCAAAACTGATGGTGGGACAACGGACTACGCCTCACCCGTGAAAGGCAGATTCACCATCTCAAGAGATGATTCAAAAAACACGCTGTTTTTGCAAATGAACAGCCTGAAAACCGAGGACACAGCCGTGTATTACTGTACCACAGATCCTCCTTGGGGTCCGCACAGTGACTACTGGGGCCAGGGAACCCTGGTCACCGTCTCCTCA
>A.1B.114
GAGGTGCAACTGGTGGAGTCTGGGGGAGGCCTGGTACAGCCTGGGGGGTCCCTGAGACTCTCCTGTGTAGCCTCAGGATTCAGATTTACTATGCATGACATGAGCTGGGTCCGACAGGCTCCAGGGAAGGGGCTGGAGTGGGTTTCATATATTAGTGGGAGCAGTATGACCATATATTATGCAGACTCTGTGAAGGGCCGATTCACCATCTCCAGAGACAACGCCAAGAACTCACTGTATCTGCAAATGAACAGCCTGAGAGCCGAGGACACGGCTGTATATTTCTGTGCGAGGGTGTATTACTTTAACATTGCCTATGCTTTTGATATCTGGGGCCAAGGGACAATGGTCACCGTCTCTCCA
>A.1B.118
CAGGTGCAGCTGGTGCAATCTGGGGCTGAGGTGAAGAACCCTGGGTCCTCGGTGAAGGTCTCCTGCAAGGCCTCTGGAGGCAGCTTCAACGACTATGGTATCAGTTGGGTGCGACAGGCCCCTGGACAAGGGCTTGAGTGGATGGGAGGGCTCATCCCTATCCTTGGCGCAGCACACTATGCACAGAAGTTCCAGGGCAGGGTCACGATTACCGCGGACGAGTCCACGAGCACGGCCTACATGGAGCTGAGCAGCCTGAAGTCTGAGGACACGGCCGTCTATTACTGTGCGAGACAACTTAACCCTAGTTGGGGATTTTATTACGGTTTGGACGTCTGGGGCCAAGGGGCCACGGTCACCGTCTCCGCA
>A.1B.119
CAAGTGCACCTGCAGGAGTCGGGCCCAGGACTGGTGAAGCCTTCGGAGACCCTGTCCCTCACCTGCGCTGTCTCAGACTTCCCCATCATCAGTTCTTTCTACTGGGGCTGGATCCGGCAGACCCCAGAGAAGGGGCTGGAGTGGATTGGAAGTATCGATCATAGTGGGACCACCTACTACAACCCGTCCCTCAAGAGTCGAGTCACCCTGTCAGTGGACACGTCCAAGAACCAGTTCTCCCTGAACCTGAGGTCTGTGACCGCCGCAGACATGGCCGTCTATTACTGTGCGAGAGAGCGCCGATTGCAGGCTGTGGGACCCAGGCTAGTAGCATCTATTAGAGGTGATACTTTTGACAGTTGGGGCCAAGGAACAATGGTCACCGTGTCTTCA
>A.1B.12
GAGGCGCGCCTGGTGGAGTCAGGGGGAGGCTTGGTCCAGCCTGGGGGGTCCCTGAGACTCCTCTGTGCAGCCTCTGAATTCACCTTTAGCAGTTATTGGATGAGCTGGGTCCGCCGGGCTCCAGGGAAGGGGCTGGAGTGGGTGGCCAGCATAAACCAAGGTGGAAGTGAGATTTACTATGTGGACTCTGTGAAGGGCCGCTTCACCATCTCCAGAGACAACGCCAAGAAGTCACTGTATCTGCAAATGAACAGCCTGAGAGTCGACGACACGGCTGTCTATTACTGTGCGAGAGGTGATGTGGCTTCACGCGTAAGGTACTACGGTATGGACGTCTGGGGCCAAGGGACCACGGTCACCGTCTCCTCA
>A.1B.120
CGGGCGCACCTGGTGGAGTCGGGGGGAGGCGTGGTCCAGCCTGGGCAATCCCTGAGAGTCTCCTGCGCAGCCTCTGGATTTACCTTGAGTAGTCATGACATACACTGGGTCCGCAAGGCTGCAGGCAAGGGGCTGGAGTGGGTGGCAGTCATTTTCAAAGATGGAAACACTAAACACTATGTAGACTCCGTGAAGGGCCGATTCACCATGTCCAGAGACTTTTCCAGGAACACGGTGTATTTGCAAATGAATAGCCTGAGAATTGAGGACTCGGCTGTCTATTTCTGTGCGAACCTCCTGACTCCGTCGGACTCTGAATATTGGGGCCAGGGAATCCAGGTCACCGTCTCTTCAG
>A.1B.121
CAGTTGCAGCTGCAGGAGTCGGGCCCAGGACTGGTGAAGCCTTCGGAGACCCTGTCCCTCACTTGCGCTGTCTCTGGTGTCTCCATCAGCAGTAGTAGTCACTATTGGGCCTGGATCCGCCAGTCCCCAGGGAAGGGACTAGAGTGGATGGGGAGCATCTATTATAGTGGGACCACCGACTACAACGCGTCCGTGAAGAGTCGAGTCTCCATGTCAGTGGACACGCCCAAAAACCAGTTCTCCCTGAGGTTGAGTTCTGTGACCGCCGCGGACACGGCCGTCTATTACTGTGCCGGGGAGGTTATTTGCTCTACTACTAGCTGCTATCCCAACTGGTTCGACCCCTGGGGCCAGGGAACCCTGGTCACCGTCTCCTCAG
>A.1B.123
CAGCTTCCGCTGGTGCAGTCTGGGGCTGAGCTGAAGAGGCCTGGGTCCTCGGTGACGGTCTCCTGCAAGGCATCTGGAGTCACCTTCAGCAGTTACGCTATTAGTTGGCTGCGACAGGCCCCTGGACAAGGGCTTGAGTGGATGGGAGGGATCATCCCTATTGTTGGTCGAGGAAACTACGCACAGAAGTTCCGGGGCAGAGTCACTATCACCGCGGACGAATCCACGAGCACAGCCTACATGGAGTTGAGCAGCCTGAGATCTGAGGACACGGCCGTCTATTATTGTGCGAGATATCGGCGTGACTGGGTGGACTCTAGTCACTACTACTACTACGGTCTGGACGTCTGGGGCCAAGGGACCACGGTCACCGTCTCCTCA
>A.1B.125
GAGGTGCAGTTGGTGGAGTCTGGGGGAGGCTTGGTACAGCCTGGGGGGTCCCTGAGACTCTCCTGTGCAACCTCTGGATTCACCTTTAGTAGTTGGGCCATGAGCTGGGTCCGCCAGGCTCCAGGGAAGGGCCTGGAGTGGGTCTCATCTATCACCGGAACTGGTGGTCGGACATCCTACGCAGACTCCGTGAAGGGCCGGTTCACCGTCTCCAGAGACAATTTCAACAACACATTATATCTGCAGATGAACAGCCTGAGAGCCGGGGACACGGCCGTTTATTACTGTGCGAACTACCCCGAATTTAGTTACAGCTGGTCCCGGAACTACTGGGGCCAGGGAACCCTGGTCACCGTCTCCTCAG
>A.1B.126
GAAGTGCAGCTGGTGGAGTCTGGGGGAGGCTTGGTACAGCCTGGCAGGTCCCTGAGACTCTCCTGTGCAGCCTCTGGATTCAAGTTTGATGATTTCGCCTTGCACTGGGTCCGGCAAGCTCCAGGGAAGGGCCTGGAGTGGGTCTCAGGTGTTAGTTGGAATGGTGGGAGCAAGGGCTATGCGGACTCTGTGAAGGGTCGATTCACCATCTCCAGAGACAACGCGAAGAACTCCCTGTATCTGCAAATGAACAGTCTGAAAACTGAGGACACGGCCTTGTATTACTGTGCAAAAGCCTCCAGTGGCTGGTATTACTTTGACTCCTGGGGCCAAGGAACCCTGGTCACCGTCTCCTCC
>A.1B.128
CAGGTGCAGCTGGTGCAGTCTGGGGCTGAGGTGAAGAAGCCTGGGTCCTCGGTGAAGGTCTCCTGCAAGGCTTCTGGAGGCACCTTCAACACTTATACTGTCACCTGGGTGCGACAGGCCCCTGGACAAGGCCTTGAGTGGATGGGATGGATCAACCCTAACAATGGTGACACATACTCTGCAGAGAAGTTTCAGGGCAGGGTCACCCTGACCAGGGACACGTCCATCAGCACAATTTACATGGAGTTGACCAGGCTGAGATCTGACGACACGGCCTTCTATTACTGTGCGAGAGACCCAAGCCCTCAGTGGCAGGTGAACTTCTTTGACTTCTGGGGCCAGGGAACGCTGGTCTCCGTCTCCTCAG
>A.1B.129
CAGGTGCAGCTGGTGGAGTCTGGGGGAGGCGTGGTCCAGCCTGGGAGGTCCCTGAGACTCTCCTGTGCAGCCTCTGGGTTCACCTTCAGTACCTATGCTATGCACTGGGTCCGCCAGGCTCCCGGCAAGGGGCTGGAATGGGTGGCAATTATAGCATATGATGGAAGTAATGAATACTACGCAGACTCCGTGAAGGGCCGATTCACCATCACCAGAGACAATTCCAACGACACGCTGTTTCTACTAATGAACAGCCTGAGAACTGAGGACACGGCTGTCTATTACTGTGCGAGAGAATTTTGGTTCGGGGAACCAAAACCTCTTGACTCTTGGGGCCAGGGAACCCTGGTCACCGTCTCCTCAG
>A.1B.13
CAGGTCCACCTGGTGGAATCTGGGGGAGGCTTGGTCACGCCTGGAGGCTCCCTAACGCTCTCCTGTGCAGCCTCTGGATTCATCTTCGGAGACTACTACATGAACTGGATCCGCCAGGCTCCAGGGAAGGGGCTGGAGTGGGTCGCAGACATTTCCACCACTGGTGATACCGTTAACTATGTGGACGCCTTTAGGGACCGATTCACCATCTCCAGGGACAACGCCAAGAACTCCCTCTATTTACACATCAACAACCTGAGAGCCGAGGACACGGCCGTATATTTTTGTGCGAGGATCGCCACTTTTTTTGGAGTGGTTATTGAGCGAATTGACCGCTGGGGCCAGGGAACCCTTCTCAGCGTCTCTGCA
>A.1B.131
CAGGTGCAGCTGGTGGAGTCGGGGGGAGGCGTGGTCCAGCCTGGGATGTCCCTGAGACTCTCCTGTGCAGCCTCTGGATTCAGTTTCAGTGGCTTTGACATGCACTGGGTCCGCCAGGCTCCAGGCAAGGGACTGGAGTGGGTGGCAGACATTTCATTTGATGGAAAAAAGAAATCTTATAGCGACTCACTGAAGGGGCGATTCACCATCTCCAGAGACAATCAGAAGAGCATGCTGTTTCTGCAAATCGACAGCCTGAGAAGAGAGGACACGGCCATATATTTCTGCGCGAAAGATTTCAGTCTCAGTAGCGACTGGCCCTACTTCGCCTCTTGGGGCCAGGGAACCCAGGTCATCGTCTCCTCAG
>A.1B.133
CAGGTTCAGTTGGTGCAATCTGGAGATGAGGTGAAGAAGCCTGGGGCCTCAGTGAAGGTCTCCTGCAAGGCTTCTGGTTACACCTTTGCCAGCTACGATATCAACTGGGTGCGACTGGCCCCTGGTCAAGGGCTTGAATTGATGGGATGGTTCGGCGTTTACAATGGTAAGCCAAGGTATGAACAGAGTTTCCAGGGCAGACTCACCATGACCATAGACATATCCACGTCCACAGCTTACATGGAACTGAGGAGCCTGACATCTGACGACACGGCCGTATATTACTGTGCGGGAGGCCTGACAGACTGCAGTGGCTCGATCGGTGGACTGGGGCCAGGGAACCCGGTCACCGTCTCCTCAG
>A.1B.134
CAGGTGGAGCTGGTGCAGTCTGGGGCTGAGGTGAAGAAGGCTGGGGCCTCAGTGAAAGTCTCCTGCCAGGCTTCTGGATACTCCTTCACCGGCTACTATTTGCACTGGGTCCGACTGGCCCCTGGAGAAGGCCTTGACTGGATGGGTTGGATCAACCCAAACACTGGACGCACACGGTATGCAGAGAGATTTCAGGGCAGGGTCACCATGACCAGGGACACGTCCCTCAGCACAGCCTCTATGGAACTGAGCAGTCTGACATCTGACGACACGGCCGTGTATTACTGTGCGAGAGGGGTGTCAATCGAATACAGTAGTGGCCCCGCCTCCGACTGGGGCCAGGGAACCCTGGTCACCGTCTCCTCGG
>A.1B.138
CAAGTGCAGCTCCAGCAGTGGGGCACAGGACTGTTGAAGCCTTCGGAGACCCTGTCCCTCACCTGCGCTGTCTATGGTGAATCCTTCAGTGATTACTTCTGGACCTGGATCCGCCAGACCCCAGAGAAGGGGCTGGAGTGGCTTGGGGAAATCACTCATAGAGGATACCCCACCTACAACCCGTCTCTCAGGAGCCGAGCCACCATATCAGTAGACCCTTCCAAGAACCAGTTCTCCCTGAATCTGAGCTCTGTGACCGCCGCGGACGCGGCTGTATATTACTGTGCGCGAGGTTCTTGGGTGGTGGCTGCTGCACGCTTCGGTATGGACGTCTGGGGCCAAGGGACAACGGTCACTGTCTCCTCA
>A.1B.139
CAGGAGCAGCTTCTGCAGTCTGGGGCTGAGGTGAAGAAGCCTGGGGCCTCAGTGAAGGTCTCCTGCAAGGCCTCTGCATACACCTTCACGGACTACTATGTGAACTGGGTGCGTCAGGCCCCTGGACAAGGGCCTGAGTGGATGGGGTGGATCGACCCTGGCACTGGTGGCCCAAATTACGCAAAGAAATTTCAGGGCAGGGTCACCCTGACCAGGGACACGTCCATCAGTACAGCCTACCTGCAAATTAGTGGCCTGAGACCTGACGACACGGCCGTATATTACTGTGCGAGACCTTCTGGACCTCACGGGAGTGGCAGTTATTATGGAATGGACGTCTGGGGCCAGGGGACCTCGGTCACCGTCTCCTCA
>A.1B.14
CAGTGTGGGCTGGTGGAGTCTGGGGGAGGCTTGGTCCAACCTGGAGGGTCCCTGAGACTCTCCTGTGAAGCCTCTGGACTCAACCTCGGTGACTATGGCGTGCACTGGGTCCGCCAGGCTCCAGGGAAGGGACTGGAGTGGCTGGCAGTCATATCATTTGATGGAAGCAGGACGTACCATTCAGAGTCCGTGAAGGGCCGATTCACCATCTCCAGAGACAAATCCAAGAATATTGTGAATCTGCAAATGGACAGTCTGCGACCCGAGGACGCGGCTGTTTATCACTGTGCGAGAGACCCCCGATTTCATATGTCTGCTGTAGTCCCAGCCCGAGATGCTTTTGATCTGTGGGGCCAAGGGACCGTGGTCAGCGTCTCTTCAG
>A.1B.140
CAGCTGCAGCTGCAGGAGTCGGGCTCAGGGCTGGTGAAGCCTTCACAGACCCTGTCCCTCACCTGCACTGTCTCTGGTGGCTCCATCAGCAGTGGTGGTTTCTCCTGGAACTGGATCCGGCAGCCCACCGGGAAGGGCCTGGAGTGGATTGGGTACATCTATCCTAGTGGAACCGCCTTCTACAACTCGTCCCTAAAGAGTCGACTTTTCATGTCAATAGACAAATCCAAGAACCAGTTTTCCCTGATGCTGAGGTCTGTTACCGCCGCGGACACGGCCGTTTATTTCTGTGCCACCATTCCACCAAGTGACCGTGGTGACCACCACCGTGACTTCTGGGGCCAGGGAATCCTGGTCACCGTCTCCTCAG
>A.1B.141
CAGGTGCAGCTGGTGCAGTCTGGGCCTGAGGTGAAGAAGCCTGGGTCCTCGGTGAAGGTCTCCTGCAAGGCTTCTGGGGGCACCTTCAGCAACTATGGTCTCGCCTGGGTGCGACAGGCCCCCGGTCAAGGGCTTGAGTGGATGGGGGGAATCATCCCTGTTTTTGGTAGACCAGACTACGCACAGAAGTTGCAGGGCAGAGTCACGATTAGCGCGGACGTGGCCACGAGCACAGCCTACATGGAGTTGAGCAGCCTGAAATCTGAGGACACGGCCGTCTATTACTGTGCGAGAGATCTCAGAGATGGTTCGGGGTCTGATGCCTTTGATATCTGGGGTCAAGGGACAACGGTCATCGTCTCTCCAG
>A.1B.142
CAGGTGCAGCTGGTGCAGTCTGGGGCCGATGTGAAGAAGCCTGGGGCCTCAGTGAGGGTCTCCTGCAAGGCTTCTGGATACACATTCACCGGCTACTACATACACTGGGTGCGACAGGCCCCTGGACAAGGGCTTCAGTGGGTGGGATGGATCAACCCTAACACCGGTGGCACGAACTATGCCCAGACGTTTCAGGGCAGGGTCACCATGACCAGGGACACGTCCATCAGCACAGCCTACATGGAGTTGACCAGGCTGAGATCTGACGACACGGCCTTCTATTACTGTGCGAGAGATCTTGGGAATTGTGGTGATGGTGCCTGCGACTCCTTCTGGTTCGACCCCTGGGGCCAGGGAACCCATGTCACCGTCTCCTCAG
>A.1B.143
CAGTTGCAGCTGCAGGAGTCGGGCCCAGGACTGGTGAAGCCTTCGGAAACCCTGTCCCTCAACTGCACTGTCTCTGGAGGCTCCATCAGAAGTAGTGGTTACTACTGGGGCTGGGTCCGCCAGTCCCCAGGGAAGGGGCTGGAGTGGATCGGAAGTATGTTTTATAGTGGGACCACCTATTACAACCCGTCCCTCAAGAGTCGAGTCACCATATCAGTAGACACGACGAAGAACCAATTCTCCCTGAAAGTGAACTCAGTGACCGCCGCGGACACGGCCGAATATTACTGTGCGAGAGAGCATGGTGGCTGGGATTACCAGTCCTACTACGGCATGGACGTCTGGGGCCAAGGGACCGCGGTCACCGTCTCCTCA
>A.1B.145
CAGGTGCAGCTGGTGGATTCTGGGGGAGGCGTGGTCCAGCCTGGGAGGTCCCTGAGACTCTCCTGTGCAGCCTCTGAACTCACCTTCAGTAACAGTGGCATGCACTGGGTCCGCCAGGCTCCAGGCAAGGGGCTGGAGTGGGTGGCAGTTATCTATGATGGAAGTACTAAATACTATGCAGACTCCGTGAAGGGCCGATTCACCATCTCCAGAGACAATTCCAAGAATACACTGTATCTGCAAATGAATAGCCTGAGACCTGAGGACACGGCTGTCTACTACTGTGCGGAAGAGGGCACTTACAGTAATAGCGGGCACTACTTTGACCACTGGGGCCAGGGAGCCCTGGTCACCGTCTCGTCAG
>A.1B.149
CAGGTCCACCTGGTGCAGTCTGGGGCTGAGGTGAAGAAGCCTGGGGCCTCAGTGAAGGTCTCCTGCAAGGCTTCTGGATACACCTTCAGCGCCTACTTCATACACTGGGTGCGACAGGCCCCTGGACAAGGGCCTGAGTTGCTGGGATGGATCAACCCGAACACTGGTGACTCAAAGTATTCACAGAAGTTTCAGGACAGGGTCACCGTGACCAGGGACTCGTCCATCACCACAGTCTACATGGAGTTGCGGGGGCTGACATCTGACGACACGGCCGTATATTATTGTGTGAGACCGGGGGCCCCTAATGTGTATGGTTATTCTCTGGTTGACTCCTGGGGCCAGGGAACCCTGGTCACCGTCTCCCCAG
>A.1B.150
CAGGTGCATCTGCAGCAGTCGGGCCCAGGGCTGGTGAAGCCTTCGGGCACCCTGTCCCTCTCCTGCAATGTCTCTGGGTACTCCATCACCAGCGGTTACTACTGGGGCTGGATCCGGCAGACCCCAGCGAAGGGGCTGGAGTGGATTGGCAGTATGTATCATAGTGGACAGACCTACTTCAACCCGTCCCTCAAGAGTCGAGTCACCATGTCAGTCGACCCGTCTAAGAACCAATTCTCCCTGAGACTGACATCTGTGACCGCCACCGACACGGCCATTTATTACTGTGCGAGAGGAGTTCACTATGCTGATGGCAGTACTTATTTTAACTCGTGGGGCCAGGGAACCCTGGTCGCCGTCTCCTCA
>A.1B.153
CAGGTGCAGTTGGTGCAGTCTGGGGCTGAGGTGAAGAAGCCTGGGGCCTCAGTGAAGGTCTCCTGCAAGGCTTCTGGATACACCTTCAGCGGCCACTATATGCACTGGGTGCGACAAGCCCCTGGACAGGGGCTTGAGTGGATGGGATGGATCAACCCTACCATTGGTGCCACAGAATATGCACAGAACTTTCAGGGCAGGGTCACCGTGACCAGGGACACCTCCATCAGCACAGTTTATATGGAGCTGAGTGGTTTGAGATCTGCCGACACGGCCGTCTATTACTGTGCGAGAGGTCATTACGATATTTTGACTGGTTATCTATACTATTTTGACTTCTGGGGCCAGGGAACCCTGGTCACCGTCTCCTCAG
>A.1B.155
CAGGTGCAGCTGGTGCAGTCTGGGGCTGAGGTGAAGAAGCCTGGGGCCTCAGTGAAGGTCTCCTGCAAGGCTTCTGGATACACCTTCACCGGCTACTATCTGCACTGGGTGCGGCAGGCCCCTGGACAAGGGCTTGAGTGGATGGGATGGATCAACCCTAACAGTGGTGGCACAAGCTCTGCACAGAAGTTTCAGGGCAGGGTCACCATGACCAGGGACACGTCCATCAGCACAGCCTACATGGAGCTCAGCAGGCTGACATCTGACGACACGGCCGTATATTACTGTGCGAGATCGGCGGAGACGGGGTGGGACTTATTGTCTGCTTTTGATATCTGGGGCCAAGGGACAATGGTCACCGTCTCTTCAG
>A.1B.157
GAGGAGCAGCTGTTGGAGTCTGGGGGAGCCTTGGTACAGCCGGGGGGGTCCCTGAGACTCTCCTGTACAGCCTCTGGATTCCCCTTTAGCAATTATGCCATGACGTGGGTCCGCCAGGCTCCAGGGAAGGGGCTGGAGTGGGTCTCAGCCATTGGTGGCAGTGGTTACAATAAATATTATGCAGACTCCGTGAAGGGCCGCTTCACCATCTCCAGAGACAATTCCAAGAACACGGTGTATTTGGAGATGAACAGCCTGAGAGCCGAGGACACGGCCGTATATTACTGTGCGAAGGATGCAGTCTCCGGTGACTACGTGAGACGTCTGGAGACCTGGGGCCAGGGAACCCTGGTCACCGTCTCCTCAG
>A.1B.158
CAGGTGCAGCTGGTGCAGTCTGGGGCTGAAGTGAAGAAGCCTGGGGCCTCAGTGAAGGTCTCCTGCAAGGCTTCTGGATACACCTTCACCGGCCACTATGTACACTGGGTGCGACAGGCCCCTGGACAAGGGCTTGAGTGGATGGGATGGCTCAACCCTAACGGGAGTCTCACATACTATCCACAGAACTTTCAGGGCAAAGTCACCATGACCAGGGACACGTCCATCAGCACAGCCTACATGGAGCTCAGCGGACTGAATACTGACGACACGGCCGTCTATTACTGTGCGAGAGGGCTAGGTCGCAGCCACCCCAACGCCTTTGACTGCTGGGGCCAGGGAACCCTGGTCACCGTCTCCTCAT
>A.1B.159
CAGGAGCAGCTTCTGCAGTCTGGGGCTGAGGTGAAGAAGCCTGGGGCCTCAGTGAAGGTCTCCTGCAAGGCTTCTGCATACACCTTCACGGACTACTATGTGAACTGGGTGCGTCAGGCCCCTGGACAAGGGCTTGAGTGGATGGGGTGGATCGACCCTAGCACTGGTGGCCCAAATTACGCAAAGAAATTTCAGGGCAGGGTCACCATGACCAGGGACACGTCCATCAGTACAGCCTACTTGGCAATTAGTGGCCTGAGACCTGACGACACGGCCGTGTATTACTGTGCGAGAGTTGCCCTCCGCGAGGAGTGGCAGTTATTATGGAATGGACGTCTGGGGCCAGGGACCTCGGTCACCGTCTCCTCAG
>A.1B.16
CAGGTGCAGTTGTTGCAGTCTGGGGCTGAGGTGAAGAAGCCTGGGGCCTCAGTGAAGGTCTCCTGCAAGGCTTCTGGATACACCTTCACCGGCTACTTTATTCACTGGGTACGCCAGGCCCCCGGACAAGGGCCTGAGTGGATGGGCTGGATCAACCCTCACAGTGGTGACACAAACTTTGCTCAGAAGTTCCGGGGCAGGGTCACCATGACCAGGGACACGTCCATCAGTACAGCCTATATGGGTCTGACCAGACTAAGACCCGACGACACGGCCGTCTATTTCTGTGTGAGAGGAGGAGAAGACTTTGATAATAGTGGTTACTACCGGACCTCTGATCCTTTCGATGTCTGGGGTCAGGGGACTAAGGTCATCGTCTCCCCAG
>A.1B.160
CAGGTGCAGCTGGTGCAGTCTGGGGCTGAGGTGAAGAAGCCTGGGTCCTCGGTGAAGGTCTCCTGCAAGGCTTCTGGAGGCACCTTCAGCAGCTATGCTATCAGCTGGGTGCGACAGGCCCCTGGACAAGGGCTTGAGTGGATGGGAGGGATCATCCCTATCTTTGGTCCAGCAAACTACGCACAGAAATTCCAGGGCAGAGTCACGATTACCGCGGACGAATCCACGAGCACAGCCTACATGGAGCTGAGCAGCCTGAGATCTGAGGACACGGCCGTTTATTACTGTGCGAGACGTAACTGCTACTACTACTATGCTATGGACGTCTGGGGCCAAGGGACCCCGGTCACCGTCTCCTCA
>A.1B.161
GAGGTGCAGCTGGTGCAGTCTGGAGCAGAGGTGAAAAAGTCCGGGGACTCTCTGAAGATCTCCTGTCAGGTTTCTGGATACAGATTCACCAGCCACTGGATCGCCTGGGTGCGGCAGACGCCCGGGAAAGGCCTGGAGTGGATGGGGTTCATCCATCCAGTTGACTCTGATACCAGATACGGGCCGTCTTTCCAAGGCCACGTCTCCATCTCAGTCGACCAGTCTACCACCACCGCCAACTTGCAGTGGAGCAGCCTGAAGGCCTCGGACACCGCCATCTATTACTGTGCGAGACAGAGTGCCGGCGATACTGGGACCTTCTACGACTTCTATTTTGACGCCTGGGGCCAGGGAACCCCGGTCACCGTCTCCTCA
>A.1B.163
CAGGTGCAACTGGTGCAGTCTGGGGCTGAGGTGAAGAAGCCTGGGGCCTCAGTGAAGGTCTCCTGCAAGACTTCTGGATACCCCTTCACCGGCTACTATATGCACTGGGTGCGACAGGCCCCTGGACAAGGCCTTGAGTGGATGGGATGGGTCAACCCTAATAATGGTGACACAAACTATGCACAGACATTTCAGGGCAGGGTCACCATGACCAGCGATACGTCCGTCAGCACAGCCTACATGGAGCTAACTAGACTGACATCTGACGACACGGCCGTGTATTATTGTGCGAGAGATCTGGCTGGGGGGGCCAACTGGTTCGACCCCTGGGGCCAGGGAACCCTGGTCACCGTCTCCTCAG
>A.1B.164
GAGGTGCAACTGGTGGAGTCCGGGGGAGGCCTAGTTCAGCCTGGGGGGTCCCTGAGACTCTCCTGTGCAGCCTCTGGATTGACCTTCAGTAGGTACTGGATGCACTGGGTCCGCCAAGCTCCAGGGAAGGGCCTGGTGTGGGTCTCACGTATTAATGAAGATGGGACTTACACAGACTACGCGGACTCCGTGAAGGGCCGATTCACCATCTCCAGAGACAACGCCAAGAATGCGCTGTATTTGCAAATGGAGGGTCTGAGAGCCGAGGACACGGCTGTATATTATTGTGGAAGAGATCTCTCTGGGCAACAGGACTTCTGGGGCCCGGGAACCCTGGTCACCGTCTCCTCA
>A.1B.165
CAGGTGCAGCTGCGGGAGTCGGGCCCAGGACTGGTGAAGGCTTCGGAGACTCTGTCCCTCACATGCACTGTCTCTGGTGCCTCCATGACCAGTGGGAGTTACTACTGGGGCTGGATCCGCCAGCCCCCAGGGAAGGGCCTGGAATGGATTGGAGAAATCAATTTTAGTGGAAACACCGACTACACCCCGTCCCTCAAGAGTCGCGTCACCATCTCACTAGACGCGTCCAAGAATCAATTCTCCCTAAATCTGGCCTCCCTGACCGCCGCGGACACGGCTGTTTATTTCTGTGCGAGAATTCGTGCTGCCTGGGGCATTTTTGATTTCTGGGGCCAAGGGACAACGGTCACCGTCTCCCCAG
>A.1B.166
CAGGTTCACCTGGTGCAGTCTGGGGCTGAGGTGAAGAAGCCTGGGGCCTCAGTGAAGGTCTCCTGTAAGGCTTCTGGATACACCTTCACCGGTTACGTATTCCAGTGGGTGCGACAGGCCCCTGGACAAGGGCTTGAGAACATGGGAGGATCAACACTGTACATGGTAGCACAAATTAGCACAGAAGTCCAGGGCAGGGTCACCATGACCAGGGACACGTCCATCAACACAGCCTACATGGAATTGACGGAGCTGAGATCTGACGACACGGCCGTCTATTACTGTGCGAGGATCGGAAATTGGCTCACCTCGGGGGGCTTTGACTACTGGGCCCAGGGAACCCTGGTCACCGTCTCCTCAG
>A.1B.168
CAGCTGCAGCTGCAGGAGTCGGGCCCAGGACTGGTGAAGCCTTCGGAGACCCTGTCCCTCACCTGCACTGTCTCTGGTGACTCCATCAGCAGTAGTAGTTACCACTGGGGCTGGATCCGCCAGCCCCCAGGGAAGGGACTGGAGTGGATTGGGAGTATCTATTATACTGGGAGCACATATTATAACCTGTCCCTCAAGAGTCGAGTCACCATAACAGTTGACCGGTCGAAGAACGAGTTTTCCCTGAGGGTGAGCTCTGTGACGGCCGCGGACACGGCCGTGTATTACTGTGCGAGAGACCGCCCAATACCTAACCGAATCGGTATAGCATTCACCATTCCCTTTGACTACTGGGGCCAGGGATCCCTGGTCACCGTCTCCTCAG
>A.1B.169
CAGGTGCAGCTGGTGCAGTCTGGGGCTGAGGTGAAGAAGCCTGGGGCCTCAGTGAAGGTCTCCTGCAAGGCTTCTGGATACACCTTCAGAGGCTACTATATGCACTGGGCGCGACAGGCCCCTGGACAAGGGCTTGAGTGGATGGGATGGATCAACCCTAACAGTGGCGGCACAAACTATGCACAGAAGTTTCAGGGCAGGGTCACCATGACCAGGGACACGTCCATCAGCACAGCCTACATGGAACTGAGCAGGCTGAGACCTGACGACACGGCCATATATTACTGTGTGAGAGTTAGCAGTGGCTGGTTCCACTTTGACCACTGGGGCCAGGGAACCCTGGTCACCGTCTCCTCAG
>A.1B.170
CAGGTGCACCTGGTGCAGTCTGGGGCTGAGGTGAAGAGGCCTGGGGCCTCAGTGAAGGTCTCCTGCAAGGCTTCTGGATACACCTTCGCCGGCTACTATATGCACTGGCTGCGACAGGCCCCTGGACAAGGGCTTGAGTGGATGGGATGGATCAACCCTAAAAGTGGCGCCACAAATTATGCTCAGAAGTTTCAGGGCAGGGTCATCATGACCAGGGACACGTCCATCAGCACAGCCTACATGGAACTAAGTAGACTGACATCTGACGACACGGCCATGTATTACTGTGCAATTACAGACTATAGTGAAGACGTTTCTGATATGTGGGGCCAAGGGACAATGGTCACCGTCTCTGCAG
>A.1B.171
CAGGTGCAGCTGCAGGAGTCGGGCCCAGGACTGGTGAAGCCTTCACAGACCCTGTCCCTCATTTGCACTGTCTCTGGTGACTCCATCAGCAGTGGTGGTAACTACTGGGCCTGGATCCGCCAGCCCCCAGGGAAGGGCCTGGAATGGATTGGGTACATCTATTACAGTGGAACCACCGACTACAACCCGTCCCTCAAGAGTCGAGTTATCATATCAATGGACACGTCTAAGAACCAGTTCTCCCTGAAACTGACCTCTGTGACTGCCGCGGACACGGCCGTGTATTACTGTGCGAGAGCCCTCACTAATAATGGTGTTTTCCACATCTGGGGCCAGGGAACCCTGATCACCGTCTCCTCA
>A.1B.174
CAAGTGCAGCTGCAGGAGTCGGGCCCAGGGCTGGTGAAGCCTTCGGAGACCCTGTCCCTCACCTGCACGGTCTCTGGTGACTCCATCAGCGGTGGTTTCTACTGGGGCTGGATCCGGCAGCCCCCAGGGAAGGGGCTGGAGTGGATCGGAGGTATCTATCATACTGGGAACAGTTACTACAACCCGTCCCTCAAGAGTCGAGTCACCCTCTCAATAGACACGTCCAAGAACCTGTTCTCCCTGAGGCTGAGCTCTGTGACCGCCGCAGACACGGCCGTGTATTATTGTGTGAGAGAGACAGTAGTACCAGCTTTTCCGGTCGCCTGGGGCCAGGGAACCCTGGTCACCGTCTCCTCA
>A.1B.175
CAGCTGCAGCTACAGGAGTCGGGCCCAGGACTGGTGAAGCCTTCGGAGACCCTGTCCCTCACCTGCACTGTCTCTGGTGGCTCCATGAGCAGTAATAGTTACTACTGGGGCTGGATCCGCCAGCCCCCAGGGAAGGGGCTGGAGTGGATTGGGAGTATCTATTATAGTGGGAACACCTACTACAACCCGTCCCTCAAGAGTCGAGTCACCATATCAGTAGACACGTCCAAGAACCAGTTCTCCCTGAGGCTGAGCTCTGTGACCGCCGCGGACACGGCCGTGTATTACTGTGCGAGAGATCGGTTAGATTTTTACTACTTTGACTACTGGGGCCAGGGAACCCTGGTCACCGTCTCCTCAG
>A.1B.177
CAGGTGCAGCTGCAGGAGTCGGGCCCAGGACTGGTGAAGCCTTCGGACACCCTGTCCCTCAGTTGCTCTGTCTCTGGTTACTCCATCAGCAGTGGTTACTACTGGGGCTGGATCCGGCTGCCCCCAGGGAAGGGGCTGGAGTGGATAGGGAATATCTATCACAGTGGGATCACCTACTACAACCCGTCCCTGAAGAGTCGAGTCACCATATCAGCGGACATGTCCAAGAACCAGTTCTCCCTGAAGCTGAGTTCTGTGACCGCCGCAGACACGGCCGTGTACTCCTGTGCGAGAAACGAAGAATATGGTGTGGACGTCTGGGGCCAAGGGACCACGGTCACCGTCTCCTCA
>A.1B.178
CAGGTGCAGCTGCAGGAGTCGGGCCCAGGACTGGTGAAGCCTCGGGAGACCCTGTCCCTCACCTGCACTGTCTCTGGTTTCTCCATCAGCAGTGGTTACTACTGGGGCTGGATCCGGCAGCCCCCAGGGAAGGGGCTGGAGTGGATTGGGAGTATCTATCATAGTGGGGGCACCTACTACAACCCGTCCCTCAAGAGTCGAGTCACCATATCAGTAGACACGTCCAAGAACCAGTTCTCCCTGAACCTGAGCTCTGTGATTGCCGCAGACACGGCCGTGTATTACTGTGCGAGAGCGTGGGTGGATACAGGGTTCGATCTCTGGGGCCGTGGCACCCTGGTCACTGTCTCCTCA
>A.1B.18
CAGGTGCAACTGGTGGAGTCTGGGGGAGGCGTGGTCCAGCCTGGGAGGTCCCTGAGACTCTCCTGTGCAGGGTCTGGATTCACCATAAGTAGCTTTGGCATACACTGGGTCCGCCAGGCTCCAGGCAAGGGGCTGGAGTGGGTGGCAGATATATGGCTTGGTGGAAATACTCAATATTATGCAGATTCCGTGAGGGGCCGATTCGCCATCTCCAGAGACAATTCCAAGAACACGGTGTATCTGCAAATGACTAACCTGAGAGTCGACGACACGGCTTTGTATTACTGTGCGAGAGATGCGGATACTACTGCTCGCTACTGGTACTTCGATCTCTGGGGCCGTGGCACCCTGGTCACTGTCTCCTCAG
>A.1B.19
CAGGTGCAGCTGGTGGAATCTGGGGGAGGCGTGGTCCAGCCTGGGAGGTCCCTGAGACTCTCCTGTGCTGCCTCTGGATTCAGCTTCAGTAGCCATGGCATGCACTGGGTCCGCCAGACTCCAGGCAAGGGGCTGGAGTGGCTGTCATTTATATCATATGATGGAAGTAATAAATACTATGCAGACTCCGTGAAGGGCCGATTCACCATCTCCAGAGACAATTCCAAGAACACGCTGTATCTGCAAATGAACAGCCTGGGAGCTGGGGACTCGGCTCTGTATTACTGTGCGAAAGGATCCCACCATTTCCAATATTTTGACTGGCTCCCCTTTGACTACTGGGGCCAGGGAACCCTGGTCACCGTCTCCTCAG
>A.1B.20
CAGGTGCAGCTGGTGGAGTCTGGGGGAGGCGTGGTCCTGCCTGGGAGGTCCCTGAGACTCTCCTGTGCAGCCTCTGGATTCACCTTCAGTGTATGCAATCAGTGGGTCCGCCAGGGTCCAGGCAAGGGGCTGGAGTGGGTGGCAGTCATTTCACATGATGGAAGTAGTAAACACTATGCAGACTCCGTGAAGGGCCGATTCACCATCTCCAGAGACAATTCCAACCACACGGTGTTCTTAGAAATGAACAGCCTTAGACCGGAGGACACGGCTGTGTATTACTGTGCGCAGTCTTGGGGCCGATGGGTGGTAATTGGGGACTACTTCCAATACTGGGGCAAGGGCACCCTGGTCGCCGTCTCCTCAG
>A.1B.23
CAGGTGCAATTGGTGCAATCTGGGGCTGAGGTGCAGGAGCCTGGGTCCTCGGTGAGAGTCACCTGCAAGGTTTCTGGGGACATCTTCAAAAGATATGATATCAACTGGGTGCGACAGGCCCCTGGTCAAGGGCTTGAGTGGATGGGAGGCATCACCCCCAGCTTTGACACCACAGACTACGCACCGAGATTCCAGGACAGAGTCAGAATTACCGCGGTCGAGTCCACGAGTACAGTCTACATGGAGCTGAGCAGCCTGAGATCTGGGGACACGGCCATATATTACTGTGCGGCTTGGGATCACTATGACAGTAGTGCTTATCGCTTTGACTATTGGGGCCAGGGAACCCTGGTCACCGTCTCCTCCG
>A.1B.24
CAGGTCCACTTGGTGCAGTCTGGGGCTGAGGTGAAGAAGCCTGGGGCCTCAGTGAAGGTCTCCTGCAAGGCTTCTGGATACACCTTCACCGGCTACTATCTACACTGGGTGCGACAGGCCCCTGGACAAGGCCTTGAGTGGATGGGATGGATCAACCCTAACAGTGGTGGCACAAACTATGCACAGAAGTTTCAGGGCAGGGTCACCATGACCAGGGACACGTCCATCAGCACAGCCTACATGGAGCTGAACAGTCTAATATCTGACGACACGGCCGTATATTACTGTGCGAAATCGCCCGGAACTGGAGCTAGGAGGGACTTTGACTACTGGGGCCAGGGAACCCTGGTCACCGTCTCCTCAG
>A.1B.25
CAGGTGCAGCTGGTGGAGTCTGGGGGAGGCGTGGTCCAGCCTGGGGGGTCCCTGAGACTCTCCTGTGCAACTTCTGGATTCAGCTTCAGTGCCTATGGCGTGCACTGGGTCCGGCAGACTCCAGGCAAGGGTCTGCAGTGGGTGGCAGGCATATCACACGATGGGAGTACTAAATACTATGCAGACAGCGTTAAGGGCCGATTCACCATCTCCAGAGACAATCTCAAGAACACACTGTATCTCCAAATGAATAGCCTGAGAAGTGACGACTCGGCTGTGTATTTCTGCGCGACACTTCGAAGGAGGGAACTCCAAAAGGATGCTTTTGATATGTGGGGCCACGGGACAACGGTCAGCGTCTCTTTAG
>A.1B.26
CAGGTGCAGCTGCAGGAGTCGGGCCCAGGACTGGTGAAGCCTTCGGAGACCCTGTCCCTCACCTGCACTGTCTCCGGTGGCTCCGTCAGTGATGGTACTTACTACTGGACCTGGTTCCGGCAGTCCCCCGAGAAGGGACTGGAGTGGATTGGGTATATGGATTACAGAGGTCGCACCAATCACAACCCCTCCCTCAAGAGTCGAGTCACCATATCAATAGACACGTCCAAGAACCAGTTCTCCCTGAAGCTGAGCTCTGTGACCGCTGCGGACACGGCCGTGTATTACTGTGCGAGAGAGCACGCGTATGGTGGCTTTAGTGACTACTGGGGCCAGGGAACCCTGGTCACCGTCTCCTCAG
>A.1B.27
CAGGTGCAGTTGGTGCAGTCTGGGGCTGAGGTGAAGAAGCCTGGGGCCTCAGTGAAGGTCTCCTGCAAGGCTTCTGGATACACCTTCACCGGCTACTACATACACTGGGTGCGACAGGCCCCTGGACAAGGGCTTGAGTGGATGGGATGGATCAACCCTAACATTGGTGGCACAGTCTATGCACAGAAGTTTCAGGGCAGGGTCACCATGACCAGGGACACGTCCATCAGCACAGCCTACATGGAACTTAGCAGCCTAAGATCTGACGACACGGCCGTGTACTTCTGTGCGAGAGCGACCTGGCTCCCCGACCTTGACCTCTGGGGCCAGGGGACCCTGGTCACCGTCTCCTCAG
>A.1B.28
CAGGTCCAACTGGTGCAGTCTGGGGCTGAGGTGAAGAAGCCTGGGGCCTCAATGAAGGTCTCCTGTAAGGCTTCTGGATACACCTTCACCGGCTACTCCATACACTGGGTACGACAGGCCCCTGGACAAGGGCTTGAGTGGATGGGGTGGATCAACCCTGACAGTGGTGGCACAAATTATGCACAGACCTTTCAGGGCAGGGTCACCATGACCAGGGACACGTCCATCAGGACAGCCTACATGGAACTGAGTTCGTTGACATCTGACGACACGGCCATATATTTTTGTGCGAGACCGATAGGCGGGACATCTCGCCCTCTGGACGTCTGGGGCCACGGGACCAAGGTCATCGTCTCCTCAG
>A.1B.3
GAAGTGCAGCTGGTGGAGTCTGGGGGAGGCTTGGTACAGCCTGGCAGGTCCCTGAGACTCTCCTGTGCAGCTTCTGGATTCACATTTGATGATTATGCCATGCACTGGGTCCGGCAATCTCCAGGGGAGGGCCTGGAGTGGGTCTCAGGTATTAGTTGGAATAGTGGTAGCATAGGCTATGCGGACTCTGTGAAGGGCCGATTCACCATCTCCAGAGACAACGCCAAGAACTCCCTGTATCTGCAAATGAACAGTCTGAGAGCTGAGGACACGGCCTTGTATTACTGTGCAAAAGACACCACTGCCAAGTATTACTATGATAGTAGTGGTTATTACTACGACTCGAGTTGGGACTACTGGGGCCAGGGAACCCTGGTCACCGTCTCCTCA
>A.1B.30
CAGCTGCAGGTGCAGGAGTCGGGCCCAGGACTGGTGAAGCCTTCGGAGGCCCTGTCCCTCACCTGCACTGTCTCCGGTGGCTCCATCAGCAGTACTAGTTACTACTGGGGCTGGATCCGCCAGCCCCCAGGGAAGGGGCTGGACTGGATTGGGAGTATCCATCACAGTGGGAACACCTACTACCACCCGTCCCTCAAGAGTCGAGTCACCTTATCAGTAGACAGGTCCAAGAACCAGTTTTCCCTGAAGTTGAGTTCTGTGACCGCCGCAGACACGGCCGTGTATTTCTGTGCGAGAGATTACAGTGGGAGTTACTACGAACACTGGTTCGACGCCTGGGGCCAGGGAACCCTGGTCACTGTCTCGTCAG
>A.1B.34
CAGTTGCAGATGCAGGAGTCGGGCCCAGGACTGGTGAAGCCTTCGGAGACCCTATCCCTCAGTTGCACTGTCTCTGGTGACTCCATCATCACTAGTAATTACTACTGGGCCTGGGTCCGCCAGCCCCCAGGGAAGGGCCTGGAGTGGATTGCGACTATCTACTATAGCGGCAGTACCTACTACAATCCGTCCCTCAAGAGCCGAGTCGACACATCAGTCGACACGTCCAAGAACCAGTTCTCCCTAAGGCTGACCTCTGTGACCGCCGCGGACACGGCCGTCTACTACTGTGCGAGAGATCGTGGCTGGACAGATTACAACTACTATTACGGCATGGACGTCTGGGGCCAAGGGACCACAGTCACCGTCCTCTCA
>A.1B.36
GAAATGCAACTGGTGCAGTCTGGGCCTGAGGTGAAGAAGCCTGGGACCTCAGTGAAGGTCTCATGCAAGGCTTCTGGATTCCAGTTCACTCAGTCTACCGTACAGTGGGTGCGACAGGCTCGTGGCCAACGCCCTGAGTGGATAGGATGGATCGTCGTTGGCAGTGGAAACACAGCCTACGCAGAAAAGTTCCAAGAAAGAGTCACCATTACCATGGACATGTCCACAAGCACAGCCTACTTGGAATTCAACAGCCTGAGATCCGACGACACGGCCGTCTATTACTGTGCGGCGTATAGCAATGCCTGGTACGAATATTACTTTGACTATTGGGGCCAGGGAACCCTGGTCACCGTCTCCTCA
>A.1B.37
CAGCTGCACCTGCAGGAGTCGGGCCCAGGACTGGTAAAGCCTTCGGAGACCCTGTCCCTCACCTGCAATGTCTCTGGTGGGTCCATCACCAGTAGTACTTACTATTGGGGCTGGATCCGCCAGCCCCCAGGGAAGGGTCTAGAGTGGATTGCCAATATTTTTCATGGTGGGAGCACCTACTACAACCCGTCCCTCAAGAGTCGAGTCACCATCTCACTAGACACGTCCGCGAACCAATTCTCCCTGAGGCTGAGGTCTGTGACCGCCGCGGACACGGCCGTCTATTATTGTGCGAGAGATGCCCGCTCTCGGATAGGATCAGCCGCCCCCTTTGACAACTGGGGCCAGGGAACCCTGGTCATCGTCTCCTCAG
>A.1B.38
CAGGTGCAGCTGGTGCAGTCTGGGGCTGAGGTGAAGAAGCCTGGGGCCTCACTAAAGGTCTCCTGTCAGACTTCTGGATACACCTTCACCGGCTACTATATACACTGGGTGCGACAGGCCCCTGGACAAGGGCTTGAGTGGATGGGATGGATCAACCCTAACAGTGGCGGCACAAACTATGCACAGGAATTTCAGGGCAGGGTCACGATGACCAGGGACACGTCCATCAGCACAGCCTACATCGAGGTGAGCAGGCTTAGATATGACGACACGGCCGTCTATTACTGTGCGAGAAATCAAGTGCAGCTCGCTGTTTGGTTTGACTCCTGGGGCCAGGGAACCCTGGTCACCGTCTCCTCAG
>A.1B.39
CAGGTGCAACTGGTGCAGTCTGGGGCTGAGGTGAAGAAGCCTGGGGCCTCAGTGAAGGTCTCCTGCAAGGCTTCTGGATATAGCCTCAGAGGCTACTATATTCACTGGGTGCGACAGGCCCCTGGACAAAGGCTTGAGTGGATGGGGTGGATCAACCCTAACAATGGTGGCACAAACTATGCACAGAAGTTCCAGGGCAGGGTCACCATGACCAGTGACACGTCCATCACGTCAATCTACATGGAACTGACAAGGCTGTTATCTGACGACACGGCCATGTATTACTGTGTGAGAGACCCACTGCCACACAGGGAGGACCTTGACTACTGGGGCCAGGGAACCCTGGTCACCGTCTCCTCAG
>A.1B.4
GAGGTGCAGTTGGTGGAGTCTGGGGGAGCCTTGGTCCAGCCTGGGGGGTCCCTGAGACTCTCCTGTACAGCCTCTGGATTCATCTTTGCAAATTATTGGATGAGTTGGGTCCGACAGGCCCCAGGGAAGGGACTGGAGTGGGTGGCCAACATAAAGGCGGATGGAAGTGACCAATACTATATGGAATCTGTGAAGGGCCGATTCACTCTCTCCAGAGACAACGCCAACAACACACTGTATCTGCAACTGAGCAGCCTGAGAGGCGAGGACACGGCTGTATATTACTGTGCGAGAGCGGACGTGGACCCAAGACTGGACCCTCTCTACTCCTCTTATGCTATGGACGTCTGGGGCCAAGGGACAACAGTCACCGTCTCCTCA
>A.1B.41
CAGGTGCAACTGGTGGAATCTGGGGGAGGCGTGGTCCAGCCTGGGAGGTCCCTGAGACTCTCCTGTGCAGCCTCTGGATTCAGCTTCGATAGTTATGGCATACACTGGGTCCGCCAGGCTCCAGGCAAGGGGCTGGAGTGGATGGCAGTTATTTCATATGATGGAAATTATAAATTGTATGCAGACTCCGTTAAGGGCCGATTCACCATCTCCAGAGACAATTCCAAGAACACGCTGTACCTGCAAATGAACAGCCTGAGAGCTGAGGACACGGCTGTTTATTACTGTGCGAAAGATCTACAAGCCCAGTCTGACTATGACAGTAGTGGTTGGCCTGATGTCTTTGATGTCTGGGGCCAAGGGACAGTGGTCACCGTCTCTTCAG
>A.1B.42
CAGGTACAGCTGCAGCAGTCAGGTCCAGGACTGGTGAAGCCCTCGCAGACCCTCTCACTCACCTGTGCCATCTCCGGGGACAGTGTCTCTAGCAACAGTGTTACTTGGAACTGGATCAGGCAGTCCCCATCGAGAGGCCTTGAGTGGCTGGGAAAGACATACTACAGGTCCAAGTGGTATAATCTTTCTGCAGTCTCTGTGAACAGTCGAATAACCATCAACCCTGACACATTCAAGAACCAGTTCTCCCTGCAGCTGAACTCTGTGACTCCCGAGGACACGGCTGTCTATTACTGTGCAAGGGACAGTTATGGTCTGTCTAACTTTGACTACTGGGGCCAGGGAACCCTGGTCACCGTCTCCTCA
>A.1B.43
CAGTTGCAGCTGGTGCAGTCTGGGGCTGAGGTGAGGGAGCCTGGGTCCTCGGTGAAGGTCTCCTGCAAGGCTTCTGGAGGCAGCTTCAGCAGGAAAGCTATCAACTGGGTGCGACAGGCCCCTGGACAAGGCCTTGAGTGGATGGGAGGGATCATCCCTTTCTTTGGTACAACAAACTTCGCACAGAACTTTCAGGGCAGACTCAGGATAACCGCAGACAGATCCACGACCACAGCCTACATGGAATTGAGCAGCCTGAGATCTGACGACACGGCCATATACTACTGTGCGAGAGATGGGGCCGAGATCACGTACGATTTTTGGAGTGGATCGGGGGGCTACTACTACGGTCTGGACGTCTGGGGCCAGGGGACCACGGTCACCGTCTCCTCA
>A.1B.44
CCTCCTGGTGACAGGCTCCCAGGACTGGTGAGGCCTTCGGAGACCCTGTCCCTCACCTGCACTGTCTCTGGTGGTTCCGTCAGAGTTGGAAGTTCCTACTGGAGCTGGATCCGGCAGCCCCCAGGGAAGGCACTGGAGTTGATTGGATATTCCTATTATACTGGGAGTACCAATTACAACCCCTCCCTCACGGGTCGGGTCACCATTTCAGTCGACACATCCAAGAACCAGTTCTCTCTGACGTTGAAGTCTGTGACCGCTGCGGACACGGCCCTATATTACTGTGCGAGAGGCTCCCTTACTCTGGCGGGGTACTTCGATCTCTGGGGCCGTGGCACCCTGGTCACTGTCTCTTCAG
>A.1B.48
CTGCTGCAGCTGCAGGAGTCGGGCCCAGGACAGGTGAAGCCTTCACAGACCCTGTCCCTCACCTGCACTGCCTCTGGTGACTCCATTAGTGATACTGATTATTACTGGAATTGGATCCGCCAGCCCCCAGGGAAGGGCCTGGAGTGGCTTGGGAAAATTTATTACAGTGGGAGCACCTTCTACAATCCGTCCCTCAAGAGTCGAGTCACCATATCAGTAGACACGTCCAAGAACCAGTTCTCCCTGAAGCTGAGCTCTGTGACCGCTGCGGACACGGCCGTGTATTACTGTGCGAGAGCCGTTTTTTGGAGATCAGGGGAATATTACTACTACTACTACGGTATGGACGTCTGGGGCCAAGGGACCACGGTCACCGTCTCCTCA
>A.1B.49
GAGGTGCAGCTGTTGGAGTCTGGGGGAGGCTTGGTACAGCCTGGGGAGTCCCTGACACTCTCCTGTGCAGCCTCTGGATTCACATTTAGCAATTCTGCCATGAGCTGGGTCCGCCAGGCTCCAGGGAAGGGGCTGGAGTGGGTCTCAGCTATTAGTCGTGCTGGTGGGACCACATACTACGCAGACTCCGTGAAGGGCCGCTTCACCATCTCCAGAGACAACTCCAAGAATACTCTGTTTCTCCAAATGAACAGCCTGCGAGCCGAGGACACGGCCGTCTACTACTGTGCGAAAACCGCCCACCAATATATTGTGGTAGTTCCAGTCCCCAAATTTGGAGAGTCATATCTAAACGTCTGGGGCCAAGGGACCACGGTCACCGTCTCCTCAG
>A.1B.5
CAGGTGCAACTGGTGGAGTCGGGGGGAGGCGTGGTCCAGCCTGGGAGGTCCCTGAGACTCTCCTGCGCAGCCTCTGGATTCACATTCACTGACTTTGGCATACACTGGGTCCGCCAGTCTCCAGGCAAGGGGCTGGAATGGGTGGCAGTTATTTCATACGATGGAGGTGACATATATTATGCGGAGACCGTGAAGGGCCGATTCACCATCTCCAGAGACAATTCCAAGAACACGCTGTATCTCCAAATGACCAGTCTGAGACCTGAGGACTCGGCTGTCTATTACTGTGCAAAAGACTGGCAGCGCCTAATAGTCGGGTATTCGGTGTCGGGGGCCTTCTTGGAGGCCTGGGGCCAGGGAACCCTGGTCACCGTCTCCTCAG
>A.1B.51
CAGGTGCAACTGCGGGAGTCGGGCCCAGGACTGGTGAAGCCTCCGGAGACCCTGTCCCTCACCTGCACTGTATCTGGTGCTTCCATCAGTATTACTTACTTCTGGGGCTGGATCCGCCAGCCCCCGGGGAAGGGGCTGGAGTGGATTGGGAAGTACTATTATACCGGGACCATCTACTACAACCCGTCCCTCAAGAGTCGAGTCACCATATCGGTAGACACGTCCAAGAACCAGTTCTCCCTGAAGGTGAACTCTGTGACCGCCGCGGACACGGCCGTGTATCACTGTGCGAGAATCGCCAAGTACTGTAGTGGAGGCACCTGCTACTCGAGATATATTGACTCCTGGGGCCAGGGAACCCTGGTCACCGTCCCCTCAG
>A.1B.53
CAGGTGCAGCTGCAGGAGTCGGGCCCAGGACTGGTGAAGCCTTCACAGACCCTGTCCCTCACCTGCACTGTCTCTGGTGGCTCCATCAGCAGTAGTAGTTACTACTGGGGCTGGATCCGCCAGCCCCCAGGGAAGGGGCTGGAGTGGATTGGGAGTATCTATTATAGTGGGAGCACCTACTACAACCCGTCCCTCAAGAGTCGAGTCACCATATCCGTAGACACGTCCAAGAACCAGTTCTCCCTGAAGCTGAGCTCTGTGACCGCCGCAGACACGGCTGTGTATTACTGTGCGATACTCGACGGGGACGCTTATAACTGGAACTACGCCGTTGACTACTGGGGCCAGGGAACCCTGGTCACCGTCTCCTCAG
>A.1B.54
CAGCTGCAGGTGGTTGAGTCTGGGGGAGGCGTGGTCCAGCCTGGGACGTCCCTGAGACTCTCCTGTGTAGCCTCTGGATTCACCCTCAGTAACTTTGCCATGCACTGGGTCCGCCAGTCTCCAGACAAGGGGCTGGAGTGGGTGGCAAGTATGTCATATGATGAAAAGAAATGTCACTATCCAGATTCCCTGAAGGGACGCTTCACAATATCCAGAGACCATTTCAAGAACACCATCTTTCTGCAAATGATCAGCCTGACATCTGAGGACACGGCTGTGTATTACTGTGCGAGAGACGTGGACTGCGACTCTAGTGGTACTAGGACCTGCAACTTTAGTGGTATGGACGTCTGGGGCCAAGGGACCACGGTCACCGTCTCCTCC
>A.1B.56
GAGGTGGAGCTGGTGCAGTCTGGAGCAGAGGTGAAAAAGACCGGGGAGTCTCTGACCATCTCCTGTAAGGCTTCTGGGTATAGGTTTGCCAGTTATTGGATCGGCTGGGTGCGCCAGAGGCCCGGGAGAGGCCTGGAGTGGATGGGGATCATCTATCCTGCTGACTCTGACACCAGATACAGCCCGTCCTTCCAAGGCCAGGTCACCTTGTCAGCCGACACGTCCATCAATACCGCCTACTTGCACTGGAACACCCTTGGGGCCTCGGACACCGCCATGTATTACTGTGTGATGAAGAATGACTACGGCGACTACGCCTGCCTTGACTACTGGGGCCAGGGAACCCAGGTCTCCGTCTCCTCG
>A.1B.57
GAGGTGCAGCTGGAGGAGTCTGGAGGAGGTCTGATCCAGCCTGGGGAGTCCCTGAGACTCTCCTGTGTAGCCTCTGGTTTCACCGTCAGTTATTACTACATGAGCTGGGTCCGCCAGACTCCAGGGAAGGGGCTGGAGTGGGTCTCAGTTATTAGTGGTCGTGCTAGTGACATAAACTACGCAGACTCCGTGAAGGGCCGGTTCACCATCTCCAGAGACAATTCCAAGAACACACTGTATCTGCAAATGAACAGCCTGAGAGCCGAGGACACGGCCGTATATTTCTGTGCGAAACGGGGGCCATATTGCACTGGTACCAGCTGCCCTCCATTTTACTACTACGGTATGGACGTCTGGGGCCAAGGGACCACGGTCACCGTCTCCTCA
>A.1B.58
CTGGTGCAGCTGGTGGAGTCCAGGGGAGGCGTGGTCCAGCCTGGGAAGTCCCTGAGACTCTCCTGTGCAGCCTCTGGATTCAGCTTCAGTACCCATGGCATGCACTGGGTCCGCCAGACTCCAGGCGAGGGGCTGGAGTGGGTGGCATTTATATCATATGATGGAGGAAATGAGTATTATGCAGACTCTGTGAGGGGCCGATTCACCATCTCCAGAGACAATTCCAAGAACACACTGTTTCTGCAAATGAACAGCCTGAGACCTGAGGACACGGCTCTGTATTTCTGTGCGAAAGGATCCACCATCTCCGATATTTTGACTGGCTCCCTTTGAGAACTGGGCCAGGGAACCCTGGTCACCGTCTCCTCAG
>A.1B.60
CAGATGCAGCTGGTGGAATCTGGGGGAGGCGTGGTCCAGCCTGGGAGGTCCCTGCGACTCTCCTGTGTTGCCTCTAATTTCAGCTTCGAAATCCATGGCATGCACTGGGTCCGCCAGGCTCCAGGCAAGGGGCTGGAGTGGGTGGCACTTATCTCATATGAAGGCAGTAAAAAGTTCTATGCAGACTCCGTGAAGGGCCGCTTCACCATTTCCAGAGACAATTCCAAGAACACACTATATTTACAAATGAACAGCCTGAGAGATGAGGACACGGCTGTGTATTTCTGTGCGAGAGACTACGTCCGCTACTTCTACTACTACGCAATGGACGTCTGGGGCCAAGGGACCACGGTCACCGTCTCCTCA
>A.1B.61
CAGGGTGCACTGGTGCAGTCTGGGGCTGAGGTGAAGAAGCCTGGGTCCTCAGTGAAGGTCTCCTGCAAGGCTTCTGGTAGCACTTCAGCGCTTTGCATCAGCTGGGTGCGACAGGCCCCTGGACAAGGGCCTGAGTGGATGGGAGGGATCAGCGGTCACTCTGGCAAGACGAGGTTAACACCGAAGGTCCACGGCAGAGTCACCCTGACGAAAGACACATCCACCAACACAGCCTACATGGAGTTGACGGCCCTGACATCTGACGACACGGCCGTGTATTATTGTGCGAGGACAACGGTGACTACGGACTACTTCTTCGGTATGGACGTCTGGGGTCAAGGGACCACGGTCACCGTCTCCTCAG
>A.1B.62
GAGGTGCAGCTGTTGGAGTCTGGGGGAGGCTTGGTACAGCCTGGGGGGTCCCTGAGACTCTCCTGTGCTGCCTCTGGATTCACCTTTGGCATCTATGCCATGAGCTGGGTCCGCCAGGCTCCAGGGAAGGGGCTGGAGTGGGTCTCAGCTATTAGTGATGGTGGTGCTAGGATATACTATGCAGACTCCGTGAAGGGCCGGTTCACCATCTCCAGAGACAATTCCAAGAACACGCTGTATCTGCAGATGAACATCCTGAGAGCCGAGGACACGGCCGTATATTACTGTGTGAAACGGGATAGAAGTGGCTGGTACGCCTTTGACTCCTGGGGCCAGGGAACCCTGGTCACCGTCTCCTCAG
>A.1B.64
CAGGTGCAGCTGGTGCAGTCTGGGGCTGAGGTGAAGAAGCCTGGGGCCTCAGTGAAGGTCTCCTGCAGGACTTCTGGATACACCTTCACCGGCTCCTATATGCACTGGGTGCGACAGGCCCCTGGACAAGGGCTTGAGTGGATGGGATGGATCAACCCTAACAGTGGTGTCACTAACTCTGCACAGAAGTTTCAGGGCAGGGTCACCATGACCAGGGACACGTCCACCAACACAGCCTACATGGAGCTGACCAACCTGAGATCTGACGACACGGCCGTCTATTACTGTGCGCGGACCTTTTATTATGATAGTAGTGTTCTTGATTACGAGGGGGCTCTTGACTTCTGGGGCCAGGGAGCCCAGGTCACCGTCTCCCCGG
>A.1B.65
CAGCTGCAACTGCAGGAGTCGGGCCCAGGACTGGTGAAGCCTTCGGAGACCCTGTCCCTCACATGCAGTGTCTCTGGTGACTCCATCAGCACTGGTGATCACTACTGGAGCTGGATCCGCCAGCGCCCAGGGAAGGGCCTGGAGTGGATTGGATACGTCCATCACAGTGATATTACCTACTACAACCCGTCCCTCAACAGACGCGCAACCATATCAGGCGACTCGTCTGAGAACCACTTCTCCCTGAGGCTGAGCTCTGTGACTGCCGCGGACACGGCCGTGTATTACTGTGCGAGACAGGCGTGGAGTGATGTCAGTTTCTTTGACTCCTGGGGAAAGGGAATCCTGGTCATCGTCTCCTCA
>A.1B.66
GAGGCGCAGCTGGTGGAGTCTGGGGGGGGCTTGGTACAGCCAGGACGGTCCCTGAGAGTCTCCTGTACAGCTCTGGATACCTTTGTGACTATGTTTGAGCTGGTCCGCCAGGCTCCAGGGAAGGGGCTGGAGTGGGTAGGCTTCATTAGAAGCAACGTTTATGGTGGGACAACAGAATATGCCGCGTCTGTGAAAGGCAGATTCACCATTCCACGAGATGACTCCAAAAGCATCGCCTATCTGCAAATGAACAGCCTGAAAACCGAGGACACAGCCGTGTATTACTGTACTAGAGACTCACAGTATACCACCAGCGATTACTACTTTGACTACTGGGGCCAAGGAACCTGGTCACCGTCTCCTCAG
>A.1B.68
GAGGTGCAGCTCGTAGAATCAGGGGGAGGCGTGGTAAAATCTGGGGGGTCCCTAAGACTGTCCTGTGCAGCCTCGGGATTCACCTTCAGCTCCGATTCCATGAATTGGGTCCGCCAGGCTCCAGGGAAGGGGCTGGAGTGGGTCGCATCCATTAACAGTGCTAGTAATTACATATATTATAGAGACTCAGTGAAGGGCCGATTCACCGTCTCCAGAGACAACGCCAAGAACTCACTGTATCTGCAAATGGACAGCCTGAGAGCCGAGGACACGGCTGTGTATTATTGTGCGAAGATGGCCTATGATAGTAGTCGTTATCGCCGATATTCTGACTATTGGGGCCAGGGAACCCTGGTCGTCGTCTCTTCA
>A.1B.69
GAGGTGCAACTGGTGGAGTCTGGGGGAGGCTTGGTCCAGCCTGGAGGGTCCCTGAGACTCTCCTGCACAGCCTCTATATTCATCTTCAATGACACTCATGGACTGGGTCCGCCAGGCACCAGGAAGGGGCTGGAGTGGGTTGGCCGTATCGCAAAGAAAGCTAACAGTTACACCACACAATATGCCGCGTCTGTGAAAGGCAGATTCACCATCTCAAGAGATGTTTCAAAGAACTCACTGTTTCTGCAAATGAACAGCCTGAAAACCGAGGACACGGCCGTGTATTACTGTGCTAGAACCGGGAGCTACCAGGCGGCTGGGTACTGGGGCCAGGGAACCCTGGTCACCGTCTCCTCA
>A.1B.70
CAGATACATCTACAGGAGTCGGGTCCAGGACTGGTGAAGCCTTCGGAGACCCTGGCCCTCAGTTGCAGTGTGTCTGGTTATTCTATCAGTAGTGGTTATGACTGGGGCTGGGTCCGGCAGGCCCCAGGGAAGGGGCCTGAGTGGATTGGCAGTATCCATCACAGTGGGCGCACCTTTTACGACCCGTCCCTCAAGAGACGAGTCACCCTATCGCTAGACACGTCGAAGAACCGCTTCTCCCTGACGTTGACCTCTGTGACCGCCGCAGACACGGCCGTCTACTTCTGTGCGCGAGTAGAGGCGGCGGGCTGGTACTACTTTGACACCTGGGGCCAAGGAATTCTGGTCACGGTCTCCTCA
>A.1B.71
CAGGTTCAACTGGTGCAGTCTGGCGCTGAGGTGAAGAAGCCTGGGGCCTCAGTGAAGGTCTCCTGCAAGGCTTCTGGCTACGCCTATACCAGTTATGGAATTACGTGGGTGCGACAGGCCCCTGGACAGGGGCTTGAGTGGATGGGAAGGTTCAGCCCTTACAATGGTGACAGCGACTTTGCACAGAAGTTCCAGGGCAGAGTCACCATGACCACAGACACATCCAGGGGCACAGCCACCATGGAACTGAGGAGTCTTCGAAAAGACGACACGGCCGTGTATTACTGTGCGAGAGATCCCTCTGCAGGTGGCCGGGGCGGGATCGACTACAGTAACTACTTCTATCACGGTATGGACGTCTGGGGCCAAGGGACCACGGTCGACGTCTCCTCA
>A.1B.74
CAGGTGCACTTGGTGGAATCTGGGGGAGGCGTGGTCCAGACTGGGAGTTCCCTGAGACTCTCCTGTGCAGCCTCTGGATTCAGCTTCAGTACTATGCATTGGGTCCGCCAGGCTCCAGGCAAGGGGCTGGAGTGGGTGGCACTTATATCGAATGATGCAACCCCTCAGTACGCCGCGTCTGTGAAGGGCAGATTCACCTGTCAAAGAGATGATTCCAGGAAATCGGTGTATCTGGAAATGAACAGCCTGAGACCTGAGGACACGGCTGTGTATTACTGTGCGAATGGACATTGTGGAACCAACTGTTATTTGCTTAATTACTGGGGCCAGGGAACCCTGGTCACCGTCTCCTCAG
>A.1B.75
CAGGTGCAGCTGGTCCAATCTGGGGCTGAGGTGAAGAAGCCTGGGGCCTCAGTGAAGGTCTCCTGTAAGCCTTCTGGATACACCTTCACCGACTACTATATCCACTGGGTGCGACAGGCCCCTGGACAAGGGCCTGAGTGGATGGGATGGATCAACCCTAGCCTTGGCGGCACAAAGTATGCACAGCAGTTTGAGTTCAGGGTCTCCATGACCAGGGACACGTCCGACAGCACAGTCTACATGGAGCTGACCAGCCTGGGATCTGCCGACTCGGCCGTCTATTACTGTGCGCGAGAGCTCAATCGCCCCACTCACTATGGTTCGGGGAGTTATCTGGGCTACTGGGGCCAGGGCACACTGGTCACCGTCATCTCAG
>A.1B.77
GAGGTGAAGCTGGTGGAGTCTGGGGGAGGCTTGGTAAAGCCTGGGGGGTCCCTTAGACTCTCCTGTGAAGCCTCTGCACTCACTTTCAGTACCGCCTGGATGAGCTGGGTCCGCCAGGCTCCAGGGAAGGGGCTGGAGTGGGTTGGCCGTATTCAAAGCAAAACTGAGGGTCACAAAACAGACTACGCTGCACCCGTGACTGGCAGATTCACCATCTCAAGAGATGATTCAGAAAACACACTGTTTCTGGAAATGAACAACCTGAAAACCGAGGACACAGCCATGTATTACTGTACCACAGATGTCCACCCGCGACACAAAGTGGGCGTTTCTTCCCACTGGGGCCAGGGAACCCTGGTCACCGTCTCCTCA
>A.1B.78
CAAGTGCAGCTGGTGGAGTCTGGAGGAGGCTTGGTCCAGCCTGGAGGGTCCCTGAGACTCTCCTGTGCAGCCTCCGGATTCACATTCAGTGACTTTGGCATTACACTGGGTCGCCAGCCTCCAGGCAAGGGGCTGGAGTGGGTGGCAGTTATTTCATACGATGGAAGTGATATATATTATGCGGAGACCGTGAAGGGCCGATTCACCATCTCCAGAGACAATTCCAAGAACACGCTGCATCTCCAAATGAACAGTCTGAGAACTGAGGACACGGCTGTCTATTACTGTGCGAAAGACTGGCAGCGCCTAATAGTAGGGTATTCGGTGTCGGGGGCCTTCTTGGAGTCCTGGGGCCAGGGAACCCTGGTCACCGTCTCCTCAG
>A.1B.8
GAAGTGCAGTTGGTGGAGTCTGGGGGAGGCTTGGTCCAGCCTGGCAGGTCCCTGAGACTCTCCTGTGCAGGATCTGGATTCACCTTTGATGATTATGCCATGTACTGGGTCCGGCAACCTCCAGGGAAGGGCCTGGAGTGGGTCTCAGGCATTAGTTGGAATAGTGGTACCATAGGATATGCGGACTCTGTGAAGGGCCGATTCATCATCTCCAGAGACAACGCCAAGAACTCCCTGTATCTGCAAATGAACAGTCTGAGACCTGAGGACACGGCCTTGTATTATTGTGCAAAAGACATATTTCTATCCCAGTCAGTGGGAAGTACCGCCTTTGACTCCTGGGGCCAGGGAACCCAGGTCACCGTCTCCTCA
>A.1B.80
GAGGTGCAGCTGGTGGAGACCGGGGGAGGCCTGGTCAAGCCTGGGGGGTCCCTGAGACTCTCCTGTGCAGCCTCTGGATTCACCCTCAGTCCTTATAGCATGAACTGGGTCCGCCAGGCGCCAGGGAAGGGGCTGGAGTGGGTCGCATCCATTACTCGTACTAGTAGTGACACATACTACGCAGACTCAGTGAAGGGCCGATTCACCATTTCCAGAGACAACGCCAAGGACTCACTGACTCTGCAAATGAACAGCCTGAGAGCCGAGGACTCGGCTGTATATTACTGTGCGAGAGATTTCCGCCAAGGTAATATAGCAGGTCCTACGGGCATGGACGTCTGGGGCCAGGGGACCACCGTCACCGTCTCCTCA
>A.1B.82
GAAGTGCAACTGGTGGAGTCTGGGGGAGGCCTGGTCAAGCCTGGGGGGTCCCTGAGACTCTCCTGTACAGCCTCTGGACTCACATTCAACAGATATACCATGAATTGGGTCCGCCAGGCTCCAGGGAAGGGGCTGGAGTGGGTCTCGTCTATTAGTGCTAGTAGTAATTACATGTACTATGCAGACTCTGTGAGGGGCCGGTTCACCATCTCCAGAGACAACGCCAAGAACTCACTGTATCTGCAAATGAACAGCCTGAGAGCCGAGGACACGGCTCTATATTTCTGTGCGGGCGTCCCGCGAGTGATACAGATGACTACAATTCCTGACTCCTGGGGCCAGGGAACCCTGGTCACCGTCTCCTCA
>A.1B.83
GAGGTGCAGCTGGTGGAATCAGGGGGTGCCTTGGTACAGCCAGGGCGGTCCCTGAGACTCTCCTGTACAACTTCTGGATTTAGCTTTGCTAATTTTGGTTTCAGTTGGTTACGCCAGGCTCCAGGGAAAGGGCTGGAGTGGTTAGCTTTCGCTGAGAGGAAAGCTAATGGCGGGACAATAGAATACGCCGCGTCTGTGAAAGGCACTTTAACCATCTCAAGAGATGATTCCAAAAGCACCGCCTATCTGCAACTGGACAGCCTGAAAACCGACGACTCAGCCGTCTATTTTTGTGCTAGAAATCGGCGTTGTCCTGGTGACATTTGTTACTCTTGGTTCTTTGACTACTGGGGCCAGGGAACCCTGGTCACCGTCTCCTCAG
>A.1B.84
CAGGTGCAGCTGGTGGAGTCTGGGGGAGGCGTGGTCCAGCCTGGGAGGTCCCTGAGACTCTCCTGTGTAGTCTCTGGATTCACCTTTAGTACCTATGGCATGCACTGGGTCCGCCAGGCTCCAGGCAAGGGGCTGGAGTGGGTGGCAGTTATGTCATATGATGGAAGTCAGAAATACTATGGAGACTCCGTGCAGGGCCGATTCACCATCTCCAGAGACAATTCCAAGAACACGCTGTATTTGGAAATGAACGACCTGAGAGCTGAGGACACGGCTGTGTATCACTGTGTGAGAGGCGATCCATGGGAGCTTTTGGGGGGGCTCGACCCCTGGGGCCAGGGAACCCTGGTCACCGTCTCCTCAG
>A.1B.87
CAGGAGCAGCTGCTGCAGTCTGGGGCTGAGGTGAAGAGGCCTGGGTCCTCGGTGAAGGTCTCCTGCAAGGCCTCTGGAGTCTCCTTCAGCACTTATCCAATCGGCTGGGTGCGACAGGCCCCTGGACAAGGTTTCGAGTGGATGGGTGGCATCATGCCTGTCTATCAAACAGCGAACTACGCACAGAAGTTCCAGGGCAGACTCACCATTACCGCGGACACGTCCACGAGCACAGCCTACATGGAGTTGGGCGGCCTGAGATCTGACGACACGGCCATCTATTACTGTACGACGGGGGGTCAGGGACGTGGTTTTGATATCTGGGGCCACGGGACAATGGTCACCGTCTCTTCAG
>A.1B.9
GAGGTGCAGTTGGTGGAGTCTGGGGGAGATCTGGTACAGCCTGGGGGGTCCCTGAGACTCTCCTGTGCAGCCTCTGGATTCAGCTTTAGCAGCTATGCCATGAGCTGGGTCCGCCAGGCTCCAGGGAAGGGGCTGGAGTGGGTCTCACTTATTAGTGGTAGTGATGATACCACATATTACGCAGACTCCGTGAAGGGCCGGTTCACCATCTCCAGAGACGATTCCAAGAACACGCTGGTTCTGCAAATGAACAGCCTGAGAGCCGAGGACACGGCCGTATATTACTGTGCGAAATTGGACAAACAGTGGCTGCTACATGGGGGGCTGTTTGACTCCTGGGGCCAGGGAACCCTGGTCACCGTCTCCTCAG
>A.1B.90
CAGGTGCAGTTGGTGCAGTCTGGGGCTGAGGTGAAGAAGCCTGGGGCCTCAGTGAAGGTCTCCTGCAAGACTTCTGGATACACCTTCACCGACTATCTCTTGCACTGGGTGCGACAGGCCCCTGGACAAGGGCTTGAGTGGATGGGATGGATCAACCCTAACAGTGGTCCACGAATCTATGCACAGAAGTTTCAGGGCAGGGTCACCATGACCAGGGACACGTCCCTCCGCACAGCCTACATGGAGCTGACCAGCCTGAGATCTGACGACACGGCCGTGTATTACTGTGCGAGAGATCTGAGAATAAACGAACATTCGCCCCGGCCTACTGGGCCAGGAGCCCTGGTCATTGTCTCGTCAG
>A.1B.91
GAGGAGCACCTGGTGGAGTCCGGGGGAGACTTAGTTCGACCGGGGGGGTCCCTGAGACTCTCCTGCGCAGGCTCCGCTTTCCCCTTCAGTACCTATTGGATCTACTGGGTCCGTCAAGCTCCAGGGAAGGGGCTGGTGTGGGTCTCAGGGATTGATGGAGATGGCAGTAGAACAGCCTACGCGGACTCCGTGAAGGGCCGAGTCACCATCTCCAGAGACAACGCCAAGAACACGTTGTATCTGCAAATGAACAGTCTTAGAGTCGAGGACACGGGTGTTTATTACTGTGCAAGAGCCATGGGTAGTACGAATCGATACTGGTACTTCGATCTCTGGGGCCGTGGCACCCTGGTCACTGTCTCCTCA
>A.1B.92
CAGCCGCAGCTGCAGGAGTCGGGCCCAGGACTGGTGAAGCCTTCGGAGACCCTGTCCCTCACTTGCACTGTCTCTGGCGACTCCATCAGCAATGGCAACTTCTGGTGGCGCTGGATCCGCCAGCCCCCCGGGAAGACACTGGAGTGGATTGGATATATCTATCACGCTGGGAGCGCCAACTACAACCCCTCCCTCGAGAGTCGAGTCACCATATCAATAGACACGTCCAAGAACCAATTCTCCGTGAGGCTGAGGTCTGTGACCGCTGCGGACACGGCCGTGTATTATTGTGCGAGACTACGTATTACTATGGTTCGGTGGGACTACTACGGTATGGACGTCTGGGGCCAAGGGACCACGGTCACCGTCTCCTCA
>A.1B.93
GAGGTGCAGCTGTTGGAGTCCGGGGGAGACTTGATACAGCCGGGGGGGTCCCTGAGACTCTCCTGTGCAGCCTCTGGATTCACCTTAGACAAATATGCCCTCAACTGGGTCCGCCAGGCTCCAGGGAAGGGGCTGGAGTGGGTGTCAGCCATTAGTGGAAGTGGGGAAAGCACAAACTACGCAGACTCCGTGAAGGGCCGCTTCACCATCTCCAGAGACAGTTCCAACAACATTCTGTATCTGCAAATGCACAGCCTGAGAGCCGAGGACACGGCCGTTTATTACTGTGCGAGAAGCGCCGGGACAGTGGCTCGCCTCGAGGGAGGCCACGACTGGGGCCAGGGAACCCTGGTCACCGTCTCCCCAG
>A.1B.94
CAGATCACCTTGAAGGAGTCTGGGCCTACGCTGGTGAAACCCACGCAGACCCTCACTCTGACCTGCACCTTCTCTGGGTTCTCACTCAGCACTAATGGTGTGGGTGTGGGCTGGCTCCGTCAGCCCCCAGGAAAGGCCCCGGAATGCCTTGCAATCCTTTACTGGGATGACGATACGCGCTATGCTCCATCTCTGAAGAACAGGGTCACCATTACGAAGGACACCTCCAAAAACCAGGTGGTCCTCACAATGACCAACATGGACCCTGGCGACACAGGCACATATTACTGTGCACACAATAAAGAAGATAGTAGTGGTCACCCTGCCTTTGATGCTTTTGATGTCTGGGGCCAAGGGACAGAGGTCACCGTCTCTTCA
>A.1B.95
CAGGTGCAGCTGGTGGAGTCTGGGGGAGGCGTGGTCCAGCCTGGGAGGTCCCTGAGACTCTCCTGTGCAGCCTCTGGAATGACCTTCAGTAGTTTTGGCATTCACTGGGTCCGCCAGGCTCCAGGCAAGGGGCTGGAGTGGGTGGCAAGGATATCATATGATGGAACAAAAAAAGACTATGCTGACTCCGTGAAGGGCCGATTCACCATCTCCAGAGACAATTCCAACGAAATCTTGTATCTGCAAATGAACAACCTGAGACTTGAGGACACGGCTGTGTATTACTGTGCCGTGATCGTGGTGGTTACTGAAGGGGCAGGTGATGCTTTTGATATGTGGGGCCAGGGGACATTGGTCACCGTCTCTTCAG
>A.1C.1
CAGGTGCAGCTGGTGGAGTCGGGGGGAGGCTTGGTCCAGTCTGGGAGGTCCCTGAGACTCTCCTGTGAAGCCTCTGGATTCACCTTCAGTGACTTTGGCATACACTGGGTCCGCCAGGCTCCAGGCAAGGGGCTGGAGTGGGTGGCAGTTATTTCATATGATGGAAGTAATATATATTATGCGGAGACCGTGAAGGGCCGATTCACCATCTCCAGAGACAATTCCAAGAACACGCTGTATCTCCAAATGAACAGTCTGAGGCCTGAGGACACGGCTGTCTATTACTGTGCGAAGGACTGGCAGTACCTAATAGTAGGCTATTCGGTGTCGGGGGCCTTCTTGGGGTCCTGGGGCCAGGGAACCCTGGTCACCGTCTCCTCAG
>A.1C.100
CAGGTGCAGCTGGTGCAGTCTGGGGCTGAGGTGAAGAAGCCTGGGGCCTCAGTGAAGGTCTCCTGCAAGGCTTCTGGATACACCTTCACCACTTATGATATCAGCTGGGTGCGACAGGCCACTGGACAAGGGCTTGAGTGGGTGGGATGGATCAACCCTAACAGTGGTCGCACAGGCTATGCACAGAAGTTCCAGGGCAGATTCACCATCACCACGAACACCTCCATAAGCACAGCCTACATGGAGGTTAGCAGCCTGATATCTGACGACACGGCCGTGTATTACTGTGCGAGACGACTCCCATCACAGGGATACGGTTTGGACGTCTGGGGCCAAGGGACCACGGTCACCGTCTCCTCA
>A.1C.102
CAGGTGCAGCTGCAGGAATCGGGCCCCGGACTGGTGAAGCCTTCGGAGACCCTGTCCCTCACCTGCGCTGTCTCTCGTTACTCCCTCAAAAGTGGGGACTACTGGAGCTGGATCCGGCAGACCCCAGGGAAGGGGCTGGAGTGGATTGGGAGATTCTATCATGGTGGAAGCACCTACTACAACCCGTCCCTCAAGAGTCGAGTCACCATATCAGTGGACACGTCCAGGAACCAGTTCTCCCTGGAGTTGAGCTCTGTGACCGCCGCAGACACGGCCCTGTATTACTGTGCGAGAGGCAGTCCGTTTGACTACTGGGGCCAGGGAACCCTGGTCACCGTCTCGTCA
>A.1C.103
CAGGTTCAACTGGTGCAGTCTGGAAATGAGGTGAGGAAGCCTGGGGCCTCAGTGAAGGTCTCCTGCAAGGCTTCTGGTTACACCTTTAGGGACTATGGTATCAGCTGGGTGCGACAGGCCCCTGGACAAGGGCTTGAGTGGATGGGCTGGATCAACCCTAACAGTGGTGGCACAAAGTATGCACAGAAGTTTCAGGGCAGGGTCACCATGACCAGGGACACGTCCATCAGCACAGCCTACTTGGAACTGAGCAGGCTGAGATCTGACGACACGGCCGTTTATTACTGTGCGAGAAGCGATGTAGTGGTACCATCTGCTAATAACTGGTTCGACCCCTGGGGCCAGGGAACCCTGGTCACCGTCTCCTCAG
>A.1C.104
CAGCTGCAGCTGCAGGAGTCGGGCCCAGGACTGGTGAAGCCTTCGGAGACCTTGTCCCTCACCTGCACTGTCTCTGGTGTCTCCACCAGCAGTAGTCTTTACTGGTGGGGCTGGATCCGCCAGCCCCCAGGGAAGGGACTGGAGTGGATTGGGCTTATCCACCAAAGTGGAAGAACCTACCACAACCCGTCCCTCAGGAGCCGAGTCACCCTGTCACTAGACACGTCCAAGAACCAGTTTTCCCTGAAGCTGAGCTCTGTGACCGCCGCGGACACGGCCGTGTATTACTGCGCGAGAGATGATGATACCACGCGGACCCCCGAGACTATCTTTGACCGCTGGGGCCAGGGAACCCTGGTCACCGTCTCCTCAG
>A.1C.105
CAGGTGCAGCTGGTGCAGTCTGGGGCTGAGGTGAGGAAGCCGGGGTCCTCGGTGACAGTCTCCTGCAAGGCTTCTGGCGGCACCCTCACCAATTGTGCTGTCAACTGGGTGCGACAGGTCCCTGGACACGGACTTGAGTGGATGGGAGGGACCATCCCCATCGGTTTCAGAACATATTACGCACCGAACTTCCAGGGCAGAGTCACGATTACCGTGGACGACTCCGCGAACACGGCCTACATGGAGCTGAGCAGCCTTAGATCTGACGACACGGCCGTCTATTACTGTGCGAGGTCAGAGACTGGGCAATACGAGGACATCTTTGACTACTGGGGCCAGGGAACCCTGGTCACCGTCTCCTCAG
>A.1C.106
CAGATCACCTTGAAGGAGTCTGGTCCAACGCTGGTGAAACCCACACAGACCCTCACGCTGACCTGCACCTTCTCTGGTTTCTCACTTGACTACAGTGGCGCGGGTGTGGGCTGGATCCGTCAGCCCCCAGGAAAGGCCCTGGAGTGGCTTGCACTCATTTTTTGGGATAATGAAAAGAGGTATAGCCCATCTCTGAAGACCAGACTCACCATCACCAAGGACACCTCCAAAAACCAGGTGGTCTTAACAATGACCAACATGGACCCTGTAGACACAGGCACATATTACTGTGCACACGCTGACACTAGACAGACCTACTTTGGTAAGGACGTCTGGGGCGAAGGGACCACGGTCACCGTCTCCTCA
>A.1C.107
CAGGTTCAGGTGCAGGAGTCGGGCCCAGGACTGGTGAAGCCTTCGGAGACCCTGTCCCTCACCTGCAGTGTCTCTGGTTACGCCATCACCACTGATTTCTTCTGGGGCTGGATCCGGCAGACCCCAGGTAAGGGGTTGGAGTGGATCGGCAGTGTGTATCATCGAGGGACCACCTACTACAACCCGTCCCTCAAGAGTCGAGTCACCATGTCAGTGGACACGTCCACGAACCAATTGTCGCTGAGCCTGAGGTCTGTGACCGCCACAGACACGGCCGTTTATTACTGTGCGAGGTGGGGACTTTGTCCCACTGGCAACTGCTATACTTATTACTACCATCACGCTATTGACGTGTGGGGCCAAGGGACCACGGTCACCGTCTCCTCA
>A.1C.11
CAGGTGCAGCTGGTGGAGTCTGGGGGAGGCGTGGTCCAGCCTGGGAGGTCCCTGAGACTCTCCTGTGCAGCCTCTGGATTCACCTTCAGTAGCCATGGCATGCACTGGGTCCGCCAGACTCCAGGCAAGGGGCTGGAGTGGGTGTCATTTATATCATATGATGGAAGTAGTGAATACTATGCAGACTCCGTGAAGGGCCGATTCACCATCTCCAGAGACAATTCCAACAACACGCTGTATCTGCAAATGAGCAGCCTGGGAGCTGAGGACTCGGCTGTCTATTACTGTGCGAGCGGATCCCACCATTTCCGATATTTTGACTGGCTCCCCTTTGACTACTGGGGCCAGGGAACCCTGGTCACCGTCTCCTCAG
>A.1C.110
CAGCTGCAGCTGCAGGAGTCGGGCCCAGGACTGGTGAAGCCTTCGGAGACCCTGTCCCTCACCTGCAGTGTCTCTGGTGGCTCCATCAGCAGTAGCCTTTACTACTGGGGCTGGATCCGCCAGCCCCCAGGGAAGGGGCTGGAATGGATTGGTAGTATCTATTATAGTGGGAGCACCCACTACAACCCGTCCCTCAAGAGTCGAGTCACCATATCAGTAGACACGTCCAAGAACCAGTTCTCCCTGAACCTGAGCTCTGTGACCGCCGCGGACACGGCCGTGTATTATTGTGCGAGACTCGCGGATTGGGGTATAGCAGCAGGTGGCCTCTTTGACTACTGGGGCCAGGGAACCCTGGTCACCGTCTCCCCGG
>A.1C.112
CAGCCGCAGCTGCAGGAGTCGGGCCCAGGACTGGTGAAGCCTTCGGAGACCCTGTCGCTCACCTGCTCTGTGTCTGGTGGCTCCATCAGCAGTAATACTGATTTCTGGGGCTTGATCCGCCAGCCCCCAGGGAAGGGACTGGAGTGGGTTGGGAGTATCAATTCTGTTGGGAAAACCTACTCCAACCCGTCCCTCAAGAGTCGAGTCACCTTATCACTAGACAGGTCGAAGAACCAGTTCTCCCTGAAGCTGACCTCTGTGACTGTCGCGGACACGGCCGTGTATTACTGCGCGAGAGATGAGGCGGCCCGATATTATGAGAGTGGTGGTTATCCGGAATCCTTCCACCACTGGGGCCAGGGCACCCTGGTCACCGTCTCCTCAG
>A.1C.113
CAGGTGCAGCTGCAGGGGTCGGCCCCAGGACTGGTGAAGCCTTCGGAGACCCTGTCCCTCACCTGCACTGTCTCTGGTGGCTCCGTCACCAGTGGTCGTTACTACTGGAGCTGGATCCGGCAGGCCCCAGGGAAGGGACTGGAGTGGCTTGGGTATATCTATTCCACTGGGAGCACCAAGTACAACCCCTCCCTCAAGAGTCGAGTCACCATATCAGCAGACACGTCAAAGAACCAGTTCTCCCTGAGGCTGAGCTCTGTGACCGCTGCGGACACGGCCGTCTATTACTGTGCGAGGAGGGGTGATGACTATGAGAGTAGTGGTTTTGTGTACTGGGGCCTGGGAACCCTGGTCACCGTCTCCTCAG
>A.1C.114
CAGGTGCAGCTGGTGCAGTCTGGGGCTGAGATAAAGAAGCCTGGGGCCTCAGTGAAGGTCTCCTGCAAGACTTCTGGATACACCTTCACCGACTTCTACATACACTGGGTGCGACAGGCCCCTGGACAAGGACTTGAGTGGATGGGATGGATCAACCCTACCAATGGTGCCACAAAATATCCACGGAAATTTCAGCCCTACGTCACCATGACCAGGGACACGTCCATCACCACTGCCTACATGGAATTGCGTAGGCTGGCATCAGACGACACGGCCGTCTATTACTGTGCGAGAGATAATTCGGGTCTTCCTATGTTTGGTGCTTTTGATATCTGGGGCCAAGGGACAGTGGTCACCGTCTCTTCAG
>A.1C.115
CAGGTGCAGCTGGTCCAGTCTGGGGCTGAGGTGAAGAAGCCTGGGGCCTCAGTGAAGGTCTCCTGCAAGGCTTCTGGATACGCCTTCACGACTTATGATCTCAATTGGGTGCGCCAGGCCACTGGACAGGGCCTTGAGTGGATGGGATGGATGAACCCTAATAGTGGTTATACAGGCTATGAACAGAGATTCCAGGGCAGAGTCACCATGACCAGGGACACCTCCATAAGCACAGCCTACATGGAATTGAGTAGCCTGAGATCTGAGGACACGGCCATGTATTACTGTGTGAGAGGCGAGCCACTCGTTGTCCTTGACAATCCTGATTATTTTCATATGTGGGGCCAAGGGACAATGGTCACCGTCTCTTCAG
>A.1C.117
CAGGTGCAGCTGGTGCAGTCTGGGGCTGAGGTGAAGAAGCCTGGGGCCTCAGTGAAGGTCTCCTGCAAGGCTTCTGGATACACCTTCACCGCCCACTTTGTACACTGGGTGCGACAGGCCCCTGGACAAGGGCTTGAGTGGATGGGATGGATCAACCCTATTACTGGTGCCACAAACTGGGCACCGAGATTTGACGACAGGATTTCCATGACCAGGGACACGTCCATCAATACAATTCACATGGAACTGACCAGACTGAAATCTGACGACACGGCCATTTATTACTGTGCGAGAGATGAGTCTACCGATTTTTCGTCCTTCTACGGTATGGATGTCTGGGGCCAAGGGACCACGGTCGCCGTCTCCTCA
>A.1C.119
CAGGTGCAGCTGCTGGAGTCGGGCCCAGGACTGGTGAAGCCTTGGGAGACCCTGTCCCTCGCCTGCACTGTCTCTGGTGCCTCCATTACCAATCCTGGTTACTCCTGGGGCTGGATCCGCCAGCCCCCAGGGAAGGGGCTGGAGTGGGTTGGCAGTTTCTATTATAGTGGGAAGACCTACTACAATCCGTCCCTCGAGAGTCGAGTCACCATCTCAATAGACACGTCCAAGAACCAGTTCTCCCTGAAGCTGACCTCTGTGACCGCCGCGGACACGGCCGTGTATTACTGTGGGAAGGGGGATAGCAGCGCTTGGTATAAGTACTACTTTGACTACTGGGGCCAGGGAGCCCTGATCACCGTCTCCTCAG
>A.1C.121
GAGGTCCAGCTGCTACAGTCTGGGGCTGAGGTGAAGAAGCCTGGGGCTACAGTGAAGATCTCCTGCAAGGTTTCTGGGTACACCTTCACCGACTCCTTCATACACTGGGTACAACAGGCCCCTGGAAAAGGCCTTGAGTGGGTGGGGCTTGTTGATCCAGTTGATGGTGCAACACTCTTTGCCGAGAAGTTCCAGGGCAGTGTCAGCATTACCGCGGACACGTCTGCGGGCACAGTTTACATGGAGCTGACCAGCCTGAGATCTGAGGACACGGCCCAGTATTTTTGTGCAGCGGTGGGCGTCGTTACAAAATCGTCTGATGCTTTTGATGTCTGGGGCCACGGGACAATGGTCTCTGTCTCTTCAG
>A.1C.122
CAGGTACAGCTGCAGCAGTCAGGTCCAGGACTGGTGAAGCCCTCGCAGACCCTCTCACTCACCTGTGTCGTCTCCGCGGACAGTGTCTCTAGCGAAAGTGCTGCTTGGAGCTGGATCAGGCAGTCCCCATCGGAGGGCCTTGAGTGGCTGGGAAGGACATACTTCAGGTCCAAGTGGTATAATCATTATGCAGTATCTGTGAAAGGTCGAATAAGCATCAATCCAGAGACAACCAAGAACCATGTCTCCCTGCAGCTGGACTCTGTGACTTCCGACGACACGGCCGTTTATTTCTGTGCACGAGAGGTAGTGGGTGGAACTGGAACACTCTACTACTTTGACTTCTGGGGCCAGGGAGTCCTGGTCACCGTCTCTTCT
>A.1C.123
CAGGTGCACCTGCAGCAGTGGGGCGCAGGGCTGTTGAAGCCCTCGGAGACCCTGTCCCTCACCTGCGCTGTCAATGGTGGGTCCCTCAGTGGTGACTACTGGAGCTGGATCCGCCAGTCCCCAGGGAAGGGGCTGGAGTGGATTGGGGAAATCAATGATAGTGGAAGTACCAGTTATACCCCGTCCCTCAAGAGTCGAGTCACCATATCAATAGACACGTCCAAGAATCAGTTCTCCCTGAAGCTGAGCTCTGTTAGCGCCGCGGACACGGCTGTGTATTATTGTGCGAGAAGTCTGTCGATGGGAATAGGGCCAGATGCGACAGTTTCGGGAGCGGGCATCCTTGACCTCTGGGGCCAGGGAACCCTGGTCACCGTCTCCTCA
>A.1C.125
GAGGTGCAGTTGGTGGAATCCGGGGGAGACTTAGTTCAGCCTGGGGGGTCCCTGAGACTCTCCTGTGCAGCCTCTGGATTCACCTTCAGTAGGTACTGGATGCACTGGGTCCGCCAAGCTCCAGGTAAGGGGCTGGAGTGGGTCTCACGGATTAACAGTGATGGGAGTAGCACAAAGTACGCGGACTCCGTGAGGGGCCACTTCACAATCTCCAGAGACAACTCCAAGAACACGCTGTATCTTGAAGCGATCAGCCTGAGAGCCGACGACACGGCCGTGTATTACTGTGCGAAAGATACGGAATTCGATCCCCGAGGGTTTGACTCCTGGGGCCAGGGAACCCTGGTCACCGTCTCCTCA
>A.1C.126
CAAGTTCAGTTGGTGCAGTCTGCAGCTGAGGTGAAGGAGCCTGAGGCCTCAGTGACGATGTCCTGCGAGACTTCTGGATACACCTTTGTCACCTATGGCATCAGTTGGGTGCGGCAGGCCCCTGGACAGGGACTTGAGTGGCTGGGATGGATCAGCCCTAGCAATGGTGGCACAAAATATGCGCAGACATTCAAGGGCAGGGTCGTCCTGACCACAGACACACTGACGGGGACAGCCTACATGCTGCTGCGAAACCTCAAAGTTGACGACACCGCCGTATATTTCTGTGCGAGAGACTGGGAGGGGACCGCAGTAGAGGAGCCCGGGACAATTCTTGACTACTGGGGCCAGGGAACCCTGGTCACCGTCTCCTCAG
>A.1C.127
CAGATCACCTTGAAGGAGTCTGGCCCTACGCTGGTGAAAACCCACCAGACCCTCACGCTGACCTGCACCTTCTCTGGATTCTCACTCAGCACTAGTGGAGTGAGTGTGGGCTGGATCCGTCAGCCCCCCGGAAAGGCCCTGGAGTGGCTTGCACTCATTTATTGGGATGATGATAAGCGCTACAGTCCATCTCTGAAGAACAGGCTCACCATCACCAAGGACACGTCCAAAAACCAGGTGGTCCTCACAATGACCGACATGGACCCTGTGGACACAGCCACATATTACTGTATCTATATCGGCGAGGACCCACGGGTGGTGACCTTCTACTTTGACTCCTGGGGCCAGGGAACCCTGGTCACCGTCTCCTCA
>A.1C.128
GAGGTGCAGCTGGTGGAGTCTGGGGGAGGCTCGGTCCAGCCTGGGGGGTCCCTGAGACTCTCCTGTGAAGTCTCTGGATTCACCTTTAGTAGCAATTGGATGGGCTGGGTCCGCCAGACTCCAGGGAAGGGGCTGGAGTGGGTGGCCAACATAAAGGATGATGGAAGTGAGACATACTATGGGGACTCTGTGAAGGGTCGCTTCAGCATCTCCAGAGACAACGCCAAGAACTCACTGTTTCTGCAAATGAGCAGCCTGAGAGTCGAAGACACGGGTGTTTATAACTGTGCGAGTGGAGATTCAGCACGGCTTGACTGGGGCCAGGGAACCCTGGTCACCGTCTCCTCA
>A.1C.129
CAGGTGCAGCTCCATGAGTCGGGCCCAGGACTGGTGAAGCCTTCGGAGACCCTGTCCGTCACCTGCAGTGTCTCTGGTTTCTCCATCACCAGTGGTTACTACTGGGGCTGGGTCCGGCAGGCCCCAGGGAAGGGGCTGGAGTGGATTGCGAATATCTATCATACTGGAGTGACCTACTCCAACCCGTCCCTCAAGAGTCGCGTCAGACTTTCAGTGGACACGTCCAAGAACCAGCTCTCCCTGAACCTGCAGTCTGTGACCGCCGCAGACACGGCCGTCTATTACTGTGCGCGAATCGGTGACTACACCGCCATAGCCTGGTACTTCGATCTGTGGGGCCGTGGCACCCTGGTCACTGTCTCCTCA
>A.1C.13
GAGGTGCAGTTGGTGGAGTCTGGGGGAGGCCTGGTCAAGCCTGGGGGGTCCCTGAGAGTCTCCTGTACAGTCTCTGGATTCACCTTCAGTAGTTATACCATGAACTGGGTCCGCCAGGCTCCGGGGAAGGGGCTGGAGTGGATTTCATACATTACTAGTAGTAGTACTACCATATTCTATGCAGACTCTGTGAAGGGCCGGTTCACCATCTCCAGAGATAACGCCAAGAATTCATTGTATCTGCAAATGAACGGCTTGAGAGCCGAGGACACGGCTGTGTATTACTGTGCGAGAGACGACGGTGGCTACTCCGGTGTTAGCTACTACTACTACGCTATGGACGTCTGGGGCCAAGGGACCACGGTCACCGTCTCCTCG
>A.1C.133
CAGGTGCAACTGGTGGAGTCTGGGGGAGGCGTGGTCCAGCCTGGGAGGTCCCTGAGACTCTCCTGTGCAGCCTCTGGATTCACCTTCAGTAGCCATGGCATGCACTGGGTCCGCCAGACTCCAGGCAAGGGGCTGGAGTGGGTGGCATTTATATCATATGATGGAACTAATAAATTCTATGCAGACTCCGTGAAGGGCCGATTCACCATCTCCAGAGACAATTCCAAGAACACGCTCTATCTGCAAATGATCAGCCTGGGAGCTGAGGACTCGGCTCTGTATTACTGTGCGAAAGGATCCCACCATTTCCGATATTTTGACTGGCTCCCCTTTGACTACTGGGGCCAGGGAAACCTGGTCACCGTCTCCTCAG
>A.1C.136
CAGGTGCAACTGCAGGAGTCGGGCCCAGGACTGGTGAAGCCTTCGGAGACCCTGTCCCTCAATTGCGGTGTCTCCGGCTACTCCATTAGAAGTGGCTTCTACTGGGGCTGGGTCCGGCAGCCCCCAGGGAGGGGGCTGGAGTGGTTGGCAAATATTTACCCGACTGGAAGCACCTACTACAACTCGTCCTTCAGCGGCCGAGTCACCATTTCACTGGACACATCCAAGAATCAGTTCTCCCTGAGGCTGACGTCTGTGACCGCCGCAGACTCGGGCACTTATTACTGCGCGAGAATGCGAAACTGGAACGACGTCACTTTTGATGTCTGGGGCCAAGGGACAATGGTCACCGTCTCTCCA
>A.1C.137
CAGCTGCAGCTGCAGGAGTCGGGCCCAGGACTGGTGAAGCCTTCGGAGACCCTGTCCCTCACATGCACTGTCTCTGGTGCCTCCATCAGCAACACTGATTATTACTGGGCCTGGCTCCGCCAGCCCCCAGGGAAGGGGCTGGAGTGGATTGGGGGTATCTATTATAGTGGGAGCCACTACTACAATTCGTCCCTCAGGACTCGAGTCACCATATCAGTTGACACGCCCAAGAAGCAGATCTCCCTGCAGCTGATCTCTGTGACCGCCGCGGACACGGCCGTTTATTACTGTGCGAGAGGTCATCCCTTTCGATACTGTGCTACTACCATCTGCCAAGCCCCTTTCGACCCCTGGGGCCCGGGAATCCTGGTTACCGTCTCCTCAG
>A.1C.138
CAGGTCACCTTGAGGGAGTCTGGTCCTGCGCTGGTGAAACCCACACAGACCCTCACACTGACCTGCACCTTCTCTGGGTTCTCACTCAACACTAGTGGAGTGTGTGTGACCTGGATCCGTCAGTCCCCAGGGAAGGCCCTGGAGTGGCTTGCACTCATTGATTGGGATGATGATGAATATTACAGCACATCTCTGAAGACCAGGCTCACCATCTCCAAGGACACCTCCAAAAACCAGGTGGTCCTTACGATGACCAACATGGACCCTGTGGACACAGCCACGTATTATTGTGCTCGGGCTACAGTGTCTGGTACTTTTTGGTTATACTTCCAATACTGGGGCCAGGGCACCCTGGTCACCGTCTCCTCAG
>A.1C.139
CAGGTGCAGCTGGTGCAGTCTGGGGCTGAGGTGAAGAAGTCTGGGGCCTCAGTGAAGGTCTCCTGCAAGGCTTCTGGATACACCTTCACCGCCTATTATATACACTGGGTGCGACAGGCCCCTGGACAAGGGCTTGAGTGGATGGGATGGATGGATCCTCAAAATGGTGGCACAAACTATGCACAGAAGTTTCAGGGCAGGGTCACCATGACCAGGGACACGCCCTTGAGTACAGCCTACATGGAGTTGAGTGGGCTCAACTCTGACGACACGGCCGTATACTACTGTGCGAGAGATGAAGAAGGTGTGGGCTTCGGGGACTTATTCCATTTTGGCAACTGGGGCCAGGGAACCCTGGTCACCGTCTCCTCAG
>A.1C.14
CAGGTGCAGGTGGTGGAGTCTGGGGGAGGCGTGGTCCAGCCTGGGAGGTCCCTGAGACTCTCCTGTGCAGCCTCTGGATTCACCTTCAGTAGCTTTGGCATGCACTGGGTCCGCCAGGCTCCAGGCAAGGGGCTGGAGTGGGTGGCAGTTATATCATATGATGGAAGTAATAAATACTATGCAGACTCCGTGAAGGGCCGATTCACCATCTCCAGAGACAATTCCAAGAACACGCTGTATCTGCAAATGAACAGCCTGAGAGCTGAGGACACGGCTGTGTATTACTGTGCGAAAGCATGGGATAGCGGTTTTTGGAGTGGTCCCGCCTACTACTACTACGGTATGGACGTCTGGGGCCAAGGACCACGGTCACGTCTCCTCAGC
>A.1C.140
CAGGTGCAGCTGGTCGAGTCTGGGGGAGGCTCGGTCACGCCGGGTGCGTCCGTGAGAGTCACCTGTGAAGCCTCTGGATTCGATTTTAGTGACTACTACATGGGCTGGGTCCGCCAGGCTCCAGGGAAGGGGCTGGAGTGGGTTGCATACATTAATACTAATGGTCTTAGTAGATCCTATGGAGAATCTGCGAAGGACCGATTCATTATCTTCAGGGAAAATGCCAGAAACTCACTGCATCTGCAACTTCACAGCGTGAGGGACGACGACACGGCCGTGTATTTCTGTGCGAGACTCTTCTACGGTAACTACGCTGATCTGTGGGGCCAGGGAGTCCAGGTCACCGTCTCCTCA
>A.1C.144
CAGGTGCAGGTGCAGCAGGTGGGCGCCAGGACTGTGAAGCCTTCGGAGACCCTGTCCCTCAGCTGCGCTGTGTCTGGTGCCTCCATCAGTAGTTACTACTGGAGTTGGATCCGGCAGCCCGCCGGGAAGGGACTGGAGTGGATTGGGCGTATCTATACCAGTGGGAGCACCAACTACAACCCCTCCCTCAAGAGTCGAGTCACCATGTCAGTAGACACGTCCAAGAACCAGTTCTCCCTGAACCTGAGCTCTGTGACCGCCGCGGACACGGCCGTGTATTACTGTGCGAGAGATCGCTCTTACTATGATCGCAGTGGTTTTTACTACTCGTCGGTCTACTTTGACTACTGGGGCCAGGGAACCCTGGTCACCGTCTCCTCA
>A.1C.145
GAGGTGCAGCTGGTGGAGTCTGGGGGAGGCTTGGTACAGCCTGGGGAGTCCCTGAGACTCTCCTGTGCAGTCTCTGGATTCACTTTGAGTAGTTCTAGTATGAACTGGGTCCGCCAGGCTCCTGGGAAGGGGCTGGAGTGGATTTCATACCTTACTAGTAGTGGCCCTACCGTATACTACGCAGACTCTGTGAAGGGCCGCTTCACCATCTCCAGAGACACCGCCAACAACTCACTCTATCTCCAAATGAACAGCCTGACAGCCGAGGACACGGCTGTTTATTACTGTGCGAGATCGCAACAAGGATGGACCTACTACTTTGACTACTGGGGCCCGGGAACCCTGGTCACCGTCTCCTCA
>A.1C.146
CAGGTCCTGCTGGAGGAGTCGGGCCCAGGACTGGTGAGGCCTTCGGAGACCCTGTCCCTCACCTGCACTCTCTCTGGTGTCTCCATCAGCACTAGTAGTTCCTACTACGACTGGTTCCGCCAGGCCCCCGGGAAGGGGCTGGAGTGGATTGGGAGTGTCCATTATACTGGGACCACCTTTTACAACTCGTCCCTCACGACTCGAGTCACCATTTCCATTGACGCGCCCAGGAACCAGTTTTTCCTGAAGCTGGGGTCAGTGACCGCCGCAGACACGGCTGTATATTACTGTGCGAGACAACAGGTCGGCGGCTGGTATCGGCTCGACCCCTGGGGCCAGGGATTGCTGGTCACCGTCTCCTCAG
>A.1C.148
CAGGTGCAACTGGACCAGTCTGGGGCTGAGGTGAAAAACCCTGGGGCCTCAATAAGGGTCTCCTGCAAGACTTCTGGCTACACCTTCACCCTCTTCTATGTCCACTGGGTGCGCCAGGCCCCTGGACAAGGACTTAAGTGGATGGGGTTCATCAACCCTAACAGCGGTGACACAAAGCTTGCACAGCACTTTCAGGGCAGGGTCACCTTGACCAGGGACACCTCCATCAACACAGCCTACATGGACCTGAACAGCCTCAAGTCTGACGACACGGCCATTTATTATTGTGTCAGAGAGCCGGGGGGCATTTTTGACAGTGCTGATCTGGAATACTTCCAACACTGGGGCCAGGGCACCCTGGTCACCGTCTCCTCAG
>A.1C.149
CAGGTGCAGCTGCAGGAGTCGGGCCCAGGACTGGTAAAGCCTTCGGAGACCCTGTCCCTCAGTTGCAGTGTCTCTGGTGGCTCCATGAATCCTTACTACTGGACGTGGATGCGGCAGTCCCCAGGGAAGGGACTGGAGTGGATTGGCTATATCTATTTTAGTGGCAGCACCCAATACAACCCCTCCCTCAGGAGTCGAGTCACCATGTCAGTGGACACGTCCAAGAACCAGTTCTCCCTGAAGCTGACCTCTGTGACTGCTGCGGACACGGCCGTGTATTATTGTGCGAGAGATGGCTGTAATGGTGATAGATGTTACCACCAACACTGGGGCCCGGGCACCCTGGTCACCGTCTCCTCAG
>A.1C.15
CAGGTACAGTTGGTGCAGTCTGGGGCTGAGGTGAAGGAGCCTGGGGCCTCAGTGAAGGTCTCCTGCAAGCCTTCTGGATACACCTTCACTAGTTATGATATCACCTGGGTGCGACAGGCCACTGGACAAGGGCTTGAGTGGTTGGGATGGATGAACCCTAATAGCGGTAACACAGGCTATGCACAGAAGTTTCAGGGCAGACTCACCCTGATCAGGAGTACCTCCATAGGCACAGCCTACATGGAGCTGAGCAGCCTGAGATCTGAGGACACGGCCATATATTACTGTGCGAGAGGCCGGATCCCTTACTATGATAGTGGTGGTTCAATTATGGACCGGACGTATTACTTTGACTACTGGGGCCAGGGAACCCTGGTCACCGTCTCCTCAG
>A.1C.151
CAGGTGCAGCTGCAGGAGTCGGGCCCAGGACTGGTGAAGCCTGCGGAGACCCTGTCCCTCACCTGCACTCTCTCTGGTTACTCCTTCATCAATGGGTACTACTGGGGCTGGATCCGGCAGCCCCCAGGGAAGGGGCTGGAGTGGATTGGGAGTATGTATCAAAGTGGAAGCACCTACTACAGTCCGTCCCTCAAGAGTCGAGTCACTATGTCAATAGACACGTCCAAGAACCAGTTCTCCCTGAAGCTGAGGTCTGTGACCGCCGCAGACACGGCCATGTATTACTGTGCGAGAGATCTAAAAGCAGTGGCTGCCGATGCTCTTGATATCTGGGGCCAAGGGACAATGGTCACCGTCTCTTCA
>A.1C.152
CAAGTACAGCTGGTGCAATCTGGGACTGAGGTGAAGAAGCCAGGGGCCTCAGTGAAGGTCTCCTGTAAGGCCTCTGGATACAGCTTCACCGACCACTATATGCACTGGGTGCGACAGGCCCCCGGACAAGGGCTTGAGTGGATGGGATGGATCAACACTAAGACTGGTGGCACAAACTACGCACAGAAATTTGTGGGCAGGGTCGCCATGACCAGGGACACGTCCATCAGGACAGTTTACATGGAACTAAGCAACTTGAGATCTGACGAGACGGCCGTCTATTATTGTGCGAGAGACGACGGAGTGTCTGGAGGTACACTCCACTGGGGCCAGGGGACCCTGGTCCCCGTCTCCTCTG
>A.1C.153
CAGCCGCAGCTGCGGGAGTCGGGCCCAGGACTGGTGAAGCCTTCACAGACCCTGTCCCTCACCTGCACTGTCTCTGGTGGCCCTATCACCAATGGTGATTACTACTGGAATTGGCTCCGGCAGCCCCCAGGGGGGGGCCTGGAGTGGATTGGGGACATCCATCACACTGGGAGCACCTTCTACAACCCGTCCCTCCAGAGTCGCGTCACCATATCGGTGGACACGGCCAAGAACCAGTTCTCCCTGAAGATGACCTCTGTGACTGCCGCAGACACGGCCGTTTACTTCTGTGCCAGAGATCATTGTAGTGGTGGTCGCTACCACGGGCCGATATACTACGGCTACTACGGCATGGACGTCTGGGGCCAAGGGACCACGGTCACCGTGTCCTCA
>A.1C.154
CAGCGGCAGCTGCAGGAGTCGGGCCCCGGACTGGTGAAGCCTTCGGAGACCCTGTCCCTCACTTGCACTGTCTCTGGCGACTCCATCAGCAATGGCAACTTCTGGTGGCGCTGGATCCGCCAGCCCCCGGGGAAGGGGCTGGAATGGATTGGGAGTATCTATTATAGTGGGAGGTCCTACTACAACCCGTCCCTCAACAGTCGAGTCACCATTTCAATAGACACGTCCAAGAACCAGTTCTCCCTGAAGCTGACCTCTCTGACCGCTGCGGACACGGCCGTGTATTACTGTGCGAGCCTCAACAGAGAATACGGTGGTAGAGGATTCGATACTTGGGGCCAGGGAACCCTGGTCACCGTCTCCTCAG
>A.1C.156
CAGGTGCAGCTGCAGGAGTCGGGCCCAGGACTGCTGAAGCCTTCGGAGACCCTGTCTCTCACCTGCACTGTCTCCGGTGCCTCCGTCGGCAGAACTCCTTATTACTGGAGCTGGATCCGGCAGCCCCCAGGGAAGGGACTGGAGTGGATTGGGAATGTCGATTACAGTGGGATCACCAAATACAACCCCTCCCTCAAGAGTCGAGTCACCACATCAGTGGACACGTCCAAGAACCAGTTCACCCTGATGATGTACTCTGTGACCGCTGCAGACACGGCCGTATATTACTGTGTGCGAGAGGATTATTACAGTGGCCTTGTTGACTCCTGGGGCCAGGGAACCCTGGTCACCGTCTCCTCAG
>A.1C.157
CAGGTGCAGCTGCAGGAGACGGGCCCAGGACTGGTGCAGCCTTCACAGACCCTGTCCCTCACCTGCTCTGTCTCTGGTGGCCCCGTCACAAGTGGTGCCTATTATTGGAGTTGGATCCGCCAGCCCCCCGGGAAGGGCCTGGAATGGATTGGGTACATCCATTACAGAGGGAGCACCGACTACAGTCCGTCCCTCAAGAGACGATCTATCATCTCAATAGACACGTCCAAGAATCAGTTTTCCCTGAGACTGGACTCTGTGACTGCCGCAGACACGGCCGTGTATTTCTGTGCCCGAGAAGGGGAGGAGCAACTACTCTTCACAAAGTGGGGCCAGGGAACCCTGGTCACCGTCTCCTCA
>A.1C.158
CAGGTGCAGCTGCAGGAGTCGGGCCCAGGACTGGTGAAGCCTTCGGAGACCCTGTCCCTAACCTGCACTGTCTCCGGTGGCTCCATCAGCAGTGAGAATGACTACTGGGGCTGGCTCCGCCAGTCCCCAGGGCGGGGGTTGGAGTGGATAGCGAGCATTTACTATAGAGGAAACACTCACTATAACCCGTCTTTCACGAGTCGAGTCACCATATCGGTGGACACGTCCAAGAACCAGTTCTCCCTCAACATGGACTCTGTGACCGCCGCGGACACGGCCTTTTATTTCTGTGCGAGAGACCACCTACAATTACGCGCTTTTGATATCTGGGGCCAGGGGACTTTGATCACTGTCTCCTCAG
>A.1C.16
CAGGTGCAGCTGGTGGAGTCTGGGGGAGGTGTGGTCCAGCCTGGGAGGTCCCTGAGAGTCTCCTGTGCAGCCTCTGGATTCACTTTCAGTAACTATGGCATGCACTGGGTCCGCCAGGCTCCAGGCAAGGGGCTGGAGTGGGTGGCAGTTATATCATATGATGGAAATTATAAAGACTATGCAGACTCCGTGAAGGGCCGATTCACCATCTCCAGAGACAATTTCAAGAACACGCTGTATCTGCAAATGAACAGCCTGAGAGATGAGGACACGGCTGTGTATTACTGTGCGAAAGATCCGGTAATGACAACAATAACACCGACGGGTGGTATGGACGTCTGGGGCCAAGGGACCACGGTCACCGTCTCCTCAG
>A.1C.160
CAGCTGCAGCTGCGGGAGTCGGGCCCAGGACTGGTGAAGCCTTCGGAGACCCTGTCCCTCACCTGCACTGTCTCTGGTGGCTCCATCAGTAATTACTACTGGAATTGGATCCGACAGTCCCCAGACAAGGGACTGGAGTGGATTGGGTTTATCTTTTACGATGGGACCTCTAATTACAACCCGTCCCTCAAGGGTCGGGTCACCATCTCACTTGACACGCCCAAGAACCAGTTCTCCCTGAAGATGAATTCAGTGAGCGCTGCTGACACAGCCGTATATTATTGTGCGAGAGGGTCGCAGTATTGCAGTCGAGGTACATGCTACGCCCTTTACGAGCATCCGTATGACTTTTGGGGCCAGGGAAAGCTGGTCACCGTCTCTTCAG
>A.1C.161
GAGGTGCAGCTGGTGGAGTCTGGGGGAGGCTTGGTCCAGCCGGGGGGGTCCCTGAGACTCTCCTGTACAGCCTCTGGATTCACATTTAGTGGCTATTGGATGACCTGGGTCCGCCAGGCTCCAGGGAAGGGGCTGGAGTGGGTGGCCAACATAAAGCAAGATGGAAGTGAGAAATACTATGTGGACTCTGTGAAGGGCCGATTCGCCATCTCCAGAGACAACGCCAAGAACTCACTGTATCTGCAAATGAACAGCCTGAGAGCCGAGGACACGGCTGTGTATTTCTGTGCGAGAGATCGGCTAGATTATGATTACGTTTGGGGCAGTTTACCTGACTACTGGGGCCAGGGAACCCTGGTCACCGTCTCCTCC
>A.1C.162
CAGCTGCAGCTGCAGGAGTCGGGCCCAGGACTGGTGAAGCCTTCGGAGACCCTGTCCCTCACCTGCGCTGTCTCTGCTGACTCCGTCCGCACTCATTACTACTGGGGCTGGATCCGGCAGCCCCCAGGGAAGGGGCTGGAGTGGATTGGGAGTATCTATTATAGTGGGAGCCCCTACTACAACTTGTCCCTCCAGAGACGAGTCTCCATTTCAGTAGACACGTCCAAAAAGCAGATCTCCCTGAACCTCATGTCTGTGACGGCCGCGGACACGGCCGTCTATTACTGTGCGAGAGGTCAAGGCTTTCGATATTGTGCTACCACCATCTGCCAAGCCCCCTTCGACACCTGGGGCCAGGGAACCCAGGTCACCGTCTCCTCAG
>A.1C.164
GAGGTGCAGCTGATGGAGTCGGGGGGAGGCTTGGTCCAGCCTGGGGGGTCCCTGAGACTCTCCTGTGCAGCCTCTGGATTCACCTTTAGGAGTCATTGGATGAGCTGGGTCCGCCAGGCTCCAGGGAAGGGGCTGCAGTGGGTGGCCAACGTGAACCAACATGGGGGTGTGGATTACTATGGGGACTCTGTGAGGGGCCGATTCTTCATTTCCAGAGACAACGCCAAGAACTCACTGTATCTCCAAATGAACAGCCTGAGAGCCGAGGACACGGCTGTCTATTACTGTACGAGAGTGCGATACGATGACCCTAGTGATGCCTTTGATGTCTGGGGCCAAGGGACAATCGTCACCGTCTCTTCA
>A.1C.165
CAGGTGCAGCTGGTGGAGTCGGGGGGAGGCGTGGTCCAGCCTGGGAGGTCCCTGAGACTCTCCTGTGTAGCCTCTGCATTCACCTTCAGTACATATGGCATGCACTGGGCGCGCCAGGCTCCAGGCAAGGGGCTGGAGTGGGTGTCAGTTATCTCACATGACGGAAGTCAGACACACTATGCAGACTCCGTGAAGGGCCGATTCACCGTCTCCAGAGACAATTCGAAGAACACGCTGTATCTACAGATGCACAGTGTGAGAACTGACGACACGGCTGTGTATTACTGTGCGAAAGACTGGCAGGAGATGGTAGTTGGTTATTCGGTATCGGGGGCCATTTTGGGGTCTTGGGGCCAGGGGACCCTGGTCACCGTCTCCTCAG
>A.1C.166
GATGTACAACTGGTGGAGTCTGGGGGAGGCTTGATACAGCGGGGGAGGTCACTGAGACTCTCCTGTGCAACCTCTGGATTCACCTTAAATTCCTACAGCATGAACTGGGTCCGCCAGGCTCCAGGGAAGGGCCTGGAGTGGGTTGCATACATTGATTCTACTGGTACAACCATATACTACGCAGACGCTGTGAAGGGCCGATTTTCCATCTCCAGAGACAACGCCGAAAACTCACTGTATCTGCAAATGAATAGCCTGCGAGCCGAGGACACGGCTTTCTATTACTGTGCGAGAGATAATGTCGCCCGGGATAGTGATGGCTATCCCTACCAGAACTGGTACTTCGATCTCTGGGGCCGTGGCACCCTGGTCACTGTCTCTTCA
>A.1C.167
GTGACGTGGACTGGTAGATCTGGGGGAGACTTAGTACAGCCTGGGGGGTCCCTGAGACTCTCCTGTGAAGCCTCGGGATTCACCTTTAGCAGCTTTGCCATGAGCTGGGTCCGCCAGGCTCCAGGGAAGGGGCTGGAGTGGGTCTCAAGTATTAGTGGTCGTGGAGATAGATCATACTATGCAGACTTCGTGAAGGGCCGGTTCAACATCTCCAGAGACAACTCCAAGAACACGCTGTATCTGCAAATGCATAGCCTGACAGCCGAGGACACGGCCCTTTTCTTCTGTGCGAAAGATCCCCTACGAGATTGTGGTAGTGCCGCCTGCCCTCCGGTTGTGTGGGGCCAGGGATCCCTGGTCACCGTCTCCTCTG
>A.1C.170
GAAGTGAAGTTGGTGGAGTCTGGGGGAGGCTTGGTGCAGCCCGGCAGGTCCCTGAGACTCTCCTGTACAGCCTCTGGATTCACGTTTGATGATTATGCCATGCACTGGGTCCGGCAAGCTCCAGGGAAGGGCCTGGAGTGGGTCTCAGGTCTTAATTGGGATGGTGGGGCTACAGGCTATGCGGACTCTGTGAAGGGCCGATTCACCATCTCCAGAGACAACGCCAAGAACTCCCTATACTTGGAGATGACCAGTCTGAGACCTGAGGACACGGCCTTCTATTACTGTACAAAAGGTCATAACTCCGACTACTACTACTCCGGTATGGGCGTGTGGGGCCGAGGGACCACGGTCACCGTCGCCTCA
>A.1C.171
CGGCTGCAGCTGCAGGAGTCGGGCCCGGGACTGGTGAAGCCTTCGGAGACCCTGTCCCTCACCTGCAGTGTCTCCGGTGCCTCCCTCACCACGGGTGACTACTACTGGAGTTGGATTCGTCAGTCCCCAGGGAAGGGCCTGGAGTGGATTGGGTACATCGATTACAGTGGAACCACATACAACAACCCGTCACTCAGGAGTCGAGTCACCATCTCTGGAGACACGTCCAGGGATCAGTTCTCCCTAAACCTAATGTCTGTGACACCCGCAGACACGGCCATATACTTCTGCGGCAGAGTTAGGGGAGGGACCGAGTCCCGATGGCTCGGGGACCATAGACCCCCTTCATATTATTACTATGCTCTCGACGTCTGGGGCCAAGGGACCACGGTCACCGTCACGTCA
>A.1C.172
GAGGTGAAGCTGGTGGAGTCTGGGGGAGGCTTGGTACAGCCAGGGCGGTCCCTGAGACTCTCCTGTTCAGTTTCTGGATTCACCTTTGATGATTACACGTTGAGCTGGTTCCGCCAGGCTCCAGGGAGGGGCCTGCAGTGGGTAGGTTCCATTAGAAGTGATGGTTATGGTGGGACAAAAGAGTACGCCGCGTCTGTGAAAGGCAGATTCACCATCTCAAGAGATGACTCCAAAACCATCGCCTATCTCCAAATGAACAATTTGAGAAGCGAGGACACAGCCGTCTATTCCTGTGCTAGTGCCAAGGATAACTGGAACTTCGCGACACATCGGTTTGACCTCTGGGGCCAGGGAAACTTGGTCACCGTCTCCGCAG
>A.1C.176
GAGGTGCAGTTGGTGGAATCTGGGGGAGGCGTGGTCCAGCCTGGGAGGTTCCTGAGACTCTCCTGTGCAGCCTCTGCCTTCACCTTCAGCGCCTATGGCATGCACTGGGTCCGCCAGGCTCCAGGCAAGGGGCTGGAGTGGGTGGCAATCATTACATATGATGGAAGTATTACACACTATGCAGACTCCGTGAAGGGCCGATTCAGCATCTCCAGAGACAATTCCAAGAACACACTGCATCTGGAAATGAACAGCCTGAGAAGTGAGGACACGGCTGTGTATTATTGTGCGAAAGATGTCCTCTCGTATCGTGGTAATGGTCATTACTCCCTTGACTACGGGGGCCAGGGAACCCTGGTCACCGTCTCCTCAG
>A.1C.177
CAGCTGCAGCTGCAGGAGTCGGGCCCAGGACTGGTGAAGCCTTCGGAGACCCTGCCCCTCACCTGCACTGTCTCTGGTGGCTCCATCACCACTCCTAATTACTACTGGGGCTGGATCCGCCAGCCCCCAGGGAAGGGTCTGGAGTGGATTGGGACTGTCTCTTATAGTGGGGGTACCTACTACAACCTGTCCCTCAAGAGTCGAGTCACCATAGCAATTGACAGGTCGAAGAACGAGTTTTCCCTGAGGCTGAACTCTGTGACCGCCGCGGACACGGCCGTGTATTACTGTGCGAGAGACCGCCCAATACCAAACCGATTCGGTATAGCGTTCACCATACCCTTTGACTACTGGGGCCAGGGAACCCTGGTCACCGTCTCCTCAG
>A.1C.178
GAGGCGCACCTGGTGGAGTCTGGGGGAACCTGGGTGAAGCCGGGGGGGTCCCTTAGACTCTCCTGTGCAGCCTCTGGATTCACTTTTAATAACGCCTGGATGAGCTGGGTCCGCCAGGCTCCAGAGAAGGGGCTGGAGTGGGTTGCCCGGATTAGAAGTGAAACTGAAGGTGGGACAGCAGACTACGCTGCACCCGTGAAAGGCAGATTCGCCATCTCAAGAGATGATTCAAAAAATACGATGTATTTGCAAATGAACAGCCTGAAAACCGAGGACACAGCCGTGTATTACTGTACCGGGCACAGCTCTGGTCCATATGACAACTACTACTACGGGATGGACGTCTGGGGCCAAGGGGCCACGGTCACCGTCTCCCCA
>A.1C.179
CAGGTGCAGCTGGTGCAGTCTGGGGCTGAGGTGAAGAAGCCTGGGTCCTCGGTGAAGGTCTCCTGCAAGGCTTCCGGAGGCACCTTCAGCAGCTATGGTATCAGCTGGGTGCGACAGGCCCCTGGACAAGGGCTTGAGTGGATGGGAGGGATCATCCCTATGTTTGGTACAGCAAACTACGCACAGAAGTTTCAGGGCAGAGTCACGATTATCGCGGACGAATCCACGAGCACAGCCTACATGGAGCTGAGGAGCCTGAGATCTGAGGACACGGCCGTCTATTACTGTGCGAGAGATGGGCGACCTTCATACGATTTTTGGAGTAGTTCCGCCCCGCCGGGGGACGGTATGGACGTCTGGGGCCAAGGGACCACGGTAACCGTCTCCTCA
>A.1C.18
GAGGTGCAGCTGGTGGAGTCTGGGGGAGACTTGGCGCAGCCGGGGGGGTCCCTGAGACTCTCCTGTATAGCTTCTGGATTCACCTTTAGCACCTATGCCATGACCTGGGTCCGCCAGGCTCCAGGGAAGGGGCTGGAGTGGGTCTCAACTATTACTGCTAGTAGTAATAGTATATACTACGCAGACTCCGTGAGGGGCCGGTTCACCATCTCCAGAGACAATTCCAAGAACACTCTGTATTTGCAAATGAATAGCCTGAGAGCCGAAGACACGGCCGTATATTACTGTGCGAAACCCTACCGTTATAACACCGGCTGGTTCGGTTACTACTTTGACTACTGGGGCCAGGGAGCCCTGGTCACCGTCTCCTCAG
>A.1C.180
CAGGTGCAGCTGGTGGAGTCTGGGGGAGGCGTGGTCCAGCCTGGGATGTCCCTGAGCCTGTCCTGTGCAGCCTCTGGATTCACCTTCAGTACCTACGGCATGCACTGGGTCCGCCAGGCCCCAGGCAAGGGGCTGGAGTGGGTGGCAGTTATGTCATCTGATGAAAGTAATACATATTATGCAGACTCCGTGAAGGGGCGATTCACCGTCTCGAGAGACAATTCCAAGAGCACATTCTATCTGCAAATGAACAGCCTGAGACCTGATGACACGGCTGTTTATTACTGTGCGAAAGATCCTCTGGTTCGGGGACTTATTCATCTTGACTACTGGGGCCAGGGAACCCAGGTCACCGTCTCCTCAG
>A.1C.181
GAGGTGCAACTGGTGGAGTCTGGGGGAGGCTTAGTACAACCTGGAGGGTCCCTGAGACTCTCCTGTGCAGCCTCTGGATTCACGTTCAGGAGTTTCGAGATGAACTGGGTCCGCCAGGTTCCAGGCAAGGGACTGGAGTGGATTTCTCATATTAGTGGGGGTGGTGAAAACATCTACTACGCAGACTCTGTGAAGGGCCGATTCACCATCTCCAGAGACAACGCCAAGAATTCACTCTATCTAGACATGAACAGTCTGACAGCCGAGGACACGGCTGTTTATTACTGTGCGCGAGACGGAGGATATAGCAGCAGCTGGAATCCGTTCGACCCCTGGGGCCAGGGAACCCTGGTCACCGTCTCCTCA
>A.1C.182
GAGGTGCAGCTGTTGGAGTCGGGGGGAGGCTTGGTACAGCCGGGGGGGTCCCTGAGACTCTCCTGTACAGCCTCTGGATTCACCTTTAGCAGCTATACCATGACCTGGGTCCGCCAGGCTCCAGGGAAGGGGCTGGAGTGGGTCTCACCTATTAGTAGGAGTGGTGATAGCACACACTACGCAGACTCCGTGAAGGGCCGATTCACCATCTCCAGGGACAACGCCAACAACCACTATACCATGGAAATGAGCAGCCTGAGAGACGAGGACACGGCCATATACTTCTGTGCGAAACATCCTTATCCCACTGGAGGACACTGGTTCGACCCCTGGGGCCAGGGAACCCTGGTCACCGTCTCCTCAG
>A.1C.184
GAGGAGCCTGGTGGAGTCCGGTGGAGGCTAGTTCAGCCGGGGGGGTCCCTGAGACTCTCCTGTGCAGCCTCTGGGTTAATCGTCACTAGTGACTCCATGGGCTGGGTCCGCCAGGCTCCAGGGAAGGGGCTGGAGTGGGTCTCAGATATTTATAGTGGTGGAACCACACACTACGCAGACTCCGTGAAGGGCCGATTCACCATCTCCAGAGACGATTCCAAGAACACGGTGTATCTTCAAATGAACAGCCTGAGAGTCGAGGACACGGCCGTGTATTACTGTGCGAGAGATCAGGGCTACAGTAATCCGATTGCCTACTGGGGCCAGGGAACCCTGGTCACCGTCTCCTCA
>A.1C.185
CAGGTGGAGCTGGTGCAGTCTGGGTCTGTGGTGGAGAAGCCTGGGTCCTCGGTGAAGGTCTCCTGCGAGACCTCTGGAGGCATCTTCAACAACGTTGCTATTAGTTGGGTGCGACAGGCCCCTGGACAAGGACTTGAGTGGATGGGAGGGATCATCCCTACGTTTAATAACCCATATTACACTCAGAGATTCCAGGGCAGACTCACGATTTCCGCGGACGAAAACACGAACACAGCCTACATGGAGCTGAGCAGCCTGAGATCTGACGACACGGCCATTTATTACTGCGCGGTCCGGTTTGCCAGGAACAACTACTACTCCTACGGCATGGATGTCTGGGGTCAAGGGACCACGGTCTCCGTCTCCTCAG
>A.1C.189
GAGGTGCAGCTGGTGGAGTCTGGGGGAGGCTTGGTACAGCCTGGGGGGTCCCTGAGACTCTCCTGTGCAGCCTCTGGATTCACCTTTAACAACCATGCCATGAGTTGGGTCCGTCAGGCTCCAGGGAAGGGGCTGGAGTGGGTCTCAGCTATTGGTGGTAGTGATGGTCGCACATACTACGCTGACTCCGTGAAGGGCCGGTTCAGCATCTCCAGAGACAATTCCATGGACGCGCTGTATCTGCAAATGCACAGCCTGAGAGCCGAGGACACGGCCGTATATTACTGTGCGAAAGATTGCGAAAGATTCAGAGGAGCGCCTGGTACTCGGGAGATTGACTACTGGGGCCAGGGAACCCTGGTCACCGTCTCCTCAG
>A.1C.19
CAGGTGCAACTGGTGGAGTCTGGGGGAGGCGTGGTCCAGCCTGGGAGGTCCCTGAGACTCTCCTGTGCAGCCTCTGGATTCACCTTCGGCGCATATGGCATGCACTGGGTCCGCCAGGCTCCAGGCAAGGGGCCGGAGTGGGTGGCAGGTGTATCATATGATGGAAGTAGTCAGTACTATGTAGACTCCGTGAAGGGCCGAATCATCATCTCCAGAGACAATTCCAAGAACACGCTGTATCTGCAAATCAACAGCCTGAGAGCTGAGGACACGGCTGTCTATTACTGTGCGAAGGCCTCCGGTAGTGGTTATTACGGTATCAATGAACACTTCCACCACTGGGGCCAGGGCACCCTGGTCACCGTCTCCTCAG
>A.1C.190
CAGGTGCAGCTGGTGCAATCTGGGGGAGGCGTGGTCCAGCCTGGGAACTCCCTGAGACTCGCCTGCGTAGGGTCTGGTTTCAAATTCAGTAGTTTTGGCATACACTGGGTTCGCCAGGCTCCAGGCAAGGGGCTGGAGTGGGTGGCAGTTGTTTCAAATGATGGAAGTGATGTGCATTATGCATACTCTGTGAAGGGCCGATTCGCCATTTCCAGAGACAATTCCAAGAGAACGGTGCATCTGGAAATGAACAGCCTGAGAACTGAGGACACGGCTATGTACTACTGTGTGAAAGGGGAATGTAATCCTACCACCTGCGAATATGGAAACTGGTTCGACCCCTGGGGCCAGGGAACCCTGGTCACCGTCTCTTCAG
>A.1C.192
CAGGTGCAGCTGGTGCAGTCTGCGGCTGAGGTAAAGAAGCCAGGGGCCTCAGTGAAGGTCTCCTGCAAGGCTTCTGGGTACAAGTTCGTCGAGCGACATTTACACTGGGTGCGTCAGGCCCCCGGACAAGGGCCTCAGTGGATGGGATGGATCAACCCGAACACTGGCGACACAAAGATCTCAGAGAGACTTTTGGGCAGGGTCACCCTGACCAGAGACCCATTCCTCAGCACAGTCTACATGGAGCTGAACGGCCTGACTTCCGACGACACGGCCATATATTATTGCGCGAGAGGTCATTACGACATGTGGAGTGGATATCATGAGGCTTTTGATGTCTGGGGCCAAGGGACAAAGATCACCGTCTCTTCAG
>A.1C.193
CAGGTGCAGCTGGTGCAGTCTGGGGCTGAGGTGAAGAAGCCTGGGTCCTCGGTGAAGGTCTCCTGCAAGGCTTCTGGAGGCACCTTCAACGACTATGGTATCAGCTGGGTGCGGCAGGCCCCTGGACAAGGGCTTGAGTGGATGGGAGGGCTCGTCCCTATCCTTGGCGCAGCACAGTACGCACAGAGGTTGCAGGGCAGGGTCACAATTACCGCGGACGAGTCCACTAGCACGGCCTACATGGAGCTGAAGAGCCTGAAGTCTGAGGACACGGCCGTCTATTACTGTGTGAGACAGCTAAACCCTAGCTGGGGATTTTACTACGGTTTGGACGTCTGGGGCCAAGGGACCACGGTCAACGTCTCCGCA
>A.1C.194
CAGGTGCAACTGGTGCAGTCTGGGGCTGAGGTGAAGAAGCCTGGGGCCTCAGTGAAGGTCTCCTGCAAGGCTTCTGGATACACCTTTATCGCCTACTATATACACTGGGTGCGACAGGCCCCTGGACAAGGGCTTGAGTGGATGGGATGGATCAGCCCTCATAGTGGTGCCACAAACTTTGGACGCAAATTTAAGGGCAGGGTCACCATGACCAGGGACATCTCCATCAGTACAGCCTACATGGAACTGAGCAACGTGAGATCTGAGGACACGGCCGTGTATTACTGTGCGAGAGCCGATTGTAGTCGTTCTAGGTGTTACAGGGGGAATGACTGGGGCCAGGGAACCCTGGTCACCGTCTCCTCAG
>A.1C.195
GACGTGCAGTTGGTGGAGAGTGGAGGCGGCTTGATCCACCCTGGGGGGTCCCTGAGACTCTCCTGCGTTGCCTCTGGTTCGACGTCAGCCCGCACCTACATGAGTTGGGTCCGCCAGGCTCCAGGGAAGGGGCTGGAGTGGGTCTCAGTTATTTCTGGAGGTGGTGAAAGATACCACGCAGACTCCGTGAAGGGCCGCCTCACCATCTCCAGAGACGATTCCAAAAACACGGTGTTTCTTGAGATGAAAAGCCTGCGCGCGGACGACACGGCCATGTATTACTGCGCGAGAGGACACGGGGACCTTGACTACTGGGGCCAGGGAGCCCTAGTCACTGTCTCCCCA
>A.1C.196
GAGGAGGCCCTGGTGGAGTCCGGTGGAGGCTTAGTTCAGCCGGGGGGGTCCCTGACACTCACCTGTGCGGCCTCAGGTTTCAATGTGGAAAATTATTGGATGTATTGGGTCCGCCAGGCTCCAGGAAAGGGGCTGGTGTGGGTCGCACGTGTTGACAGTGGTGCGATTAGTCCAGACTACGCGGACTCCGTGAAGGGCCGATTCACCATCTCCCGAGACGGCGCCAAGAACACACTGTCTCTGCATATGGACAGTCTGACAGTCGACGACACGGCTGTCTATTACTGTGCAAAGGCCTATTGTATTGATGGAAATTGCTACTCCTGGGCTGACGTCTGGGGCCGTGGAACCCAGGTCACCGTCTCCTCA
>A.1C.197
GAGGTGCAGCTGTTGGAGTCTGGGGGAGGCTTGGTACAGCCTGGGGGGTCCCTGAGACTCTCCTGTGCAGCCTCTGGATTCACCTTTATCAGTCATGCCATGAGTTGGGTCCGCCAGGCTCCAGGGAAGGGGCTGGAGTGGGTCTCAGCTATTAGCGGCAGTGGTGGTAGCGCATTCCACGCAGACTCCGTGAAGGGCCGTTTCATCATCTCCAGAGACACTTCCAAGAACACCCTGTATCTACAAATGAACAGCCTGAGAGCCGAGGACACGGCCGTCTATTACTGTGCGAAAGGGGGCCCTTATTACTATGATAATAGTGCGTATCAGTATTATCTAGACCACTGGGGCCACGGAACCCTGGTCACCGTCTCCTCAG
>A.1C.198
CAGGTGCAGCCGGTGCAGTCTGGGGCTGAGGTGAAGAAGCCTGGGTCCTCGGTGAGGGTCTCCTGCAAGGCTTCTGGAGGCACCTTCAACACCTATTCTATCACCTGGGTGCGACAGGCCCCTGGACAAGGGCTTGAGTGGATGGGACTGATCATCCCTATCTTTGGTGCAGCAAACTACGCACAGAAGTTCCAGGGCAGAGTCACGATTACCGCGGACGAATCCATGAGCACAGTCTACTTGGATCTGAGCAGCCTGACATCTGAGGACACGGCCATTTACTACTGTGCGACCGCGCTTTACTATGATAGTAATGGTTATTACTACGTTTTTGACTACTGGGGCCAGGGATCCCTGGTCACCGTCTCCTCAG
>A.1C.199
CAACTGCAGCTGCAGGAGTCGGGCCCAGGACTGGTGAAGCCTTCGGAGACCCTGTCCCTCACTTGCACTGTCTCTGGCGACTCCATCAGCAATGGCAACTTCTGGTGGCGCTGGATCCGCCAGCCCCCCGGGAAGGGGCTGGAATGGATTGGGAGTATCTATTATAGTGGGAGGTCCTACTACAACCCGTCCCTCAACAGTCGAGTCACCATATCAATAGACACGTCCAAGAACCAGTTCTCCCTGAAGGTGACCTCTCTGACCGCCGCGGACACGGCCGTGTATTACTGTGCGAGACGGCCCATTACTTATTACTCTGATGGCAGTCATTATGGCCCTGAGTCCTGGGGCCAGGGAACCCTGGTCACCGTCTCCTCAG
>A.1C.20
CAGGGACAACTGGTGCAGTCTGGGGGAGGCGTGGTCCAGCCTGGGAGGTCCCTGAGACTCTCCTGTGCAGCCTCTGGATTCAGTTTCAGTAACTATGGCATGAACTGGGTCCGCCAGGCTCCAGGCAAGGGGCTGGAGTGGGTGGCAAGTATATCATATGATGGAAGTGACAAAGGTTATGCAGACTCCGTGAAGGGCCGATTCACCATCTCGAGAGACAATTCTAAGAAGACCCTGTTTCTGCAAATGAACAGCCTGCAATCTGAGGACACGGCTGTCTATTACTGTGCGAAAAATCGATGGACCATTGGGGCTGTAGTGTTACTCGGAGCTGACTACTGGGGCCAGGGAACCCTGGTCACCGTCTCCTCCG
>A.1C.200
GAGGCGCAGCTGGTGGAGTCTGGGGGAGGCTTGGTCCAGCCTGGGGGGTCCCTGAGACTCTCCTGTGCAGGCTCTGGAGTTCACCTTCATGGTTATTGGATGAGTTGGGTCCGCCAGGCTCCAGGGAAGGGGCTGGAGTGGGTGGCCAACATAAAGGAAGATGGAAGTGATACATACTATATGGACTCTGTGAAGGGCCGATTCACCATCTCCAGAGACAGCGCCAAGAATTCACTGTTTCTGCAAATGAACAGCCTGAGAACCGACGACACGGCTGTGTATTACTGTGCGAGAGAACAGTATTGTAGTGCTGCTAACTGCTACTGTCTTGACTACTGGGGCGAGGGAACCCTGGTCACCGTCTCCTCA
>A.1C.201
GAGGTGCACCTGGTGGAGTCTGGGGGAGGCCTGGTCAAGCCTGGGGGGTCCCTGAGACTCTCCTGTGCAGCCTCTGGATTCACCTTTGATACCTATACCCTAAACTGGGTCCGCCAGGCTCCAGGGAAGGGGCTGGAGTGGGTCTCATCCATTAGTAGTAGTAGTAGATACATCTACTACGCAGACTCAGTGAAGGGCCGCTTCACCATCTCCAGAGACAACACCAAGAATTTAGTCCATCTGCAAATGAACAGCCTGAGAGCCGAGGACACGGCTGTCTATTACTGTGCGAGTCCGGTGTCGGATGCTGTCACAGTGCCACGTGTTTCGGGCGCCTGGGGCCAGGGGACCACGGTCGTTGTCTCCTCA
>A.1C.205
CAGGTGCAACTGCAGGAGTCGGGCCCAGGACTGGTGAAGCCTTCGGAGACCCTGTCGCTCAGCTGCACTGTCTCTGGCGACTCCATAAGTAGTAGTAGTTACTACTGGGGCTGGATCCGCCAGCCCCCAGGGATGGGCCTTGAGTGGCTTGCGACTATCTACTATACTGGGAGCACCTACTACAGCCCGTCACTCAAGAGTCGAGTCACCATATCAATAGACAGGTCCAAGAACCAGGTCTCCCTGAACCTGCGCTCTGTGACCGCCGCGGACACGGCCATGTATTATTGTGCGAGAGATAGTCCCGGGGATGGCCCTCCCCTGGGGGATGCTTTTGATATCTGGGGCCAAGGGACAATGGTCACCGTGTCTTTAG
>A.1C.207
GAAGTGCAGGTGATGGAGTCTGGGGGAGGCTTGGTACAGCCAGGGCGGTCCCTGAGACTCTCCTGTACAACTTCTGGATTCACCTTCGGTGACTATGCTATGAGCTGGTTCCGCCAGGCGCCAGGGAAGGGGCTGGAGTGGGTAGGTTTTATTAGAAACAAAGAATATGGTGGGACACCATATTACGGCGCGTCTGCGAAAGGCAGATTCACCATCTCAAGAGATGATTCCAAAGGCATCGCCTATCTGCAAATGAACGGCCTGAAAACCGAGGACACAGCCGTGTATTACTGTACTAGAATGCAAAGACCCGGAAATTACTACTTCGCTATGGACGTCTGGGGCCAAGGGACCACGGTCACCGTCTCCTCA
>A.1C.208
CAGGTGCAGCTGGAGCAGTCTGGGTCTGAGGTGAAGAAGCCTGGGGCCTCAGTGAGAGTCTCCTGCAAGGCTTCTGGATACAGCTTCACCAATAATAATATCAACTGGGTGCGACAGGCCACTGGACAAGGCCTTGAGTGGATAGGATGGATGAACCCAAACAGTGGAAACACAGGCTTTGCACAGAAGTTCCTGGGCAGAGTCACCTTGACCAAGAACACCTCCATAAGCACTGCCTACATGGAGTTGAGCGGCCTGAGATCTGAAGACACGGCCGTGTATTTCTGTGCGAGAAGACGAGATGACCCGGCCCACAACCTTGACTCGTGGGGCCAGGGAACCCTGGTCACTGTCTCCTCAG
>A.1C.209
CAGCTGAAGCTGCAGGAGTCGGGGCCAGGGCTGGTGAAGCCTTCGGAGACCTTGTCCCTGACGTGCAGTGTCTCTGGTGTCTCCATCACCACTAGGACTTACTACTGGGGCTGGATCCGCCAGTCCCCAGGGCAGGGGCTGGAGTGGATTGGGAGTTTGTATTATGGTGGGGGGACCTACTACAACCCGTCCTTCAACGGTCGAGTCACCATATCAGGAGACACGTCCAAGAACCAGGTCTCCCTGGAGTTGACCTCTGTGACCGCCGCGGACACGGCCATTTATTATTGTGTGAGAGATAGGGACATTGTCCTCATGGTGTATTCGATTGGTCCCAGCCAAAACTACCACGGTCTGGACGTCTGGGGCCAAGGGACCACGGTCACCGTCTCCTCA
>A.1C.211
CAGGTGCAGCTGGTGCAGTCTGGGGCTGAGGTGAGGAAGCCTGGGGCCTCAGTGAAAGTCTCCTGTAAGGCTTCTGGATACATTTTCTCCGGCTACTATATGCACTGGGTGCGACAGGCCCCTGGACAAGGGCTTGAGTGGATGGCGTGGATCAACCCTAACAGTGGCGCCACAAACTCTGCACCGAAGTTTCAGGGCAGGGTCACCGTGACCAGGGACACGTCCACCAGTACAGCCTATATGGAGCTGACCAGGCTGAGATCTGACGACACGGCCGTCTATTACTGTGCGCGAGTGGACGTGGCTAATTATGATAGTAGTGCTTATGAGTTCTGGGGCCAGGGGACCCTGCTCACCGTCTCCTCAG
>A.1C.213
CAGGTGCAGCTGGTGCAGTCTGGGGCTGAGGTGAAGAAGCCTGGGTCCTCGGTGAAGGTCTCCTGCAAGGCCTCTGGAGGCAGCTTCAGCACCTATGCTTTTAGCTGGGTGCGACAGGCCCCTGGACAAGGGCCTGAGTGGATGGGAGGGATCGTCCCTAAATTTGGAACACCTCTCTACGGACAGAAGTTCCAGGGCAGAGTCACCATTACCGCGGACGAAATAACGAGCACAGTGTACATGGACGTGAAGAAACTGAGATCTGAGGACACGGCCGTGTATTACTGTGCGAGACCCAGGGGCAGTGTCGTGGCTCGTCCGGGTTACCACGGCTTGGCCGTCTGGGGCCAAGGGACCACGGTCTCGGTCTCCTCA
>A.1C.215
GAGGTGCATCTGTTGGAGTCTGGGGGAGGTTTGGTACAGCCTGGGGGGTCCCTGAGACTGTCCTGTGAAGCCTCTGGATTCACCTTTAGCAATTACCCCATGAGCTGGGTCCGCCGGGCTCCAGGGAAGGGGCTGGAATGGGTGTCAAGCATAAGTGGCGGTGGTCAAAGTATTTACTACCCCGACTCCGTGAAGGGCCGGTTCACCATTTCCAGAGACAATTCCAAGGATACACTTTATTTGCAAATGGACAGCCTGCGAGCCGAGGACTCGGCCACATATTACTGTGCGCTTGGCCAATCGTCCTTTGTGGACCTAATCCCCGCGGCTTTTGATATCTGGGGTCAAGGGACAATGGTCACCGTCTCTTCAG
>A.1C.216
CAGGTGCACCTGGTGCAGTCTGGGGCTGCGGTGATGGAACCTGGGGCCTCAGTGGAGGTCTCCTGCAAGACTTCTGGATACAGCTTCACCACCTACTATATGCACTGGGTGCGACAGGCCCCTGGACAAGGGCCTGAGTGGATGGGATACATCAACCCTCAAAGTGGTGCCACAAATTATGCACAGGAGTTTCATGACAGGGTCACCTTGACCAGGGACACGTCCATCACGACAGCCTACATGGAACTGAACAGCCTGACAGCTGACGACACGGCCGTTTATTACTGTGCGAACCCTAGTGCAGCTACGGATTTTGACTACTGGGGCCAGGGAACCCTGGTCACCGTCTCCTCAG
>A.1C.217
CAGGTGCAGCTGGTGCAGTCTGGGGCTGAGGTGAAGAAGCCTGGGGCCTCAGTGAAGGTCTCCTGCAAGGCCTCTGGATACACCTTCAGCGACTACTATATACACTGGGTGCGACAGGCCCCCGGACAAGGGCTTGAGTGGATGGGATGGATCAGCCCTAAAAGTGGTGACGCGAGCTATGCACACAAGTTTCAGGGCAGGGTCACCATGACCAGGGACACGTCCATCAGCGCAGCCTTCTTGGAACTGAGCAGGCTGAAAACTGACGACACGGCCATATATTACTGTGCGATCTGGAGAAACTGGCTCGACCCCTGGGGCCAGGGAACCCTGGTCACCGTCTCCGCAG
>A.1C.218
CAGGTGCAGCTGGTGGAGTCTGGGGGAGGCGTGGTCCAGCCTGGGACGTCCCTGAGACTCTCCTGTGCAGCCTCTGGATTCACCCTCAGTAGACACGCTATGCACTGGGTCCGCCAGGCTCCAGGCAAGGGGCTGGAGTGGGTGGCAGTTATAGCATATGATGGCAGTCATGAATATGCTGACTCCGTGAAGGGCCGATTCACCATCTCCAGAGACAATCCCAAGAGCACGCTGCATCTGCAAATGAACAGCCTGCGACCTGAGGACACGGCTGTCTATTACTGTGCGAGAGATCGATTCCCCGGTAGAGATGGCTACAATTTGGAGGACTGGGGCCAGGGAACACTGGTCACCGTCTCCTCAG
>A.1C.22
GAGGAGGCCTTGGTGGAGTCCGGTGGAGGCTCAGTTCAGCCGGGGGAGTCCCTGCGACTCACCTGTGCGGGTTCTGGATTCACTATGCGTAATTATTGGATGTACTGGGTCCGCCAGTCTCCAGGAAAGGGACTGGTATGGGTCGCACGCATTGACATCGGTGCAATTTCTCCAGCCTACGCGGCCACCGTGAAGGGCCGATTCACCGTCTCCCGAGACGACGCCAAGAACACGCTGTATCTGCAAATGAACAGCCTGAGAGCTGAGGACACGGCTGTGTATCACTGTGCGAAAGATCAAGAGCGGGCGTTTTACTATGATAGTGGTGGTTACCCTTATGATGCTTTTGATATCTGGGGCCAAGGGACAATGGTCACCGTCTCTTCA
>A.1C.220
CAGGTGCAGCTGCAGGAGTCGGGCCCAGGACTGGTGAAGTCTTCGGAGACCCTGTCCCTCACCTGCGCTGTCTCTGGTTATTTCATCAGCAATGGTTACTACTGGGGCTGGATCCGGCAGCCCCCCGGGAAGGGGCTGGAGTGGATTGGGAGTCTCTATCACAGTGGGAGCACGTACTACAACCCGTCCCTCAAGAGTCGAGTCACCATGTCAGTAGACACGGCCAACAACCACCTCTCCCTCAAAGTGACGTCTGTGACCGCCGCAGACACGGCCGTGTATTACTGTGCGTGGACACGTGGATATAGTTATGGATCATCGCCAGAGCCGTACTTCGATCTCTGGGGCCGTGGCACCTGGTCACTGTCTCCTCA
>A.1C.221
CAATTGGAGTTGCAGGAGTCGGGCCCAGGACTGGTGAAGCCTTCGGAGATCCTGTCTCTCACCTGCAGCGTCTCTAACGTCTCAATCAGTAGTAGTAGTGTCTTCTGGGCCTGGATCCGCCAGTCCCCAGGGAAGGGACTGGAGTGGATTGGCAGTGTATATGGCAGAGGCAAAACCTACTACAACCCGTCCCTCAACAGCCGAGTCACCATTTCCGTCGACGCGCCCAAGAACCACCTCTCCCTGATGCTGACGTCCGTTACTGCCGCGGACACGGCCATCTATTACTGTGCGAGAAATCGGCCCTCGGGATATTGTACTAGCCGCAGTTGCTATATCCCAGAGTACTTCGACTCCTGGGGCCAGGGAGCCCTGGTCACCGTCTCCTCAG
>A.1C.222
GAGGTGCAGCTGGTGGAGTCTGGGGGAGGCTTGGTACAGCCTGGGGGGTCCCTGAGACTCTCCTGTGCAGCCTCTGGATTCATGTTCAGTGGCTATAGCATGAACTGGGTCCGCCAGGCTCCAGGGAAGGGGCTGGAGTGGGTTTCACACATTACTAGTAGTAGTTCCACCATATCTTACGCAGACTCTGTGAAGGGCCGATTCACCATCTCCAGAGACAACGCCAAGAACTCACTGTTTCTGCAAATGAACGGCCTGAGAGCCGAGGACACGGCTGTGTATTACTGTGCGAGAGACCATTACTATGATAATAGTGGTTATTACTTTGACTACTGGGGCCAGGGAACCCCGGTCACCGTCTCCTCA
>A.1C.223
CAGGCGCAACTGGTGCAGTCTGGGGCTGAGGTGAAGAAGCCTGGGGCCTCAGTGAAGGTCTCCTGCAAGGCTTCTGGATACACCTTCATCAGTTATGATATCAACTGGGTGCGACAGGCCACTGGACAAGGGCTTGAGTGGATGGGATGGGTGAACCCGAACAGTGGTAACACAGACTATGCACAGAAGTTCCAGGGCAGAGTCACCATGACCAGGGACACCTCCATAACCACAGCCTACATGGAACTGAGCAGCCTCAGATCTGAGGACACGGCCGTTTATTACTGTGCGAGTGGGCCCGGGTATGCTACCCTGGGCCAGGGAACCCCGGTCACCGTCTCCTCAG
>A.1C.224
CAGGTGCAGTTGGTGGAGTCGGGGGGAGGCGTGGTCCAGCCTGGGAGGTCCCTGAGACTCTCCTGTGCAGCCTCTGGATTCACCTTCAGTAACTATGCCATGCACTGGGTTCGCCAGGCTCCAGGCAAGGGGCTGGAGTGGGTGGCACTTATATGGTATGATGGAACTAACGCATACTATGGAGACTCCGTGAAGGGCCGATTCACCATCTCCAGAGACAACTCCAAGAACACGCTGTATCTGCAAATGAACAGCCTGAGAATTGAAGACACGGCTGTGTATTACTGTGCGAAGGGAAGCGGTTTAGGAGCAGCTGGTAAGGGAGACTTTTGGGGCCAGGGAACCCTGGTCACCGTCTCCTCAG
>A.1C.225
GAAGTGCGGCTGGTGGAGTCTGGGGGAGGCTTGGTCCAGCCGGGGGGGTCCCTGAGACTCTCCTGTGAAGCCTCTGGATTCACCTTTAGTGACTATTGGATGAGCTGGGTCCGCCAGGCTCCAGGGCAGGGGCTGGAGTGGGTGGCCATTATAAAACAAGGTGGAAGTGAGACATACTATCTGGACTCTGTGAAGGGCCGATTCACCATCTCAAGAGACAACGCCAAGAACTCACTGTTTCTGCAAACGAACAACCTGAGAGCCGAGGACACGGCTGTCTATTACTGTGTGAGACAAGATGGCTACAATGCGGCCTTTGACTACTGGGGCCCAGGGACGGTGGTCACCGTCTCCTCA
>A.1C.228
GAATGCAAACTGGTGGAGGCCGGGGGGGGCTTGGTACAGCCTGGCGGGTCCCTGAGACTCTCCTGTGCAGCCTCTGGATTCAACTTTAAAGATTTTGCCATGCACTGGGTCCGGCAGGCTCCAGGGAAGGGCCTGGAGTGGGTCTCAGGTGTTACTTGGAATGGTGGTCACATAGGTTATGCGGACTCTGTGAAGGGCCGATTTATCATTTCCAGAGACAACGCCAAGAACTCTCTGTATTTACAAATGAACAATCTGAGACCTGAGGACACGGCCTTCTATTACTGTGCTAAGGGAGACAATTATAATTGGAACTACCCTCACTACTGGGGCCAGGGAACCCTGGTCACCGTCTCCTCA
>A.1C.229
CAGGAGCAGTTGGTGGAGTCTGGGGGAGGCGTAGTCCAGCCTGGGAAGTCCCTGAGACTCTCCTGTGCAGCCTCTGGATTCAGGTTCACTTACTATGGCATGCATTGGGTCCGCCAGGCTCCAGGCAAGGGGCTTGAGTGGGTGGCAGGTATGTCATCTGATGCAACTAGAATATACCATGGAGACTCCGTGAAGGGCCGATTCACCATCTCCAGAGACAATTCCAAGAGCACCCTGTATCTGCAAATGAGCAGCCTGGGGTCTGAGGACACGGCTGTGTATTACTGTGCGAGAGATCCGGACACTAGTGGTCATTTCTCATTCTTCGACCCCTGGGGCCAGGGAACCCTGGTCACCGTCTCCTCAG
>A.1C.230
CAATTGCAGCTGCAGGAGTCGGGCCCCGGACTGGTGAAGCCTTCGGAGACCCTGTCCCTCACCTGCACTGTCTCTGGTGGCTCCATCAACACTAGGCTCTTCTACTGGGGCTGGGTCCGCCAGCCCCCAGGGAAGGGGCTGGAGTGGATTGCGAGTATCTTTTATACTGGGGACACGTACTACACGCCGTCCCTGAAGAGTCGAGTCACCATATCTGTGGACACGTCCAAGAATGAGTTCTCCCTGAAGTTGACCTCTGTGACCGCCCCAGACACGGCCGTGTATTACTGTGTGAGAGCCACTACGTTGATGCCTGGAGGTGATACTTTTGATTTGTGGGGCCAAGGGACAATGGTCACCGTCTCTCAGC
>A.1C.231
GAGGTGCAGTTGTTGGAGTCGGGGGGAGAGTTGGTATCGCCGGGGGGGTCCCTGAGACTCTCCTGTGCAGCCTCTGGATTCACCTTTAGAACCCATGTCATGACCTGGGTCCGCCAGGCTCCAGGGAAGGGGCTGGAGTGGGTCTCAGGCATTAGTTTCAATGGTGATAAGACATACTACTCAGACTCCGTTAAGGGCCGCTTCACCATTACCAGAGACAATTCCAAGAACACGGTGTTTCTCCAAATGGATAACCTGAGAGTCGAGGACACGGCCACTTATTTTTGTGCGACACGTGCGGCACAGTGTGGCGGTGATTGCACGGGCTTTTGGGGTCAGGGAACCCTGGTCACCGTCTCCTCAG
>A.1C.233
CAGGTGCAGCTGGTGCAGTCTGGGGCTGAGGTGAAGAAGCCTGGGTCCTCGGTGAAGGTCTCCTGCAAGGTTTCTGGAGGCACCTTCAGCAGCTATGACATCGTGGGTGCGACAGGCCCCGGACAAGGGCTTGAGTGGATGGGAAGATCAAACCCCATCTTGAAGACAGCAAGTTACGCACAGAAGTTCCAGGGCAGAGTCACCATCACCGCGGACGAATCCTCGAACACAGGATACATGGAGCTGAGCAGCCTGAGATCTGAGGACACGGCCGTCTATTATTGTGCGAGAGTATTGAACGGAAAGGATTGTGGTGGTGGTAATTGCCATCTTGGGAGCTGGGGCCAGGGAACCCAGGTCACCGTCTCCTCAG
>A.1C.236
CAGCTGCAGATGCAGGAGTCGGGCCCAGGACTGGTGAAGACCTCGGGGACCCTGTCGTTCACCTGCACTGTCTCTGGTGGCTCCATGAGAAGTACTAGTTATTACTGGAACTGGATCCGCCAGCCCCCAGGGAAGGGGCTGGAGTGGATTGGGAGTATCTTTTATAGTGGGGCCACTTATTACAACCCGTCCCTCGAGAGTCGACTCACCATATCAGTAGAGACACACAAAAACCAGTTCTCCCTGAAGCTGACCTCTGTGACCGCCGCGGACACGGCCGTCTATTACTGTGCGCGAACCGGCACCCATTACGACTACTACTACGCTATGGACGTCTGGGGCCAAGGGACCGCGGTCACCGTCTCCTCA
>A.1C.237
CAGGTGCAGGTGGTGCAGTCTGGGGCTGAGGTGAAGAAGCCTGGGTCCTCGGTGAAGGTCTCCTGCAAGGCTTCTGGAAGAGGCGACAGAAGATTTGGTGTCAACTGGGTGCGACAGGCCCCTGGACAAGGGCTTGAGTGGATGGGAGGGATCATCCCTATCTATGGGACACCAGACTACGCACAGAAGTTCCAGGGCAGAGTCACAATCACAGCGGACGAGCCCACGCGCATGGCCTACATGGAGCTCAGCAGCCTGAGATCGGAGGACACGGCCATCTATTACTGTGCGACTGCGGAGCGGACCGAGGGATACTTCTACAACGGAATGGACGTCTGGGGCCAAGGGACCACGGTCACCGTCCTCTCA
>A.1C.238
CAGGTCCACCTGGTGCAGTCTGGGTCTGAGGTGAAGAAGCCTGGGGCCTCAGTGAAGGTCTCCTGCAAGGCTCCTGCACACACTTTCACCGACTATTATGTGCATTGGGTGCGACAGGCCCCTGGGCAAGCGCCTGAGTGGCTGGGGTGGATCAACCCTGGGACTGGTGGCGCAAACCGTGCAAAGAAGTTTCAGGGCAGGGTCACCTTGACCAGGGACACGTCTAGCAGCACAGCTTACATGGAGATGACCGATCTGAAATCTGACGACACGGCCGTGTATTTTTGTGCGACACCTTCTGGACCTCTCGGGAGTGGCAGCTATTACGGCATGGACGTCTGGGGCCAGGGGACCTCGGTCACCGTCTCCTCA
>A.1C.239
CAGCTGCAACTGCAGGAGTCGGGCCCAGGACTGGTGAAGCCTTCGGAGACCCTGTCCCTCACGTGCAGTGTCTCTGGTGACTCCATCAGCAGTAGGAATTACTACTGGGGCTGGGTCCGTCAGCCCCCAGGGAAGGGGCTGGAGTGGATTGTGACTATCCATTTTGATGGGAACACCTACCACAACCCGTCCCTCAAGAGTCGACTCACCATATCACTAGACACGTCCAAGAACCAGTTCTCCCTGAACCTGAGCTCTGTGACCGCCGCGGACACGGCCGTTTATTACTGTGCGAGAGATCTCGGCACTTACTATCATAACCATGGTTATTACTACGACTATAATAATGGTATGGACGTCTGGGGCCAAGGGACCACGGTAACCGTCTCCTCA
>A.1C.24
GAGGAGCAGCTGGTGGAGTCTGGGGGAGGCTTGGTCCAGACGGGGAAGTCCCTGAGACTCTCCTGTGGAGGCTCTGGATTCACCTTTGGTCTCTATTGGATGAGCTGGGTCCGCCAGGCTCCAGGAAAGGGGCTGGAGTGGGTGGCCAGCATAAAGAAAGATGGAAGTGAGCAGTACTATGTGGACTCTGTGAAGGGCCGATTCACCATCTCCAGAGACAACGCCAACAGTTCTCTATATCTCCAAATGAACAGCCTGAGAGCCGAGGACACGGCTCTGTATTACTGTGCCAGAGATAAGTGGCTGGGCCCAAACTTCTACTACTACGGTCTGGACGTCTGGGGCCAAGGGACCACGGTCATCGTTTCCTCA
>A.1C.240
CAGGTGCGCCTGGAGCAGTCTGGGGCTGAGGTGAAGAAGCCTGGGGCCTCAGTGAAGGTCTCCTGCAAGGCTTCTGGATACACCTTCAGCGGCTACTACATACACTGGGTGCGCCAGGCCCCTGGACAAGGCCTTGAGTGGGTGGGATGGATCAACCCTAATAGTGGTGTCACAAACTATACACAGAAGTTTCAGGGAAGGGTCACCATGGCCAGGGACTCGTCCATTACCACAGTCTACATGGAGGTGAGTAGGCTGAGATATGACGACACGGCCATGTATTACTGTGCGAGAGATCTTGCATTTTGTACTGGACCTACCTGCTCACTCAATCCCCCTCGCCACTGGGGCCAGGGAACCCTGATCACCGTCTCCTCAG
>A.1C.242
GAGGAGCGATTGTTGGAGTCTGGCGGAGGCCTGGTACGGCCTGGCGGGTCAGTGAGACTCTCTTGTGGAGGCTCCGGATACACTTTTAGGAATTACGCCATGATGTGGGTCCGCCAGGCTCCAGGGAAGGGGCTGCAGTGGGTCTCCGGTACAAGTGGCAGCGGCAATATCACACACTACGCAGACTTCGTGAAGGGCCGGTTCACCATGTCTCGAGACAATTTTAAGAATACGGTGTATCTGCAAATCCACACCTTGACAGTCGAGGACACGGCCGTTTATTATTGTGCGAAGGGTGACCAGTTAAAGACGTGGGTGTGGGGCCAGGGAACCCTGGTCACCGTCTCTTCCG
>A.1C.243
CAGGTGCACCTGCAACAGTGGGGCGCAGGACTGTTGAAGCCTTCGGAGACCCTGTCCCTCACCTGCGCTGTCTCTGGTGGGTCCTTCAGTTCTTACTACTGGAACTGGATTCGCCAGCCCCCAGGGAAGGGGCTGCAGTGGATTGGGGACATCACTCATAGTGGAGGTTCCAACTACGCCCCGTCCCTCAAGAGTCGATTCACCATATCAGTGGACACGTCCAAGAACCAGATCTCCCTGAGCGTGAACTCTGTGACCGCCGCGGACACGGGTGTTTTTTACTGTGCGGCCTCACATCAGTACAGCTACCATAGTGATGGTTATGAATACGGTTTTGATATATGGGGCCAAGGGACAGTGGTCAGTGTCTCTTCA
>A.1C.244
GAGGTGCAGCTGGTGGAGTCGGGGGGAGGCTTGGTCCAGCCTGGGGGGTCCCTGACACTCTCCTGTGCTGTCTCTGGGCTCACCTTCAGTGGCTCTGCCATACACTGGGTCCGCCAGGCTTCCGGGAAAGGGCTGGAGTGGGTCTCAGCCATCAGTGGTGATGGTGATACGACACACTACCGGCAGTCCGTGAAGGGGCGGTTCATCATCTCCAGAGACAACTCCAAGGACACCCTGTTTCTGCAAATGAATAGTGTAAGAGACGACGACACGGGCGTCTATCACTGTGCGAAAGATGCGTGGGCAAAAACGTCGACGCTGGGGTGGTTCGACCCCTGGGGCCTGGGAACCCTGGTCACCGTCTCCTCAG
>A.1C.245
CAGCTGCAGCTGCAGGAGTCGGGCCCAGGACTGGTGAAGCCTTCGGAGACCCTGTCCCTCACCTGCACTGTCTCTGGTGGCTCCATCGGCAGTATTAGTTACTACTGGGGCTGGATCCGCCAGTCCCCAGGGAAGGGGCTGGAGTGGATTGGAAGTATCTTTTACAGTGGGACCACCTACTTCAACCCGTCCCTCAAGAGTCGAGTCACCATATCAGTAGACACGTCCAAGAACCAGATCTCCCTGAGGCTGACCTCTGTGACCGCCGCGGACACGGCCGTCTATTACTGTGCGAGAGAGCATGGTGGCTGGAGATACGACTCCTATTTTGGTATGGACGTCTGGGGCCAAGGGACCGCGGTCACCGTCGCCTCA
>A.1C.246
CAGGTGCAGCTGGAGCAGTCTGGGGCTGAGGTGAAGAGGCCTGGGGCCTCAGTGAGGGTCTCCTGCAAGGCTTCTGGATACACCTTCACCAGTCATGATATCCACTGGGTGCGACAGGCCACTGGACAAGGGCTTGAGTGGGTGGGCTGGATGAGCCCTAACAGTGGAGCCGCAGTCTATGCACAGAAGTTCCAGGGCAGGATCACCATGACCAGCGACATTTCCGTCACCACAGCCTACATGGACCTGACCAGTCTGACATCTGAGGACACGGCCATCTATTACTGTGCGAGAGGCTCGGTCTATGATAATATGTGGGGAGCGCCGAGGGACCCTGACTACTGGGGCCAGGGAACCCTGGTCACCGTCTCCTCAG
>A.1C.248
GAGGTGCAGTTGGTGGAGTCTGGGGGAGGCTTGATGCAGCCTGGGGGGTCCCTGAGACTCTCCTGTGCAGCCTCTGGATTCACCTTCAGTCCCTTCTGGATGCACTGGGTCCGCCAAGCTCCAGGGAAGGGGCTGGTGTGGGTCTCACATATTCACGGTGATGGGAGGACCACAATCTACGCGGACTCCGTGAAGGGCCGATTCACCATCTCCAGAGACAACGCCAGGAACACGCTGTTTCTGCAAATGAACAGTCTGAGAGAGGACGACACGGCTGTCTATTACTGTGCAAGAGATAGGGGGTATCCTGATTCTTTTGACATCTGGGGTCAAGGGACAATGGTCACCGTCTCTTCA
>A.1C.249
GAGGTGCGCCTGGTGGAGTCTGGGGGAGGCTCGGTACAGCCTGGGGGGTCCCTGAGACTCTCCTGTGCAGCCTCTGGATTCACCTTCGATAACTATAACATGAACTGGTTCCGCCAGGCTCCAGGGAAGGGGCTGGAGTGGGTTTCATTCATTACTGGGAGTAGCAATGTCATATACTACGCAGACTCTGTGAAGGGCCGATTCACCATCTCCAGAGAGAACGCCAGGAACTCACTGTTTTTGCAAATGAACAGTCTGAGAGACGAGGACACGGCTGTGTATTACTGTGTTCAAGGATCGTATGGCGATGGCGGGGGCTGCTGGGGCCAGGGAACCCCGGTCACCGTCTCCTCA
>A.1C.25
GAGTTGCAGCTGGTGGAGTCTGGGGGAGGCGTGGTCCAGCCTGGGAAGTCCCTGAGACTCTCCTGTGTAGGCTCTGGATTCACCTTCAGTGCCTATGGCATGTACTGGGTCCGCCAGGCTCCAGGGAAGGGGCTGGAGTGGGTCGCAACAGTTAGTAATAGTGGTGACGCCACATACTACTCAGACTCCGTGAAGGGCCGGTTCACCATCTCCAGAGACAATTCCAAGGGCACGCTGTATGTGCAGATGAACAGCCTGACAGTCGACGACACGGCCGTCTATTACTGTGCGAAGACGGATGGGATAGTGGGAGCTACTACGGAGGAAATTGACTACTGGGGCCAGGGAACCCTGGTCACCGTCTCCTCAG
>A.1C.250
CAACTGCACCTGCAGGAGTCGGGCCCAGGTCTGGTGAAGCCCTCGGAGACCCTGTCCCTCACTTGCAATGTCTCTGGTTTCTCCATCACCACTGGGTACTACTGGGGCTGGATCCGGCAGTCCCCAGCGAAGGGGCTGGAGTGGTTTGGCCAAGTCTATCATACTGGGACTGCCTACTACAATCCGTCCCTCAAGAGTCGAGTCACCATATCCGTAGACACGTCCAAGAACCAGTTCTCCCTGCAGTTGACGTCTGTGACCGCCGCAGACACGGCCGTGTATTACTGTGCGAGAACCAAGACGACATTCACTTCCCGCTACTACGGTGTGGACGTCTGGGGCCAGGGGACCACGGTCATCGTCTCTTCA
>A.1C.251
CAGGTTCAGCTGGCGCAGTCTGGAGTTGAGGTGAAGAAGCCTGGGGCCTCAGTGAAGCTCTCCTGCAAGGCTTCTGGTTACACCTTTATCAGTTATGATATCATCTGGGTGCGACAGGCCCCTGGACAAGGGCTTGAGTGGCTGGGATGGATCAGCGCTTACAGTGGTGACACAGACTATGCACAGAAAGTCCAGGGCCGAATCACCATGACCAGAGACACATCCGCGAACACAGCCTATATGGAGCTGAGGAGCCTGAGATCTGACGACACGGCCATTTATTACTGTGCCAGAGATCAGACAGCTGGTGCCAAGAAGCACTACTACTTCGGTCTGGACTTCTGGGGCCAAGGGACCACGGTCACCGTCTCTCCA
>A.1C.253
CAGGAGCAGCTGGCGCAGTCTGGGGCTGAGGTGAAGAAGCCTGGGGCCTCAGTGAAGATTTCCTGCAAGGCATCTGGATACATCTTCATCAACCACTTTATCCACTGGGTGCGACAGGCCCCTGGACAAGGGCTTGAGTGGGTGGGAAAAATCAGCCCTAGAGACGGTGCTACAGTCTACGCACCAAAGTTCCAGGCTACACTCATCATGACCAGGGACACGTCCACGAGCACAGTCTACATGGACCTGAACAGCCTGACATCTGAGGACACGGCCGTGTATTATTGTGCGAGAGACGGCCCTCTCGCGTTAGTCACGACAGGTGACTTACGACGAAGTCATGCTTTTGATGTCTGGGGCCAAGGGACAAAGGTCACCGTCTCTTCT
>A.1C.254
CAGGTGCAACTGGTGGAGTCCGGGGGAGGCGGGGTCCAGCCTGGGAGGTCCCTGAGACTCTCCTGTACATCGTCTGGATTCAGCCTCGGAACCTATGGCATGCACTGGGTCCGCCAGGCTCCAGAGAAGGGGCTGGAGTGGGTGGCAGCTATATACTCTGATGGAAGTAAAGACATCTATGCAGAGTCCGTGAAGGGCCGATTCACCATCTCCAGAGACATTTCCAAGAACACGTTGTATCTGCAAATGAACAGCCTGAGAGTCGAGGACACCGCTATATACTATTGTGCGAGAGACAGCGATACTTCTGGTTATTATTGGTACTTCGATCTCTGGGGCCGTGGCACCCTGGTCACTGTCTCCTCAG
>A.1C.255
CAGGTGCTTCTGCAGGGGTCGGGCCCCGGACTGGTGAGGCCCTCGGAGACCCTGTCCCTCACCTGCTCTGTCTCAGGCTACTCCACCAGCAGTGGTTATTGCTGGGGCTGGATCCGGCAGCCCCCAGGGAGGGGACTGGAGTGGATTGGGAGTTTCTGTTATGATGGGATTCCCTTCTACAAGTCGTCCCTGAAGAGTCGAATCTTCATCTCACTAAACACATTCGAGAACCAGTTCTCCCTGAAGCTGAATTCTGTGACCGCCGCAGACACGGCCGTGTACTTTTGTGCCAGAACTTCCCGTGGTTCGGGGAGTTATACTGACTTCTGGGGCCAGGGAACCCTGGTCACCGTCTCCTCA
>A.1C.256
GAGGTTCAGTTGGTGGAGTCTGGGGGAGGCTTGGTACAGCCGGGCAGGTCCCTGAGACTCTCCTGTGCAGCCTCTGGATTCAGCATTGATGACTATGCCATGCACTGGGTCCGGCAAGCTCCAGGGAGGGGCCTGGAGTGGGTCTCAGGTATTAGTTGGAATAGTGGGAGCATCGGCTATGGGGACTCTGTGAAGGGCCGATTCACCATCTCCAGAGACAGCGCCAAGAACTCCCTGATTCTGCAAATGGACAGTCTGCGACCTGAGGACACGGCCTTCTATTTCTGTGCAAAAGATCACAAAAAAATACCAGAGGCCATGGACGTCTGGGGCCAAGGGACCACGGTCACCGTGTCCTCA
>A.1C.257
CAGGTGCAGCTGCAGGAGTCGGGCCCAGGACTGGTGAAGCCTTCGGAGACCCTGTCCCTCACCTGCACTGTCTCTGGTTACTCCATCAGTAGTGATGGTTTGGGCTGGATCCGCCAGCCCCCAGGGAAGGGGCTGGAGTGGATTGGGTACATCTATTCAAGTGGGACCACTTACTCCAACCCGTCCCTCAAGAGCCGAACCACCATGTCGCTGGACGCGTCCAACAATCAGTTCTCCCTGAAGGTGGCCTCTGTGACTGCCGCGGACACGGCCGTTTATTACTGTGCGAGAGGGACTCCCCGTGGGCGCAGCCACCCCTTAGGCTTCGACCTCTGGGGCCAGGGAACCCTGGTCAGCGTCTCCTTTG
>A.1C.258
CAGGTGCAACTGGTGCAGTCTGGGACTGAAGTGAGGAAGCCTGGGGCCTCAATAAGGGTCTCCTGCAAGGCCTCAAGATCTGCCTTCACCGACTTCCATATACACTGGCTACGACAGGCCCGCGGAGAAGGGCCTGAGTGGCTGGGGTGGATCAACACTCACAGTGGTGACACAGAGTATGCCCAGAAGTTTCAGGGCAGGGTCAGTATCACACGGGACAGGTCCGTCAACACTGCATACATGGACTTGAGCAGTCTGAGATCTGACGACACGGCCATATATTACTGCGCGACGAACGCGGCCACGCGATATTGTAGTGGAGGTGACTGCCACCACTTTGGCTACTGGGGCCAAGGAACCCTGGTCACCGTCTCCTCAG
>A.1C.26
GAGGTGCAACTGTTGGAATCTGGGGGAGGCTTGGTACAGCCTGGGGGGTCCCTGAGACTCTCCTGTGCAGCCTCTGGATTCACGTTTAGCCGCTATGACATGACCTGGGTCCGCCAGGCTCCAGGGAAGGGGCTGGAGTGGGTCTCAGCTATTAGTGGTGGTGGTGGTGACACATACTATAAAGACTCCGTGAAGGGCCGGTTCACCATCTCCAGAGACAATTCCAAGAACACGCTTTATCTGCAAATGAATAGCCTGAGAGCCGAGGACACGTCCGTTTATTTCTGTGCGAAGGATGCCCGGATTTTCTATGATGGTGCTGGTTCTCACGGTGGTTTTGAGATCTGGGGCCTAGGGACAATGGTCACCGTCTCTTCAG
>A.1C.263
CAGGTGCAGCTGGTGGAGTCTGGGGGAGGCGTGGTCCAGCCTGGGACGTCCCTGAGACTCTCCTGTACAGCGTCTGGATTCACCTTCAACACCCATTCCATGCACTGGGTCCGCCAGCCTCCAGGCAAGGGGCTGGAGTGGGTGACACTTATTTGGTTTGATGGAAGTGATAAATACTATGCAGACTCCGTGAAGGGCCGATTCACCATCTCCAGAGACAATTCCAAGAGTACACTGTTTCTGGAGATGAACGACCTGAGAGTCGAGGACACAGCTATGTATTACTGTGCGAAACCTCATACCGATTGCAGTAGTACCAGTTGTTACTTTGACCACTGGGGCCAGGGAACCCTGGTCACCGTCTCCCCAG
>A.1C.265
GAGGTGCAGCTGCTGGAATCTGGGGGAGGCCTGGCACAGCCGGGGGGGTCCCTGAGACTCTCCTGTGCAGCCTCTGGATTTGCCTTTACAAAATATGGCATGACTTGGGTCCGCCAGGCTCCAGGAAAGGGGCTGGAGTGGGTCTCATCCATTAATGGTACTGGTAATAGGACATACTACGCAGAGGCCGTGAAGGGCCGGTTCACCATCTCCAGAGACAATTCCAAGAACACGCTGTATTTGCAAATGAGCAGCCTGAGAGTCGAAGACACGGCCGTTTATTACTGTGCGAACCTAAATACTTTGGGGTCACTCGGCCAGGGAACCCTGGTCAGCGTCTCCTCAG
>A.1C.266
CAGGTGCAGCTGGTGCAGTCTGGGACTGAAGTGAAGCAGCCTGGGGCCTCAGTGAAGGTCTCCTGCAAGGCTTCTGGATACACCTTCACCGGCTACTATATGCACTGGGTGCGACAGGCCCCTGGACAAGGGCTTGAGTGGATGGGATGGATCAGCCCTAACAGTGGTGACACAAGTTATGCACAGAACTTTCAGGGCAGGGTCACCATGACCAGGGACACGTCCATCAGCACAGTCTACTTGGAAGTGACTAGTCTGAGATCTGACGACACGGCCGTGTATTTCTGTGCGAGGAGAGACACCTATAGTTGGAATTCTTTCTTTGACTACTGGGGCCAAGGAACCCTGGTCACCGTCTCCTCAG
>A.1C.268
GAGGTGCAACTGGCGGAGTCGGGGGGAGGCCTGGTCCAGCCCGGGGGGTCCCTGAGACTCTCCTGTGCAGCGTCTGGATTCAGCTTCAGTGCCTATACCATGGCCTGGCTCCGCCAGTCTCCAGGGAAGGGGCTGGAGTGGGTCTCATCCATTAGTTCTCGCAGTAGTTACAAATATTACGCAGACTCAGTGAAGGGGCGTTTCACCATCTCCAGAGACAACGCCAAAGACACACTGGTCCTGCAAATGAATAGCCTCAGAGGCGACGACACGGCTGTGTATTATTGTGCGAGAGACGGTGATAACAGTGGACATGACTTCGACCACTGGGGCCCAGGAATCGCGGTCGCCGTCTCCTCA
>A.1C.269
CAGATGCAGCTGGTGGAGTCTGGGGGAGGCGTCGTCCAGCCTGGGAGGTCCCTAAGACTCTCCTGTGCAGCCTCTGGACTCACCTTCAGTAGCTATGCCATGCACTGGGTCCGCCAGGCTCCAGGCAAGGGGCTGGAGTGGGTGGCAGTTATATCATTTGATGGCGCTAGGAAATACTTTGCAGATTCCGTGAAGGGCCGATTCACCATCTCCAGAGACAATTCCAAGAACACGCTGTATCTGCAGATGAATGGCCTGACAGCTGAGGACACGGCTGTATATTACTGTGCGAAAGATAGTCCGAGTGGCAATCTATACTTTGACTACTGGGGCCAGGGAGTCCTGGTCACCGTCTCCTCAG
>A.1C.27
GAGGTGCACCTGTTGGAGTCTGGGGGAGGCTTGGTACAGCCTGGGGGGCCCCTGAGAATCACCTGTGGAGCCTTTGGATTTACGTTTAGTCGCTTTGCCATGGGCTGGGTCCGCCAGGCTCCAGGGAAGGGGCTGGAGTGGGTCTCATCTATTAGTGCTAGTGGTTCTAGGACATACCACGCGGACTCCGTGAAGGGCCGGTTCACCATCTCCAGAGACAATTTGAAGAATACTCTGTATCTGCAAATGAACAGCCTGAGAGCCGACGACACGGCCGTATATCACTGTGCGAGAGATCCCACGAGAGGTAGTGGTTATTCGGACGCTTTGTTTGACTACTGGGGCCAGGGAACCCTGGTCGCCGTCTCCTCAG
>A.1C.273
CAGGTGCAGCTGGTGCAGTCTGGGGCTGAGGTGAGCAGCCTGGGGTCCTCAGTGAAGGTCTCCTGCAAGACCTCTGGAGGCGTTTTCACCCTCTATGCCATGAGTTGGGTGCGACAGGCCCCTGGACAAGGACTTGAGTGGATGGGAGGGATCATCCCTATGTCTGATACACCTAATTACGCACAGAGGTTCCAGGACAGAGTCACGATAACCGCGGACGAATCCACAGATACAGTCTACATGGAAATGACCAGCCTGACATCTGAAGACACGGCCGTGTATTACTGTGCGAGACCTGGAACGGCGTCAGGTTACTTCTACTCCTACGGAATGGAACTCTGGGGCCAAGGGACCGCGGTGTTCGTCTCCTCA
>A.1C.274
CAGGTTCAATTGGTGCAGTCTGAGGCTGAGGTGCAGAAGCCTGGGGCCTCAGTGAAGCTCTCCTGCAAGGCTTCAGGTTACACTTTTACCAGCTACACCATCAACTGGGTGCGACAGGCCCCTGGACAAGGCCTTGAGTGGATGGGGTGGATCAGCCCTTACAATGACTACACAATCTCTGCACAGACGTTCCCGGGCAGAGTCACCCTGACCACAGACACATCCACGGGCACATCGTATATGGAGTTGAGGAGCCTGAGATCTGACGACACGGCCATCTATTACTGTGCGAGACAATTTGGCGTTGGCCAGAAGGTACTAGAATTGTACTACTGGGGCCAGGGGACTCTGGTCACCGTCTCCTCAG
>A.1C.276
CAGGTACACCTACAGCAGTGGGGCGCAGGACTGTTGAAGCCTTCGGAGACCCTGTCCCTCACCTGCGCTGTCTATGGTGGGTCCTTCAGTGGTTACTACTGGAGCTGGATCCGCCAGTCCCCAGGGGAGGGGCTGAAGTGGATTGGGGAAATCAATCATAGTGGAAACACCAAATACAATACGTCCCTCAGGGGTCGAGTCACCATATCAGTAGACACGTCCAAGATCCAGTTCTCCCTGAAACTGAGCTCTGTGACCGCCGCGGACACGGCTGTATATTACTGTGCGAGAGGAATCTTCTCTTATTACTTTCATAGTGGTGGTTATTCCCACCTCGATGGTTTTGATATCTGGGGCCAGGGGACAGTGGTCACCGTCTCTTCA
>A.1C.277
CAGGTGCAACTGGTGCAGTCTGGGGCTGAGGTGAAGAAGCCTGGGGCCTCCGTGAAGGTTTCCTGCAAGGCATCTGGATACACCTTCACCAACCACTTTATGCACTGGGTGCGAGAGGCCCCTGGACAAGGGCTTGAGTGGATGGGAATAATCAGCCCTATTAATGATATCACAACCTACGCACAGAAGTTCCAGGGGAGAGTCACCATAACCAGGGACACGTCCTCGAGCACAGTCTACATGGAGCTGAGCAGTCTGACCTCTGATGACACGGCCGTCTACTACTGTGCGAGAGTTGGGCTGCCGGGCTACGGTGCGAACACGTTCCTTGACTACTGGGGCCAGGGAACCCTGCTCACCGTCTCCTCA
>A.1C.279
CAGCTGCAGCTGCAGGAGTCGGGCCCCGGACTGGTGAAGCCTTCGGAGACCCTGTCCCTCACCTGCGCTGTCTCTGGTGGCTCCATCAGCAGTAATGCTCACTACTGGGGCTGGATCCGCCAGCCCCCAGGGAAGGGACTGGAATGGATTGGGAATATCTTTTATAGTGGGAGCATCTACTACAACCCGTCCCTCAAGAGTCGAGTCACCATATCAGTAGACACGTCCAAGAACCAGTTCTCCCTGAAGCTGAGCTCTGTGACCGCCGCGGACACGGCCATGTATTATTGTGCGAGAGACGACACTGGTGGTTTTTACTCGAACGATGCTTTTGATATCTGGGGCCAAGGGACAATGGTCACCGTCTCTTCAG
>A.1C.28
GAGGTGCAGCTGGTGGAGTCTGGGGGAGGCTTGGCCCAGCCTGGGGGGTCCCTGAGACTCTCCTGTGCAGCCTCTGGATTCACCTTTAATAACCATTGGATGAGCTGGGTCCGCCAGGCTCCAGGGAAGGGGCTGGAGTGGGTGGCCAATATAAAGCAAGATGGAAGTGACAAGTTCTATGTGGACTCCGTGAAGGGCCGATTCACCATCTCCAGAGACAACGCCAACAACATGTTGTATTTACAAATGAACAGCCTGAGAGCCGAGGACACGGCTGTGTATTACTGTGCGAGAGACAGTGGTAGACTACGGTGGCGTTGGGACCTTGACGGCTGGGGCCAGGGAACTATGGTCACCGTCTCCTCA
>A.1C.280
CAGGTGCAACTGGCGCAGTCTGGGGCTGAGGTGAAGAAGCCTGGGGCCTCAGTGAAGGTCTCCTGCAAGGCTTCTGGATACACCTTCACCGGCTACTACATGCACTGGGTGCGGCAGGCCCCTGGAGAAGGGCTTGAGTGGATGGGTTACATCAACCCTAACAGTGGTGCCACAAACTATGCACCGGACTTTCAGGACAGGATCACCTTGACCAGGGACACGTCCATCAGCGCAGCCTATATGGAATTGAGTAGACTGAAATCTGACGACACGGCCGTATATTACTGTGCGAGAGCGGTGCGCAGCTTTGGCCCCTTTGACTCCTGGGGCCAGGGAACCCTGGTCACCGTCTCCTCAG
>A.1C.282
CAGGTGCTTCTGCACGAGTCGGGCCCAGGACTGGTGAAGACTTCGGACACTCTGTCCCTCACCTGCACTATTTCCGGCACCTCCATCTTCATTAGTTCTAATGCCTGGGGCTGGATCCGACAGTCCCCCGGGAAGGGCCTCGAGCTCATCGGCCATGTCACTTATAGTAAGAGTTCCCGCTACAACCCGTCCCTCAGGAGTCGCGTCTCCATGTCAATGGACACATTCAACAGTCAGATCTCCCTGAGCCTGACCTCTGTGACCGCCGCGGACACGGCCTTATATTACTGTGTCAGACTTACTGAGACCTTCTCTCCTGTCGACTCCTGGGGCCAGGGAATCCTGGTCACCGTCTCCTCAG
>A.1C.283
CAGGTGCACCTGGTGCAGGAAGGGGGTGAGGTGAAGAAGCCTGGGGCCTCAGTGAAGGTCTCCTGCAGAGCGTCTGGATACACCTTCAGCGCCTACTATTTACACTGGGTGCGACAGGTCCCTGGACAAGGCCTTGAGTGGATGGGATGGATCGACCCTAACACTGGTGTCACAGGCTACACGCAGAAGTTTCAGGGCAGGATCACCATGACCAAGGACACCTCCACTAGCACAGCCTACATGGAACTGACCAGACTGAGTTCTGACGACACGGGCGTGTATTACTGTGCGAGAGAAGAAAGGACTCCACTTAGTGATGCTTTTGATATCTGGGGCCAAGGGACAATGGTCACCGTCTCTTCAG
>A.1C.284
CAGGTGCACCTGGTGCAGTCTGGGGCTGAGGTGAAGAAGCCTGGGGCCTCAGTGAAGGTCTCCTGCAAGGCTTCTGGATACACCTTCATCGCCTACTATATGCACTGGGTGCGACAGGCCCCTGGACAAGGGCTTGAGTGGATGGGATGGATCAGCCCAAACAGTGGTGCCACAAACCATGCACAGAAGTTTCAGGGCAGGGTCACCATGACCAGGGACACGTCCATCAGCACAGTCTACATGGACCTGAGCAGGCTGAGATCTGACGACACGGCCGTGTATTTCTGTGCGAGAGTGCGCCTTGGGGTTACGTGGTCCTACTACTTTGACTACTGGGGCCAGGGAAGTCTGGTCACCGTCTCCTCAG
>A.1C.287
CAGCGGCAGCTGCAGGAGTCGGGCCCAGGACTGGTGAAGCCTTCGGAGACCCTGTCCCTCACCTGCACTGTCTCTGGTGGCTCCATCAGCATGGAACTCTACTGGGGCTGGATCCGCCAGCCCCCGGGGAAGGGGCTGGAGTGGATTGGGAGTGTCTATTATAGTGGGAGGAGCCACTACAACCCGTCCCTCAAGAGTCGAGTCACCATATCAGTAGACGCGTCCAAGAATCAGTTCTTCCCTGAAGTGACGTCTCTGACCGCCGCGGACACGGCCGTGTATTACTGTGCGAGACGCATCACTTGATTCAGTACGTAGTCCTGTTCTGACCCCTGGGGCCAGGGAACCCTGGTCACCGTCTCCTCAG
>A.1C.288
CAGGTGCACCTGCAGCAGTCGGGCCCAGGACTTGTAAAGCCTTCGGAGACCCTGTCCCTCACCTGTACTGTCTCTGGTGGATCCATCACAGCTATTCTGGACTGGCTCCGGCAGTCCCCGGGGAAGGGACTGGAATGGACTGGGTATATCATGATCACTGGGAGAACCAATTACAACCCCTCCCTCAAGAGCCGAGTCACGATGTCACTCGACATGTCCAAGAACCACATCACCCTGAATTTGACCTCTGTGACCGCCGCGGACACGGCCGTGTATTATTGTGCGAGAGGGGGCCAGGGATATTGTACTCTCGGCAGTTGTTACGACAGGTGGGGCCAGGGAACCCTGGTCACCGTCGCCTCA
>A.1C.289
GAGGTGCAGTTGTTGGAGTCTGGGGGAGGCTTGGTACACCCTGGGGCGTCCCTGAGACTCTCTTGTACAGCCTCAGGATTCACCTTTAGCTCCTCTCCCATGAGTTGGGTCCGCCAGGCTCCAGGCAAGGGGCTGGAGTGGGTGGCAGTTATCACATATGATGGAACTGATCAGTATTATGCAGACTCCGTGCAGGGCCGATTCACCATCTCCAGAGACGATGCCAAGCAGAGGGTCTATCTGCAAATGAACGGCCTGAGAGTTAATGACACGGCTGTGTATTACTGCTCGAAAGGCCTCTTTAAATGGGGATTAAGATTCAGTATGGACGTCTGGGGCCAAGGGACCACGGTCACCCTCCCGTCA
>A.1C.292
CAAGTGCAGCTGCAGGAGTCGGGCCCAGGACTGGTGCAGCCTTCACCGACCCTGGCCCTCACATGCAGTGTCTCTGGTGGCTCCATCAGCAGTGGTTACTACTGGAGCTGGATCCGCCTACTCCCAGGAAAGGGCCTGGAGTGGATTGGGTGCGTCTATCATAGTGGCAGCGCCTACTACAACCCGTCCCTCAGGAGTCGATCTACCATTTCAGTAGACACGTCTAAGAACCAGTTCTCCCTGAAACTGACGTCTGTGACTGTCGCGGACACGGCCGTGTATTTCTGCGCGAGAGATCGTGTGTCAGCAGATCTATGATACATTTGATACTGGGGCCAGGGGACCATGGTCACCGTCTCTTCA
>A.1C.294
GAGGTGCGTCTGGTGCAGTCTGGAGCAGAGGTGAAGAATCCCGGGGAGTCTCTGCGGATCTCTTGTTCGACTTCCGGATACAAGTTTGGCAGTTTCTGGATCGGCTGGGTGCGCCAGGTGCCCGGAGAAGGCCTTGAGTGGATGGGAATAGTCTATCCTGATGACTCTGATACCAGATACAGTCCGTCCTTCGAAGGCCGAGTCATCATTTCAGCCGACAAGTCCACCAACACGGCCCTCCTGCAGTGGAGCAGCCTGAAGGCCTCGGACACCGCCGTCTATTACTGTGCGCGGCGTCGGGACTTTGATGTGAGTGGTCTTGACTCCTGGGGCCAGGGCACCCTGGTCACCGTCTCCTCC
>A.1C.295
CAAGTGCAACTGGTGCAGTCCGGGGCTGGGGTGAAGATGCCTGGGGCCTCAGTGAAAGTCTCCTGTAAGGCATCTGGATACTCTTTCACCGACTACTATCTGCACTGGGTGCGACAGGCCCCTGGACAAGGGCTTGAGTGGATTGGATGGATCAGCCCTAGGAGTGGTGGCACACTTCTCGCACAGAAGTTTCAGGGCAGGGTCGGCCTGACCAGGAACAGGTCCATCAACACAGCCTACCTGGAAGTGGCCAGTCTGACTTCTGTCGACACGGCCATATATTACTGTGCCAGTGGGCCAGTGGCTGGTCCCTCCTACGGAATGGAAGTCTGGGGCCAAGGGACCACGGTCACCGTCTCCTCA
>A.1C.296
CAGCTGCAGCTGCAGGAGTCGGGCCCAGGACTGGTGAAGTCTTCGGAGACCCTGTCCCTCACCTGCACTGTCTCCGGTGGCTCCATCACCAACAGTGGGCACTACTGGGCCTGGATTCGCCAGCCCCCAGGGAAGGGGCTGGAGTGGATTGGGAGTATGTATCATAGCGGATTCAGTTACTACATCCCGTCCTTCAAGAGTCGAGCCACCATATCATTAGACACGTCCAAGAATGAGTTCTCCGTGAAGCTGACCTCTGTGACCGCCGCGGACACGGCCGTGTATTACTGTGCGAGACATGTCGATTTACGATCCCCCTTTGACTACTGGGGCCAGGGAAGCCTGGTCACCGTCTCTTCAG
>A.1C.297
CAGCCGCAGCTACAGGAGTTGGGCCCAGGACTGGTGAAGCCTTCGGAGACCCTGTCCCTCACCTGCACTGTCTCTGGCGCCTCCATCAGCAATGGTAACTACTGGTGGGGCTGGATCCGCCAGCCCCCCGGGAAGGGACTGGAATGGATGGGGACTGTCTATTACAGTGGGACCACCCACTACAACCCGTCCCTCGAGAGTCGAATCACCATATCAATAGACACGTCCAGCAACCAATTCTCCCTGAGGCTGAACTCTCTGACCGCCGCAGACACGGCCGTCTATTTTTGTGCGAGGCGGCCCATTACTTATTTCTCTGATGCTAGTCCTCATTCCCAAGACTCCTGGGGCCAGGGAACCCTGGTCACCGTCTCCTCAG
>A.1C.299
CAGCCGCAGCTGCAGGAGTCGGGCCCAGGACTGGTGAAGCCCTCGGAGACCCTGTCCCTCACGTGCACTGTCTCTGGTTCCTCCATCGACAGTATTTATTACTGGGGCTGGGTCCGGCAGCCCCCCGGGAAGGGGCTGGAGTGGATTGGGAGTGTCTTTTATGGTGCGAGCACCTTCTACAATCCGTCCCTCAGGAGTCGGGTCACCATCTCAGTGGACACATTCCAGAACCAGTTCTCCCTGAGTCTGCGGTCACCGACCGCCGCAGACACGGCCGTATACTACTGCACAAGATGCGACAGTGGGTTCGATCGCAACTTTGACTACTGGGGCCAGGGAAGACTGGTCACCGTCTCCTCA
>A.1C.30
GAGGTGCAGCTGGTGGAGTCTGGGGGAGGCCTTGTCAGGCCTGGGGGGTCCCTGAGACTCTCCTGTGCAGCCTCTGGATTCACCTTCACTACTTATGCCATGACCTGGGTCCGCCAGGCTCCAGGGAAGGGGCTGGAGTGGGTCGCATCCATTAGCAGCACTTCTGCTTACATCTACTACGCAGACTCAGTGACGGGCCGATTCACCATCTCCAGAGACAACGCCAAGAATTCACTGTTTCTGCAAATGACCAGCCTGAGCGTCGAGGACACGGCTGTCTATTACTGTGCGAGACGAAGGCGTAGAGATGGGTACGATTCATATGGCATGGACGTTTGGGGCCAAGGGACCACGGTCACCGTCTCCTCA
>A.1C.300
CAGGTGCAGCTGCAGGAGTCGGGCCCAGGACTGGTGAAGCCTTCGGAGACCCTGTCCCTCATTTGCACTGTCTCTGGTGACTCCATAACTAGTTCCTTCTGGACCTGGATCCGGCAGCCCCCAGGGAAGGGGCTGGAGTGGATTGGGTATGCCCATTACCGCGGGAACTCCTACTACAATTCCTCCCTCAATAGTCGAGTCACCATTTCAGTAGATGCGTCCAAGAACCAGTTCTCCCTGAAGCTGAACTCTGTGACCGCTGCGGACACGGCCCTCTATTACTGTGTAAGAGATCATGCAGCAACCACTGGCTGGTTCGACCCCTGGGGTCAGGGAACCCTGGTCACCGTCTCCTCAG
>A.1C.303
CAGCTGCAGCTGCAGGAGTCGGGCCCAGGACTGGTGAAGCCCTCGGAGACCCTGTCCCTCACCTGCACTGTCTCTGGCGGCTCCATCAGCAATGGTTACTTCTGGGGCTGGATCCGCCAGCCCCCCGGGAAGGGGCTGGAATGGATTGGGAGTATCCATTATAGTGGGTACACCTACCAGAACCCGTCCCTCAAGACTCGAGTCACCATGTCAGTGGACACGTCCAACAACCAAGTCTCCCTGAAGCTGAGGTCTGTGACCGCCGCGGACACGGCCGTGTATTACTGCGCGAGGGAGAACTACAACTACAACGGTATAGACGTCTGGGGCCAAGGGACCACGGTCACCGTCTCCTCA
>A.1C.306
CACGTGCAGCTGCAGGAGTCGGGCCCAGGAATGGTGAAGCCTCCGGAGACCCTGTCCCTCGGCTGCACTGTCTCTGGTTACTCCATAAGTAGTGGTAACTACTGGAGTTGGATCCGCCAGTCGCCAGGGAAGGGGCTGGAATGGATTGGGAGCATCTATCATAGTGGGGGCACCTACTACAACCCATCCCTCAAGAGTCGACTTACGTTGGCAGTGGACACGTCCAAGAACCAGTTCTCCCTGAAGCTCAATTTTCTGACTGCCGCAGACACGGCCGTGTATTATTGTGTGAGAGAAGACTATGATAGTAGACACTACTACGGTATGGACGTCTGGGGCCAAGGGACCACGGTCACCGTCTCCTCA
>A.1C.307
CAGGAGCGACCACAGCAGTGGGGCGGAGGACTGGTGAAGGCTTCGGAGACCCTGTCCCTCACCTGCGCTCTCTACAGTGGGTCATTCACCGGTTACTACTGGAGTTGGATCCGTCAGGCCCCAGGGAAGGGGCTGGAGTGGGTTGCAGAAGTCGATCACAGCGGTAATCCCAAATACAACCCGTCACTCAAAAGTCGAATCACCGTGTCAGTCGACCCGTCCAAGATCCAGCTTATCCTGACATTGAATTCTCTGACCGCCGCGGACACGGCCAAATATTTCTGTGCGCGAGGCAAGTGGGTGGCAGCTCGTCCCTTCGATCTCTGGGGCCGTGGCAGCCAGGTCACAGTCTCCTCAG
>A.1C.308
CAAGTGCGGCTGGAGGAGTCGGGCCCAGGACTGGTGAAGCCCTCGCAGACCCTGTCCCTCACGTGCGCTGTCTCTGGTTACTCCATCAGTTTTGACTATTATTGGGCCTGGATCCGGCAGTCCCCGGGGAAGGGGCTGGAATGGATTGGGGATGTCTATCATAGTGGGACCACCTACTACAATCCGTCCCTCGAGAGTCGAGTCACCATTTCAATGGACACGTCCAAGAACCAGTTCTCCCTGAAGTTGATTTCTGTGAGCGCCGCAGACACGGCCATTTACTACTGTGCGAGAGACTGGGGCCATACGGGTTCCTTTGACTCCTGGGGCCAAGGAATCCTGGTCACCGTCTCCTCC
>A.1C.309
GAGGTGCAGCTGGTGCAGTCTGGAGCAGAGGTGAAAAAGTCCGGGGAGTCTCTGAAGATCTCCTGTAAGGGTTCTGGATACAGCTTTACGAGCTACTGGATCGGCTGGGTGCGCCAGATGCCCGGGAGAGGCCTGGAGTGGATGGGGATCATCTATCCTGGTGACTCTGATACCAGATACAGCCCGTCCTTCCAAGGCCAGGTCACCATCTCAGCCGACAAGTCCATCAGCACCGCCTACCTGGAGTGGAGCAGCCTGAAGGCCTCGGACACCGCCATGTATTACTGTGCGAGTGGGCGGGGCCAGTTGGGATACTTTGACTACTGGGGCCAGGGAACCCTGGTCAGCGTCTCCTCA
>A.1C.31
GGGGCCGTTCTGGTGGAGTCTGGGGGAGGCTTGGTGCAGCCTGGAGGGTCCCTGAGACTCTCCTGTGCAGCCTCTGGATTCACCTTCAGCCGTTTTGCAATGAACTGGGTCCGCCAGGCTCCAGGGAAGGGGCTGCAATGGCTTTCATACATTAGTAGTAGTGGAAGTGCCATATACTACGCAGACTCTATGGAGGGCCGAATCACCATCTCCCGAGACAACGCCGAGAACTCAGTGCATCTGCAAATGGACAGCCTGAGAGCCGAGGACACGGCTATTTATTACTGTGTGAGAGGCGGAGGGGCCTACTACGTATACGGTCTGGACGTCTGGGGGCAAGGGACCACGGTCACCGTCTCCTCA
>A.1C.311
CAGGTGCAGCTGCAGGAGTCGGGCCCAGGACTTGTGAAGACCTCGGAGACCCTGTCCCTCACCTGCAATTTTTCTGGTGCCTCCACCAGCCGTTTCTACTGGAGTTGGCTCCGTCAGCCCCCCGGGAAGGGACTGGAGTGGCTTGGGTATATCTCTCACACTGAGAACACCAAGTATAATGAATCCCTCGAGAGTCGACTAACCATTTCGTTGGGCTGGGCCAGGAACCAGATCTCCCTGAGGCTGACCTCTGTGACCCCTGCGGACACGGCCGTGTATTACTGTGCGACAGAGTCATTGTGGGGAAACTACTTTCCCAACTGGGGCCGGGGAGCCCTGGTCACCGTCTCCTCAC
>A.1C.313
CAGATCACCTTGAAGGAGTCTGGCCCTACGCTGGTGAAACCCACACAGACCCTCACGCTGACCTGCACCTTCTCTGGGTTCTCACTCAGCGGTAGTGGAGTGGGTGTGGGCTGGATCCGTCAGCCCCCAGGGAAGGCCCTGGAGTGGCTTGCACTCATTTATTGGGATGATGATAAACTCTACAGTCCATCTCTGAAGAGCAGGCTCAGCATCGCCCAGGACACCTCCAACAACCAGGTGATCCTTACAATGACCAACATGAATCATGGGGACACAGGCAAATACTTCTGTGCACGCAGACGCTTTGGTTCGGGGAATCCCTTTGACTACTGGGGCCAGGGAACCCTGGTCACCGTCTCCTCA
>A.1C.316
CAGATCACCTTGAAGGAGTCTGGTCCCACGCTGGTGAAACCCACACAGACCCTCACGCTGACCTGCTCCTTCTCTGGATTCTCGCTCACCACTAGTCCAGAGGCTGTGGGCTGGATCCGTCAGCCCCCAGGAGAGGCCCCGGAGTGGCTTGCACTCATTTTTTGGGATGATGATGCGCGCTACAGTCCATCTCTGAAGAGGAGGCTCACCATCACCAAGGACACCTCCAAAAACCAGGTGCTTCTTACAATGACCAACATGGACCCTGTGGACACGGCCAGATATTATTGTGCACACAGACGTAATGGCCTATTCGACCCCTGGGGCCAGGGAATACCGGTCACCGTCTCCTCT
>A.1C.317
CAGGTCACCTTGAAGGAGTCTGGTCCTGTGCTGGTGAAGCCCACAGAGACCCTCACACTGACCTGCGCCGTCTCTGGTTTCTCACTCACCAATTCTAGAATGGGTGTGAGTTGGATCCGTCAGCCCCCCGGGAAGGCCCTGGAGTGGCTTGGACACACTTTTTCGGATGCCGAAAAATCCTTCAACTCATCTCTCAAGACCAGGCTCACCATCTCCAAGGACACCTCCAAAAGCCAGGTGGTCCTTATCATGACCAACATGGACCCTGTGGACACAGCCACATATTATTGTGCACGAATAAAATGGGGAATAGAAGCGGCTGGCTACGACCTTGACTACTGGGGCCAGGGAATACTGGTCACCGTCTCCTCAG
>A.1C.318
CAGCTGCAGCTGCAGGAGTCGGGCCCAGGACTGGTGAAGCCTTCGGAGACCCTGTCCCTCACCTGCAATGTCTCTAGTGGCTCCATCAGCAGTTCCAGTTTCTTTTGGGGCTGGATCCGCCAGCCCCCAGGGAAGGGTCTGGAGTGGATTGGAAGTAGTTATTTTAATGGGCACACCTACTACAACCCGTCCCTCAAGAGTCGAGTCACCATATCAGTAGAGACGTCCAAGAATGAGGTCTCCCTGAGGCTGACCTCTGTGACCGCCGCGGACGCGGCCGTATATTACTGCGTCGTGGGATTAAGTCACGTGGACTACTTTTACGGAATGGACGACTGGGGCCAAGGGACCACGGTCACCGTCTCGTCA
>A.1C.319
CAAGTGCAGTTGCTGCAGTCTGGGGCTGAAGTGGAGAAGCCTGGGGCCTCAGTGAGGGTTTCCTGCAAGGCATCGGGATTTACTTTCATGAACTACTTTATGCACTGGCTGCGGCAGGCCCCTGGACAGGGGTTTGAGTGGATGGGAATAATCAACCCTAGTGGCGGTGGCACAAGTTACGCACAGATGTTCCAGGGCAGAATCACCCTGACCAGGGACAGTTCCACGAGCACACTCTTCATGGAACTGAGTAGTCTGAGATCTGAGGACACGGCCGTATATTACTGTGCGAGAGCGAGTCGGAGTTCGTCCGCCGGGGACGCTTTTGATCTCTGGGGCCAGGGGACAATGGTCACCGTCTCTCCA
>A.1C.32
GAGGCGCACCTGGTGGAATCTGGGGGAGGCTTGGTTCAGCCTGGGGGGTCCCTGAGACTCTCCTGTGTAGCGTCTGGGTTCACCTTCACTATGTCTGGCATGCACTGGGTCCGCCAGGCTCCAGGCAAGAGGCCGGAGTGGGTGGCGATAATAAGGCATGATGGAAGTAACATACACTACGCAGACTCCGTGGAGGGGCGATTCTCCATCTCCAGAGACAATTCCAAGAACACGGTGTATCTGCAAATGAACGGCCTGAGAGCCGAGGACACGGCTATTTATTACTGTGCGAGAGATGGAGTGGGTGCTACTACGTTCTTCGGGTACTTTGACTATTGGGGCCAGGGACTCCCGGTCACCGTCTCCTCAG
>A.1C.35
CAGGTGCAACTGCAGGAGTCGGGCCCAGGACTGGTGAAGCCTTCGGAGACTCTGTCCCTCACCTGCGCTGTGTCTGGTCCCTCCATCAGTAATGGCAACTACTGGGGCTGGATCCGTCAGCCCCCAGGGAAGGGGCTGGAGTGGATTGGGAGTATCTATCACACTGGGAACACTTACTATAATGAGTCCCTCAAGAGTCGAGTCACCATTTCAGTGGACACGTCCAAGAATCAATTGTCCCTGAAGGTGAGCTCTGTGACCGCCGCGGACACGGCCGTGTATTATTGTGTGAGAGGCGGCGATCTCCGTGTTACTATGACACTAGTGGCTCCTGACTACTGGGGCCAGGGAACGCTGGTCACCGTCTCCTCA
>A.1C.36
CAGCTGCAGCTGCAGGAGTCGGGCCCAGGGCTGGTGCAGCCTTCGGAGACCCTGTCCCTCACCTGCACTGTCTCCTGGTTCTCCATCAGCAATGGTTATTACTGGGCCTGGATCCGACAGACCCCAGGGAAGAGACTGGAGTGGGTTGGGAGTCTTTATCATAGGGCGAGTGCCTACTACACCGTCCCTCAGAGTCGGTCTCCATGTCGGTGGACACGTCCAAGAACCAGTTTCCCTGAGCTGAATTCTGTGACCGCCGCAGACACGGCCTTTTATTATTGTGCGAGAGAGAGAGCTGCCCTCAATATGGATAGTAGTGGTCTCCCTGATGCTTTTGATGTCTGGGGCCTAGGGACAATGGTCACCGTCACTTCA
>A.1C.37
CAGGCGCAACTGGTGCAGTCTGGGTCTGAGGTGAAGAAGCCTGGGGCCTCAGTGAAGGTCTCCTGCAAGGCTTCTGGATACACCTTCATCACCTATGCTGTCAACTGGGTGCGACAGGCCCCTGGACAAGGACTTGAGTGGGTGGGAGGGGTCACCCCTAGTTTTGGAACAACAACCCACGCCCAACAGTTCCAGGACAGAGTCACCTTCACCGCGGACGAAGCCACGTCCACAGTGTACATGGAGTTCCACAGCCTCAGATCTGACGACACGGCCGTCTATTATTGTGTGAGAGAGGGAGTGCTGGTTGCTACTCCGGCCGCCGCGAGGCCATACTGGTACTTCGATCTTTGGGGCCGTGGCACCCTGGTCACTGTTTCGTCAG
>A.1C.38
GAGGTGCAGCTTGTGGAGTCTGGGGGAGGCTTGAACCAGCCTGGGGGGTCCCTGAGACTCTCCTGTGTAGCCTCTGGATTCAGCTTCAGCAGTCATGAAATGACGTGGGTCCGCCAGGCGCCAGGAAAGGGCCTGGAGTGGATTTCATATATCACTGGGAGCGGTAGTACCATTTACTACGCAGACTCTGTGAAGGGCCGCTTCACCATCTCCAGAGACAACGCCAAGAATACAGTGTATCTGCACATGGACAGCCTGAGAGGCGACGACACGGGTGTTTATTACTGTGCGAGAATGCCCTTAACGAAAAACTACTTTGACCACTGGGGCCAGGGAACCCTGGTCACCGTCTCCTCA
>A.1C.4
GAAGTGCAGCTGGTGGAGTCTGGGGGAGACTTGGTTCAGCCTGGCAGGTCCCTGAGACTCTCCTGTGCAGCCTCTGGATTCAGTTTTGATTCTTTTGGCATGCACTGGGTGCGGCAAGTTCCAGGGAAGGCCCTGGAGTGGGTCGCAGGTATTAGTTGGAATAGTGATACCATAGCCTATGCGGACTCTGTGAAGGGCCGATTCACCATCTCCAGAGACAACGCCAAGAACTCCCTGTATCTGCAAATGAACAGTGTGAGACCTGAGGACACGGCCTTCTATTACTGTGCAAAGTCGGGGACCTATTGTAGTCGTACCAGCTGCTTGAACACCTGGATCGACCCCTGGGGCCAGGGAACCCTGGTCACCGTCTCCTCA
>A.1C.40
CAGGTGCACCTGGTGCAGTCTGGGGCTGAGGTGAAGAGTCCTGGGGCCTCAGTGAAGGTCTCCTGCAAGGCTTCTGGATACACCTTCACCGCCTACTATTTACACTGGGTGCGACAGGCCCCTGGCCAAGGGCTTGAGTGGGTGGGATGGATCAACCCTAACAATTGGTGCACAAACTATGCACAGAACTTTCAGGGCAGGGTCACCATGACCAGGGACACGTCCATCAGCACAGCCTACATGGAACTGAGCAGTCTGGGATCTGACGACACGGCCGTGTATTACTGTGTGACTCCCGTGGCTGCCACAGCCTACTGGGGCCAGGGAACCCTGGTCACCGTCTCCTCAG
>A.1C.41
CAGCTGCAACTGCACGAATCGGGCCCAGGACTGGTGCCGCCTTCGGAGACCCTGTCCCTCACCTGCACTGTCTCTGGTGGCTCCATCGCCAATGATGTTTATTACTGGGCCTGGGTCCGCCAGGCCCCCGGGCAGGGACTGGAGTGGATCGGGGGTATCTCTTCTAGTGGGAACACCTTCCACAACCCGTCCCTCAAGAGCCGAGTCACCATGTCAGTGGACACGTCCAAGAACCAATTCTCCCTGAAATTGACCTCTGTGACCGCCGCGGACACAGCCATGTATTACTGTGCGAGAAAGGTCTTCTCGGGCGATTTTGGGGTGGCTAACAACTGGTTCGACCCCTGGGGCCAGGGAACCCTGGTCTCCGTCTCCTCCA
>A.1C.43
CAGGTGCAGCTGCAGGAGTCGGGCCCAGGACTGGTGAAGCCTTCGGAGACCCTGTCCCTCACCTGCAGTGTCTCTGGTTACTCCATCAGCGATGGTTTCTACTGGGGCTGGATCCGGCAGCCCCCAGGGAAGGGCCTGGAGTGGATTGGGATGATAAATGATAGTGGAAGCACCTACTACAACCCGTCCCTCAAGAGTCGAGTCACCTTATCAGTGGACACGTCCAAGAACCAGTTCTCCCTGAAGCTGAGGTCTGTGACCGCCGCAGACACGGCCGTATATTATTGTGCGAGAGATGTCGTAGCCTCTGGTACCATTGACCGCTGGGGCCAGGGAACCCTGGTCACCGTCTCCTCC
>A.1C.44
CAGGTGCAGCTGCAGGAGTCGGGCCCAGGACTGGTGAAGCCTTCGGAGACCCTGTCCCTCACCTGCACCGTGTCTGGTGCTTCCATCAGCAGTGGATACTACTGGGCCTGGATCCGGCAGCCCGCAGGGAAGGCACTAGAGTGGATTGGCAATATTTATCAGAGTGGTACCACCTATTATAACCCGGCCCTCAAGAGTCGAGTCACCATCTCAGTAGACACGTCCAAGAACCAGTTCTCCCTGAAATTGAACTCTGCAACCGCCGCAGACACGGCCGTCTATTACTGTGCCCAAGGCCACTTAAGTGGTGGTTATTCACGAGAAGACTATTGGGGCCAGGGAACCCTGGTCTCCGTCTCGTCA
>A.1C.45
GAAGTGGAATTGGTGGAGTCTGGGGGAGGCTTGGTACAGCCTGGCCGGTCCCTGAGACTCTCCTGTGCAGCCTCTGGATTCACATTTGATGACTATGTCATGCACTGGGTCCGGCAAGTTCCAGGGAAGGGCCTGGAGTGGGTCTCAGGTATTAGTTGGAATAGCGCAAGAATAGCCTATGCGGAGTCTGTGAAGGGCCGATTCTCCATCTCCAGAGACAACGCCAAGAATTCCCTTTATCTGCAAATGAACAGTCTGAGAGCCGACGACACGGCCTTATATCACTGTGCGCGACTAGGCCGGTATGCCAGTTCGCCGGATTCCTGGTACTTCGATCTCTGTGGCCGTGGCACGATGGTCACTGTCTCCTCC
>A.1C.46
GAAGTGCAGTTGGTGGAGTCTGGGGGAGGCTTGGTGCAGCCTGGCAGGTCCCTGAGACTCTCCTGTGCAGTCTCTGGATTCACGTTTGATAATTATGCCATGCACTGGATCCGGCAAGCTCCAGGGAAGGGCCTGGAGTGGGTCTCAGGTATTAGTTGGAATAGTGATAACATAGGGTATGCGGACTCTGTGAAGGGCCGATTTACCATCTCCAGAGACAACGCCAAGAACTCCCTCTATCTGCAAATGAGCAGTCTGGGAGCTGAGGACACGGCCCTCTATTTCTGTGCAAAAGGTGATTTTTCCTTTGGCTACTACGGAATTGACAACTGGGGCCAGGGAACCCTGGTCACCGTCTCCTCA
>A.1C.47
CAGGTGCGGCTACAGCAGTGGGGTACCGGACTGGTGAAGCCTTCGGAAACCGTGTCCCTCACCTGCGCTGTCTTCGGTGGGTCGTTGAGTGCTAACAAGTGGAGTTGGATTCGCCACTCCCCGGGGAAGGGGCTGGAGTGGATTGGAGACATCGATCATAGTGGAGGTACCAACTACAACCCGTCCCTCGAGACTCGAGTCACCATTTCAGTGGACACGTCGGAGAGTCGGTTCTCCCTTAAGTTGACCTCTGTGACCGCCGCGGACGCGGCTGTCTATTACTGTGCGACATTGAAGGTATATGTGGTTCGTGATGACATCTATCCGGATGCTTTTGCACTCTGGGGCCCAGGGACAACGGTCACCGTGTCTTCA
>A.1C.5
GAGGTGCAGCTGGTGGAGTCGGGGGGAGGCTTGGTCCAGCCTGGGGGGTCCCTCAGACTCTCCTGTGAAGTCTCGGGATTCACCTTTAACAAACTTTGGATGAGTTGGGTCCGCCAGGCTCCAGGGAAGGGGCTGGAGTGGGTGGCCAACATAAAGCAAGATGGGAGCGAGAAATACTATGTGGACTCTGTGAGGGGCCGATTCACCATCTCCAGAGACAACGCCAACAGTTTAGTGTTTCTGCAAATGGACAGCCTGAGAGGCGACGACTCGGCAGTCTACTATTGTGCGAGAGAAAGTCCCCGCCGCATTAGGATTGCTCGCTCTGGCTACTTTGACTACTGGGGCCAGGGAGTCCTGGTCACCGTCTCCTCA
>A.1C.50
CAGGTGCAACTGGTGCAGTCTGGGGCTGAGGTGAAGAAGCCTGGGGCCTCAGTGAAGGTCTCCTGCAAGGCTTCAGGATACACCTTCACCGCCTACTATATGCACTGGGTGCGACAGGCCCCTGGACAAGGGCTTGAGTGGATGGGATGGATCAATCCTCACAGTGGTGTCACACACTATGCACAGAAGTTTCAGGGCCGGGTCACCATGACCAGGGACACGTCCATCAGCACTGCCTACATGGAACTGAACGGGCTGAGATCTGACGACACGGCCATTTTTTACTGTGGGAGTTGGCGAAATGAGTTTGATATTTGGGGCCCAGGGACAATGGTCACCGTCTCTCCAG
>A.1C.52
GAGGTGCAGCTGGTGGAGTCTGGGGGAGGGCTGGTACAGCCGGGGGGGTCCCTGAGACTCTCCTGTGCAGCCTCTGGATTCGCCTTCAGTAGTTATAGTATGAAATGGGTCCGCCAGGCTCCAGGGAAGGGGCTGGAGTGGATTTCATACATCAGTATTAGTGCGCTATTCACATACTACGCAGACTCTGTGAAGGGCCGATTCACCATCTCCAGAGACAATGCCGAGAATTCACTTTCTCTGGAGATGACCAGCCTGAGAGCCGAGGACACGGCTGTGTATTACTGTGCGAGAGATAGGAGCAGTGGCTGGCCAGGGGTAAATGACTTCTGGGGCCAGGGAACCCTGGTCACCGTCTCCTCA
>A.1C.53
CTGGTGCAGCTGGTACAGTCTGGGGCTGAGATGAAGAAGCCTGGGGCCTCAGTGAAGATCTCCTGCAAGGCTTCTGGATACACCTTCACCGGCTACTATGTGCACTGGGTACGACAGGCCCCTGGACAAGGGCTTGAGTGGATGGGGTGGATCCACCCTAACAGTGATGGCACAAAGTTTTCGCAGAGTTTTCAGGGCAGGGTCACCATGACCAGGGACACGTCCATCACCACAGCCTACATGGAGCTGAGCGGGCTGAGATCTGACGACACGGCCGTTTATTATTGTTCGAGAGCCCTTCGAGGTGACAGTTCGTCAAGTACTTCAGGGGGCTATTGGGGCCAGGGATCCCTGGTCAGTGTCTCCTCAG
>A.1C.57
CAGGTGCAGCTGCGAGAGTCGGGCCCAGGACTGGTGAAGCCTTCGGAGACCCTGTCCCTCACGTGCACTGTCTCTGGTGCCTCCATCAACAGTCCTAATGAACACTGGGGCTGGATCCGCCAGTCCCCAGGGAAGGGCCTGGAATGGATTGGGAGCGTCTATTATAGTGGGACCACGTACAACAACCCGTCCCTCAAGAGTCGAGTCAGCATTTCAATAGACACGGCCAACAACCAGTTCTCCCTCAGCCTGACCTCTGTGATCGCCGCGGACACGGCCCTTTATTTTTGCGCGAGAGATAACGGACCCTACTTCTTTGATAATGGTGCTATTAACCTTTTAGATGGTTTCGATGTCTGGGGCCAAGGGACAATGGTCACCGTCTCTTCAG
>A.1C.58
GATTTGCAGTTGGTGGAGTCGGGGGGGCAAGTGACACGCCCTGGGGGGTCCCTGAGGCTCTCCTGTACAGGCTCGGGATTCAGGTTTGATGACTACGCCATGACCTGGGTCCGCCACGTTCCAGGGAGGGGACTGGAGTGGGTCTCTAGTATAAATTGGAGTGGCAGTCTTATAGGTTATGCAGACTTTGTGAAGGGCCGATTCACCATGTCCAGAGACAATTCCAAGAGCACCGTGTATCTGCAAATGAACAGCCTGAGAGCCGAGGACACGGCCGTTTATTACTGTGCGACAGTCTCAGTGACCTATTGTAGTTTTGGCAACTGCTACTTTGACTCCTGGGGCCAGGGAACCCTTGTCACCGTCTCCTCA
>A.1C.59
GGGGTGCACCTGGTGGAGTCTGGAGGAGGCTTGATCCAGCCTGGGGGGTCCCTGAGACTCTCCTGTGCAGCCTCTGGATTCATCTTCAGTGACTATAACATGAACTGGGTCCGCCAGGCTCCAGGGAAGGGGCTGGAATGGATTGCATTCATCAGGAAAGGAGGTGAAACCACATACTACACAGACTCTGTGAGGGGCCGATTCACCGTCTCCAGAGACGATGCCAACGACTCGCTGTATCTGCAAATGAACACCCTGAGAGCCGAAGACACGGCTGTTTACTACTGTGCGAGAGAGCACAGTAGTGGGAGTTATTTGGTTGAATGGGGCCAGGGAGCCCTGGTCACCGTCTCCTCG
>A.1C.6
GAAGTGCAGCTGGTGGAGTCTGGGGGAGGCTTGGTACAGCCTGGCGGGTCCCTGAGACTCTCCTGTGCAGCCTCTGGAATCAACTTTGATGCTTATGCCATGCACTGGGTCCGGCAAGCTCCAGGGAAGGGCCTGGAGTGGGTCTCAGGTATTAATTGGAATAGTCGTAGCGTCGGGTATGCGGACTCTGTGAAGGGCCGATTCACCATCTCCAGAGACAACGTCAAGAAAACCCTGTATCTGCAAATGAGCAGTCTGAGACCAGAGGACACGGCCTTGTATTACTGTGCAAAAGATTTGGGAGACGTGCGGGGCAGCCCTTTTTACTACTACTACTACGGAATGGACGCCTGGGGCCAAGGGACCACGGTCACCGTCTCCTCA
>A.1C.60
CACGTGCAGCTGCAGGAGTCGGGCCCAGGACTGGTGAAGCCTTCGGGGACCCTGTCCCTCACCTGCGGTGTCTCTGGTGGCTCCATCAGCAGTGGTAGTTACTACTGGGGCTGGATCCGCCACGCCCCAGGGAAGGGCCTGGAGTGGATTGGGAGTTCCTTTCATACTGGAATCACCTACTACAACCCGTCCCTTAAGAGTCGAGTCACCATGTCATTAGACACGTCCAAGAACGAGTTCTCCCTGCGGCTGAGCTCTGTGACCGCCGCGGACACAGCCGTCTATTACTGTGCGAGAGAGGATCGTGGTCTCTCACCCTTTGACTCCTGGGGCCAGGGAACCCTGGTCACCGTCTCCTCAG
>A.1C.64
CAGGTGCAGCTGGTGCAGTCTGGGACTGAGGTGAGGAAGCCTGGGTCCTCGGTGAAGGTCTCCTGCAAGGGCTCTGGAGGCACCTTCAGCATCTCTGCTATATGCTGGATGCGACAGGCCCCTGGACAAGGGCTTGAGTGGGTGGGAGGCATCATCCCTGCCCTTGGGACAACAAACTATGCACCGAAGTTCCAGGGCAGAGTCACCATTACCGCGGACGAATCCGCGAGCACAGGCCACATGGAACTGACCAGCCTCAGATCTGACGACACGGCCGTCTATTTCTGTGCGAGAGATCAATATCCCGTCCGGGGGAGATGTAGTGGCTACTTCGACTCCTGGGGCCAGGGAACTCTAATCACCGTCTCCTCAG
>A.1C.65
GAGGTGGTGCTGGTGGACTCTGGGGGAGGCCTGGTTCAGCCTGGAGGGTCCCTGCGACTCTCCTGTGTAGGCTCTGGCTTCAGTTTTAGTGCTTATGACATGAACTGGGTCCGCCAGGCTCCAGGAAAGGGGCTCGAGTGGATCGCGTCCATAAGTAGTGGCGGTGCAACTACTTACTACGCAGACTCTGTGGACGGCCGATTCACTATCTCCAGAGACAATACCAGAAATTCCCTGTTTCTTCGTATGAACACTCTGACGACCGACGATACGGCTATTTACTTCTGTGCGAGAACCTCCGTGGCTGCCCTACGGGGACAAGGCTTTGGCGACTGGGGCCACGGAACCCTTGTCACCGTCGCCTCA
>A.1C.66
CAGGTGCAGCTGGTGCAGTCCGGGACTGAGGTGAAGAAGCCTGGGTCCTCGGTGAAGGTCACCTGCAAGGCTTCTGGAGGCACCCTCAATAATTATACTATCGCCTGGGTGCGACAGGCCCCAGGACAAGGGCTTGAGTGGATGGGAGGCATCATCCCCATGTTTGAAGTGTCAAATCTCGCACAGAAGTTCCAGGACAGACTCATCGTGACCAGGGACACATCCACGAGCACAGTCTACATGGAGCTGAGCAGCCTGAGATCTGAGGACACGGCCGTGTATTACTGTGCGAGAGATGAAGTTCTTTTGACTGGTTATGGAGACTTTGACTACTGGGGCCAGGGAACCCTGGTCACCGTCTCCTCAG
>A.1C.67
CAGCCGCAGCTGCAGGAGTCGGGCCCAGGACTGGTGAAGCCTTCGGAGACCCTGTCCCTCACCTGCACTGTCTCTGGTGCCTCCATCAGCAATGGAAACTTCTACTGGGGCTGGATCCGCCAGCCCCCCGGGAAGGGGCTGGAGTGGATTGGGAGTGTCTATTATAGTGGGAGAGCCAACTACAACCCGTCCCTCAAGAGTCGAGTCACCATATCAGTAGACACGTCCAAGAACCAGTTCTTCCTGGAACTGACCTCTCTGACCGCCGCGGACACGGCCGTGTATTACTGTGCGAGACGGCCCATTACTTATTACTATGATGGTAGTCCTTATTCCCCTGACTCCTGGGGCCAGGGAACCCTGGTCACCGTCTCCTCGG
>A.1C.68
GAGATGCAGTTATTGGAGTCTGGGGGAGGCTTGGTTCAGCCGGGGGGGTCCCTGACCCTCTCATGTGCAGCCTCTGGATTCACCTTTAGCGACTTTGCCATGGCCTGGGTCCGCCAGACTGCAGAGAAGGGTCTGGAGTGGGTCTCATCTATTGCTGTTACTACTGGTGGCCCTTTCTACGCAGACTCCGTGAAGGGCCGGTTCACCATCTCCAGAGACAACTCCAAGAACACACTGTATCTGCACATGAACAGCCTGAGAGACGACGACACGGCCGTCTATTTCTGCGCGAAAGATCATCCTAGCCCGCTTAACTGGTACTTCGATCTCTGGGGCCGTGGCACCCAGGTCACTGTCTCCTCAG
>A.1C.69
GAGGTGCAGCTGGTGGAATCTGGGGGAGGCTTGGTAAAGCCTGGGGGGTCCCTTAGACTCTCCTGTGCAGCCTCAGGATTCACTCTCCGTAATGCCTGGATGAGTTGGGTCCGCCAGACTCCAGGGAAGGGACTGGAGTGGGTTGGCAGGATTAAAAGCGAAGCTGACGGTGGGACTGCAGACTACGCTACACCCGTGAAAGGCAGACTCACCATTTCAAGAGATAATTCAGAAAATGTGCTGTATCTCCAAATGAACAGCCTGAGAACCGACGACACAGGCGTTTATTACTGTTCCAAGACTACGGTGACTACGGCCTGGGGTCAGGGAACCCTGGTCACCGTCTCCTCA
>A.1C.7
CAGGTGCAGCTGGTGGAGTCTGGGGGAGGCGTGATCCAGCCTGGGAGGTCCCTGAGACTCTCCTGTGCAGCCTCTGGATTCGCCTTCAGTTCCTATGGCATGCACTGGTTCCGCCAGGCTCCAGGCAAGGGGCTGGAGTGGGTGGCGACTATATCATATGGTGGACATAATAAACACTATGCAGACTCCGTGAAGGGCCGATTCACCATCTCCAGAGACAATTCCAACAACACGCTGTTTCTGCAAATGGACAGCCTGAGAGGCGAGGACACGGCTGTGTATTACTGTGGGAAAGATGAGGAGGAGTGGAGCCCGAGGATGTCAGTGGCTGGTCCTGACTACTGGGGCCAGGGAACCCTGGTCATCGTCTCCTCAG
>A.1C.70
CAGGTGCAGCTGGTGCAGTCTGGGGCTGAGGTGAGCAAGCCTGGGGCCTCAGTGAAGGTCTCCTGCAAGGCTTCTGGATACACCTTCACCGGTTACTTCATTTACTGGGTGCGACAGGCCCCTGGACAAGGACTTGAGTGGCTGGGATGGATCAACCCTAACACTGGAGACACAAAATATGCACCGAAGTTTCTGGGCAGGGTCACCATGACCAGAGACACGTCCATCCGCACAGTCCACATGGAACTGAGGAACCTGAAATCTGACGACACGGCCACTTATTACTGTGCGAGAGTTGATTGCGGTGGCGGCAGTTGCAACTCTCCCGCACAATTTGACTACTGGGGCCAGGGAACCCTGGTCACCGTCTCCTCTG
>A.1C.72
CAGGTGCAGCTGCAAGAGTCGGGCCCAGGACTGGTGAAGCCTTCGGAGACCCTGTCCCTCACCTGCAGTGTCACTGGTGACTCCATCAGCACTACTAATTACTATTGGGCCTGGATTCGTCAGCCCCCAGGGAAGGGGCTGGAGTGGATTGGCATGATCTACTCTAGTGGGAGTACCTACTACACCCCGTCCCTCAAGAGTCGAGTCTCCATTTCAGTCGACACGTCCAAGAATCAGTTCTCCCTGACCTTGACCTCTGTGAACACCGCGGACACGGCCGTGTATTACTGTGCGAGACGCCACTATTACTATCTCTTGGGGACTTATCACGAATACCTCGACCCCTGGGGCCAGGGAGAGATGGTCACCGTCTCCTCAG
>A.1C.74
CAGCCGCAGCTGCAGGAGTCGGGCCCAGGACTGGTGAAGCCTTCGGAGACCCTGTCCCTCACTTGCACTGTCTCTGGCGGCTCCATCAGCAATGGCAATTACTTCTGGGCCTGGATCCGCCAGCCCCCGGGGCAGGGGCTGGAATGGATTGGGAGTATCTATTATAGTGGGAGGGTCTTCTACAACCCGTCCCTCAACAGTCGAGTCACCATATCAATTGACACGTCCAAGAACCAGTTCTCCCTGAAGCTGACCTCTCTGACCGCCGCGGACACGGCCGTGTATTACTGTGCGAGACGGCCCATTACTTATTACTCTGATGCCTGTCATTATGGCCCTGACTCCTGGGGCCAGGGAACCCTGGTCACCGTCTCCTCAG
>A.1C.75
CAGGTGCAGCCCCAGCAGTGGGGCGCAAAAGTGTTGAAGCCCTCGGAGACCCTGTCGCTCACCTGCTCTATATATGGCAGGTCCTTCACTGGTTATTACTGGCACTGGATCCGCCAGCCCCCAGGAAAGGGGCTGGAATGGGTTGGTGAGATCGACCGTTCTGGAGGCCCCAACTACAACCCGTCCCTCAAGAATCGCCTCACCCTATCAGTCGACACGTCCAAGAACCTCTTCTCCCTCAACCTCTACTCTGTGACCGCCGCGGACACGGCTATCTATTACTGTGCGAGAGGCCTCGTCTCTCTTCCGCGAGTCCCTGAGTCTTGGGGCCGGGGATCCCTCGTCACCGTCTCCTCAC
>A.1C.76
GAGGTGCAACTGGTGGAGTCCGGGGGAGGCTTAGTTCAGCCTGGGGGGTCCCTGAGACTCTCCTGTGCAGCCTCTGGATTCACCTTCAGTAGCTACTGGATGCACTGGCTCCGCCAAGCTCCAGGAACGGGGCTGGTGTGGCTCTCACATATTAGTGGTGATGGGACTATCACAAACTACGCGGACTCCGTGAAGGGCCGATTCACCACCTCCAGAGACAACGCCAAGAACACGCTGTATCTGCAAATGAACAGTCTGAGAGCCGAGGACACGGCTGTGTATTACTGTACAAGAGACATTGGGAACTTGAAGAGTGGTGACTCCTGGGGCCAGGGAACCCTGGTCAGCGTCTCCTCA
>A.1C.77
CAGGTGCAGCTGGTGGAGTCTGGGGGAGGCTTGGTCAAGCCTGGAGGGTCCCTGAGACTCTCCTGTGCAGCCTCTGGATTCTCTTTCAGTAATTACTTCATGACCTGGATCCGCCAGGCTCCAGGGAAGGGGCTGGAGTGGGTTTCATCCATTAGTGGCGGTGGTATTAACACGTACTACGCAGACTCTTTGAAGGGCCGAATCACCATCTCCAGGGACAACGCCAAGAACTCAATCTATCTGCAACTGAACAGCCTCAGAGCCGACGACACGGCCGTGTATTACTGTGCGAGAGATCCCGAGGGGAGGTTAGATGATGCTTTTGATGTCTGGGGCCAGGGGACAATGGTCACCGTCTCTTCA
>A.1C.78
CAGGTGCTTCTGCAGGAGTCGGGCCCAGGACTGGCAAAGCCTTCGGAGACCCTGTCCCTCACTTGCACTGTCTCTGGAGCCTCCATCACCAGTAGTAGTTACTACTGGGGCTGGATCCGCCAGCCCCCAGGGATGGGACTGAATGGATCGCGACATCTTTTTCAGTGGAGCACCTACTACAACCCGTCCCTCAAGAGTCGAGTCACCATATCGGCAGACACGTCCAAGAACGAGGTCTCCCTGAACCTGCGCTCTGTGACCGCCGCGGACACGGCCGTCTATTACTGTGCGAGAGATAGTCCCGCGGATGGCCCTCCCCTGGGAGATGCTTTTGATATCTGGGGCCAGGGGACAATGGTCACCGTCTCTTTAG
>A.1C.79
GAGGCGCAGCTGTTGGAGTCTGGGGGAGGCTTGGTCCAGCCTGGGGGGTCCCTGAGACTCTCCTGTGCAGCCTCTGGATTCGCCTTTAGCAGCTATGTCATGAGCTGGGTCCGCCAGGCTCCAGGGAAGGGGCTGGAGTGGGTCTCAGTTATCAGTGGTAGTGGATAGTACACACTACGCAGATCCGTGAAGGGCCGGTTCACCATCTCCAGAGACAATTCCAAGAACACACTGTATCTGCAAATGAAAAGCCTGAGAGCCGAGGACACGGCCGTCTATTACTGTGCGAAAAGTTCGCAGTGGGACTCGGGGAACTGGGGCCAGGGAACCCTGGTCACCGTCTCCCCAG
>A.1C.82
CAGCTGCAGCTGCAGGAGTCGGGCCCAGGACTGGTGAAGCCTTCGGAGACGCTGTCCCTGACCTGCGTCGTCTCTGGTGGCTCCATCAGAACTAGTGAAGAATATTGGGCCTGGGTCCGCCAGACCCCCGGCAAGGGACTCCAGTGGATTGGGAGTATATATTCTCGAGGGAGTGCCTACTACAACCCGGACCTCGAGAGTCGAGCCAGCTTATCCGTCGACACGACCAAGAATCACTTTTCACTTATAATGACCTCTGTGACTGCCGCGGACACGGCCGTCTATTATTGTGCGACTGGAGCAGATGGCTACAACCTTGACCCCTGGGGCCTGGGGACCGTTGTCACCGTCTCCCCAG
>A.1C.83
CAGGTGCAGCTACATCAGTGGGGCGCAGGACTGTTGAAGCCTTCGGAGACCCTGTCCCTCACGTGCGCTGTCTCTGGTGGGTCCCTCAGTGGTTATTACTGGAACTGGATCCGCCAGCCCCCAGGGAAGGGGCTGGAGTGGATTGGGGAATATCATCATAGTGGAAGCACCTACTACAATCCGTCCCTGAAGAGTCGAGTCACCATATCAACAGACACGTCCAAGAACCAGCTCTCCCTGAAGCTGATGTCTGTGACCGCCGCGGACACGGCTATGTATTACTGTGCGAGAGGAGACCTCTATAACTTAAACGACCCCTGGTACTTCGATCTCTGGGGCCGTGGCACCCTGGTCACTGTCTCCTCAG
>A.1C.84
GAGGTGCAGCTGGTGGAGTCTGGGGGAGGCGTGGTCCAGCCTGGGAGGTCCCTGACACTCTCCTGTGCAGCCTCTAGATTCACCTTCAGTACCTATGCCATGCACTGGGTCCGCCAGGCTCCAGGCAAGGGGCTGGAGTGGGTGGCAGTTATCTCATATGATGGACACGCTAAGTATTATGCAGGTTCCGTGAAGGGCCGATTCACCGTCTCCAGAGACAATTCAAAGGAAACGGTCCAACTGCAACTGAACAGCCTGAGATCTGAAGACACGGGTATATATTATTGTGCGAAAGATGCCGATAGTAGTGGTTATTCGGGGCCCTTTGACCACTGGGGACAGGGAACCCTGGTCACCGTCTCCTCAG
>A.1C.85
CAGCTGCAGCTGCAGGAGTCGGGCCCAGGACTGGTGAAGCCTTCGGAGACCCTGTCCCTCACCTGCACTGTCTCTGGTACCTCCATCAGAGGTAGTAGTTACTTCTGGGGCTGGATCCGCCAGCCCCCAGGGAAGGGGCTGGAGTGGATTGGCCTTATCTCCCATGGCGGGCGCACCTGGTACAACCCGTCCCTCCAGAGTCGAGTGACCATATCATTGGACATGTCCAAGAACCAGATCTCCCTGATGCTGACGTCTGTGACCGCCGCGGACACGGCCGTGTTTTATTGTGCGAGTTCGGACGTCCGGAGAATCGACTATTATGGTTTGGACGTCTGGGGCCAAGGGACCAGGGTCACCGTCTCGTCA
>A.1C.88
CAGGTGCAGCTGCAGGAGTCGGGCCCAGGACTTGTGAAGCCCTCGGAGAGCCTGTCCCTCACCTGCAAAGTCTCTGGTGGCTCAATTAAAGATGAAGTTTATTACTGGGTCTGGATCCGCCAGCCCCCAGGGAAGGGGTTGGAGTGGATTGCCTCTATCTACTATAGCGGGACCGCCTACTACAACCCGTCCCTCGGGGGTCGGGCCACCATTTCAGTGGAGACTTCTAAGAACCAGTTCTCCCTGAGGCTGAATTCTGTGACCGCCGCGGACACGGCCGTTTATTATTGTGTGAGAGACGATGGGGTGACCCCCTATTACTACTACGGAATTGACGTCTGGGGCCAAGGGACCACAGTCACCGTCTCCTCA
>A.1C.89
CAGGTCCAGTTGGTGCAGTCTGGGGCTGAGGTGAAGAAGCCTGGGGCCTCAGTGAAGGTCTCCTGCAAGGTTTCCGGATACACCCTCACTGAAATTTCCATCCACTGGGTGCGACAGGCTCCTGGAAGAGGGCTTGAGTGGATCGGAGGTTTTGATCCTGATGACGGTGAAACACTCTTCGCACAAAACTTCCAGGGCAGAGTCACCGTGACCGAGGACACATCTACAGACACGGCCTACATGAATCTGAGCAGCCTGATATCTGAGGACACGGCCGTGTATTTCTGTGCAACTGTTCGGGGAACGTACCACTACTACGGTTTGGACGTCTGGGGCCAAGGGACCACGGTCACCGTCTCCTCA
>A.1C.9
GAGGTGCAGCTGGTGGAGTCTGGGGGAGACTTGGTCCAGCCTGGAGGGTCCCTGAGACTCTCGTGTGCAGCCTCTGGATTCATGTTCACGAGTTATGAAATGCACTGGGTCCGCCAGGCTCCAGGGAGGGGGCTGGAGTGGGTTTCCTTCATTAGCAGTAGTGGTAGCAGCATATACTACGCAGACTCTGTGAGGGGCCGATTCACCATCTCCAGAGACAACGCCAAGAATTCACTGTATTTGCAAATGGACAGCCTGGGAGCCGAGGACACGGCTATTTATTACTGTGCGAGAGATCTTCATCTGTTTCGGGGAATCTTTCCCTTCAACTACGGCATGGACGTCTGGGGCCAAGGGACCACGGTCACCGTCTCCTCA
>A.1C.90
CCAGCGCAGCTACAGGAGTCGGGCCCAGGACTGGTGAGGCCTTCGGAGACCCTGTCCCTCACCTGCACTGTCTCTGATTACTCCATCAGTCCCGATTACTACTGGGGCTGGATCCGTCAGACCCCCGGGCAGGGGCCGGAGTGGATCGGCAGTATCTATGACAGAGGGACCACCAAGTTCAATCCGTCCATCAAGGGTCGAGTCTCCATTTCTTTGGACGCTTCTAAGCACCTGTTGTCACTCCATTTGCCCTCTGTGACCGCCGCAGACACGGCCATATATTACTGTGCGATGCAGAGGTCTTTCTATATTGGTAATCGTCATTTGTTCTTTGACGCCTGGGGCCAGGGATTGCTGGTCACCGTCTCCTCA
>A.1C.91
CAGGCGCAACTGGTGCAGTCTGGGGCTGAGGTGAGGAAGCCTGGGGCCTCAGTGAAGGTCTCCTGCAAGGCTTCTGGATACACCTTCACCGACTTCCATATACACTGGGTGCGACAGGCCCCTGGACAAGGGCTTGAGTGGATGGCTTGGATCAACCCCAACAATGGTGCCACAAGGATTACAGAGAAGTATCAGGGCAGGGTCTCCGTGACCAGGGACACGTCCATCAGCACAGTCTACCTGGACCTGAGGAGCCTAACATCTGACGACACGGCCGTGTATTTCTGCGCGAGAGTGGATAGTAGTCGCAACTACGTCTCTTCTGACTACTGGGGCCAGGGAACCCTGGTCACCGTCTCCCCAG
>A.1C.92
CAGGTGCAGCTGCAGGAGTCGGGCCCAGGACTGGTGAAGCCTTCGGAGACCCTGTCCCTCACATGCTCTGTCTCGGGTGACTCCGTCGCTACTTCCTACTACAGTTGGGTCCGACAGGCCCCAGGGATGGGACTGGAGTGGATAGGCTACATCTATCACAAAGAAACCGCCAACTACAACCCCTCCCTCAAGAGTCGAGTCACCATATCAGCCGACACGTCCAGTAATCAATTGTCCCTCAGACTTAGGTCTGTGACCGCTGCGGACACGGCCGTCTATTTCTGTGCGAGAGCACAAGGAACTAAGGCTTCAGGCAAGTGGGACTATGATGGGATGGACGTCTGGGGCCCAGGGACCACGGTCACCGTCTCCTCA
>A.1C.94
CAGGTGCAGTTGCAGGAATTGGGCCCAGGCCTGGTGAAGCCTTCGGAGACCCTCTTACTCACCTGCAATGTCTCCGGCGCCTCCATCGACAGTGGAACTTACTCCTGGGGCTGGGTTCGCCAGTCGCCAGGGACGGGTCTACAATGGATTGGAGGTGCTTTTTATGCTGGGTCCACAACCTACGCGCTGTCCCTCAGGGGTCGAGTCTCCATTTCAAAAGACACGTCAAAGAATCAATTTGTCCTGAGACTCAATGCGGTGACCGCCGCGGACACGGCCGTTTATTTTTGTGTGGGCTACTTGGCCGGCTTTGGTGGTAAAGGAGCCTGGGGCCAGGGAATCCTCGTCACCGTCTCCTCCG
>A.1C.95
CAGGTGCAGCTGCGGGAGTCGGGCCCAGGACTGGTGAACCTTTCGGAGACCCTGTCCCTCACCTGCGCTGTCTCTGGTGGCTCCGTCAGTGGTGGCTACTGGAGCTGGATCCGGCAGGCCGCCGGAAAGGGACTGGAGTGGATTGGCCGTATCTATGCCAGTGGGGGCACCAACTACAACCCCTCCCTCAAGAGTCGAGTCACCATATCAGGAGACACATCCACGAAGCAGTTCTCCCTGAAGCTGAGCTCTGTGACCGCCGCGGACACGGCTATGTATTTCTGTGCGAGAGCCCATAATGGCTACGCGAGTCACCACTTCTACGGCATGGACGTCTGGGGCCAAGGGACCACGGTCACCGTCTCCTCA
>A.1C.96
GAGGTGCAGCTGGTGCAGTCTGGAGGAGGCTTGATCCAGCCTGGGGGGTCCCTGAGACTCTCCTGTGCAGCCTCTGGGTTCATCGTCAGTAGCACTTACATGAGTTGGGTACGCCAGGCTCCAGGGAAGGGGCTGGAGTGGGTCGCAGTTATTTATAGCGGCGATAGCACATCCTACGCAGACTCCGTGAAGGGCCGATTCACCATCTCCAGAGACAATTCCAAGAACATGGTGTATTTTCAAATGAACAGCCTGAGAGTCGAGGACACGGCCGTTTATTTCTGTGTGAGGGACACAGTAAATACGGGATTTGACTACTGGGGCCAGGGAACCCTGGTCACCGTCTCGTCA
>A.1C.98
CAGTCCCAGGAGCAGTCCGGGCCTGAACTTAAGAAGCCTGGGTCCTCGGTGCTGGTCTCCTGCAAGGCTTCTGGAGGCACCTCCGGCAACTTTCCGATCAACTGGGTGCGACAGGCCCCTGGACAAGGCCTTGAGTGGATGGGAGGGATCATCCCTCTCCTTGGCACAGTAGACCGCGCCCAAAAATTCCGGGGCAGACTAACGATAACCGCGGACGAATCCACGAACACAGTCTACATGGAGCTGAGCAGCCTGAGATCTGACGACACGGCCATCTATTACTGTGCGAGAGAGGGACTTAGGAATAGTGTTGACGTTCCAGGCCCCTTTCGCTTCTGGGGCCAGGGCACCCTGATCACCGTCTCCTCCG
>A.1C.99
CAGCTGCAACTGCAGGAGTCGGGCCCAGGACTGGTGAAGCCTTCGGAGACCCTGTCCCTCACGTGCAGTGTCTCTGGTGCCTCCATCAACATGCGAAATTACTACTGGGGCTGGTTCCGTCAGCCCCCAGGGAAGGGGCTGGAGTGGATTGTGACTATCCATCTTGATGGGACACCCTACCACAACCCGTCCCTCACGAGTCGACTCACCATATCACTAGACACGTCCAAGAACCAGTTCTCCCTGAGCCTGAGCTCTGTGACCGCCGCGGACACGGCCATTTATTACTGTGCGAGATCGGCAATTACTTATTTACTCTGATGCTACGACTTATTATAGACTCTGGGGCCAAGGAACCCTGGTACCGTCTCCTCAG
>A.1D.1
GAAGAGCAGCTGGTGCAGTCTGGGGGAGGCTGGGTGCAGCCTGGCAGGTCCCTGAGACTCTCCTGTGCAGCCTCTGGATTCCCCTTTGATGAATATGCCATGCACTGGGTCCGGCAAGTTCCAGGGAAGGGCCTGGAGTGGGTCTCAGGTATTAACTGGGATAGTGGTTACATAGGCTATGCGGACTCTGTGCAGGGCCGATTCACCATCTCCAGAGACAACGCCAAGAACTCCCTGTATCTGCAAATGAACAGTCTGAGACCTGAGGACACGGCCTTCTATTATTGTGCAAAAGACATGTTCAGTTTGACTGGTTATTTTTTCGGGCACGGTTTGGACGTCTGGGGCCAAGGGACCACGGTCACCGTCTCCTTA
>A.1D.10
CAGGTTCAACTGGTGCAGTCTGGAGCTGAGGTGAAGAAGCCTGGGGCCTCAGTGAAGGTCTCCTGCAAGGCTTCTGGTTACAGTTTTACCAGTTATGGCATCAGTTGGGTGCGACAGGCCCCTGGACAAGGGCTTGAGTGGATGGGATGGATCAGCGCTAATACTGGAAACATAAACTATGCACAGAAGTTCCAGGGCAGAGTCAGCATGACCACAGAGACATCCACGAGTACAGCCTACATGGAGTTGAGGAGCCTGAGATCTGACGACACGGCCGTGTATTACTGTGCGAGAGATGTGGGGTGGGATTGTAGTAAAACAGACTGCTATGACCCGCTCCAGCACTGGGGCCAGGGCACCCTGGTCACCGTCTCCGCAG
>A.1D.100
CAGGTGCAGCTGGTGGAGTCTGGGGGAGGCGTGGTCCAGCCTGGGAGGTCCCTGAGACTCTCCTGTGCAGCCTCTGGATTCACCTTCAGTAGCTATGCTATGCACTGGGTCCGCCAGGCTCCAGGCAAGGGGCTGGAGTGGGTGGCAGTTATATCATATGATGGAGATAATAAATACTACGCGGACTCCGTGAAGGGCCGATTCACCGTCTCCAGAGACAATTCCAAGAACACGCTGTATCTGCAAATGAACAGCCTGAGAGCTGAGGACACGGCTGTGTTTTACTGTGCGAGAGATGACTTGGACTATAGTAACTACTACTCTTACTACGATATGGACGTCTGGGGCCAAGGGACCACGGTCACCGTCTCCTCA
>A.1D.102
GCAGTGCAGCTGGTGGAGTCTGGGGGAGGCTTGGTGCAGCCCGGCAGGTCCCTGAGACTCTCCTGTGCAGCCTCTGGATTCAGCTTTGAAGAACATGCCATGCACTGGGTCCGGCAAATTCCAGGGAAGGGCCTGGAGTGGGTCGCAGGCATCAGTTGGAATAGTGCTACTATAGACTATGGGGACTCTGTGAAGGGCCGATTCACCATCTCCAGAGACAACGCCAAGAGTTCCCTGTTTCTGCAAATGAACAGTCTGAGACCAGAGGACACGGCCTTCTACTACTGTGTAAGAGATGCGGGCCCGCCCCTATTATTGGGCTATGGTATGGACGTCTGGGGCCAAGGGACCACGGTCACCGTCTCCTCA
>A.1D.104
CAGGTGCAGCTGGTGGAGTCTGGGGGAGGCGTGGTCCAGCCTGGGAGGTCCCTGAGACTCTCCTGTGCAGCGTCTGGATTCAACTTCAATACGTATGGCATGCACTGGGTCCGCCAGGCTCCAGGCAAAGGGCTGGAGTGGGTGGCACATATATGGCATGATGGAAGTAAGAAATATTATGCAGACTCCGTGAAGGGCCGATTCACCATCTCCAGAGACAACTCCGACAACATTCTGTATCTGCAAATGAACACCCTGAGAGCCGAGGACACGGCTCTGTATTACTGTGCGAGAGCTTACAGGGATCACTACGACAGTAGTGGTTACCCCTATTGGGGCCAGGGCACCCTGGTCACCGTCTCCTCAG
>A.1D.106
CAGGTGCAACTGGTGGAGTCGGGGGGAGGCGTGGTCCAGCCTGGGAGGTCCCTGAGACTCTCCTGTGCAGCCTCTGGATTCCTCTTCAGCGACTACCACATGCACTGGGTCCGCCAGGCTCCAGGCAAGGGGCTGGAGTGGGTGGCACTTATTTCATATGATGGAAGCAATAAGTATTTTGCAGACTCCGTGAAGGGCCGATTCACCATCTCCAGAGACAATTCCATGGACACGCAGGATCTAGAAATGAACGACCTGAGACCTGACGACACGGCTCTCTATTTCTGTGCGAAGTCATTGGGGTCGAGATGGCAATTAAACGCCTGGGATTTGGATATGTGGGGCCAAGGGACCATGGTCACCGTCTCTTCCG
>A.1D.108
CAGATGGATCTGGTGGAGTCGGGGGGAGGCGTGGTCCACCCTGGGAGGTCCCTGAGACTCTCCTGTGCAGCCTCTGGATTCACCTTCAGAACATATGGCATGCACTGGGTCCGCCAGGCTCCAGGCAAGGGGCTGGAGTGGGTGGCAGTTATATCATATGATGGAAGTAATAAATATTACGCAGACTCTGTGAAGGGCCGATTCACCATCTCCAGAGACGATCCAAACACACTGTATTTGCAAATGAACAGCCTGAGAGCTGAGGACACGGCTGTGTATTACTGTGCGAAAGATCGCCTCACCTACGATTCTTGGAGTGGTTATGCGCCCCGGGAGCGGTGGTTCGACCCCTGGGGCCAGGGAACCCTGGTCACCGTCTCCTCAG
>A.1D.109
GAGGTGCAGCTGGTGGAGTCTGGGGGAGGCTTGGTCCAGCCTGGAGGGTCCCTGAGACTCTCCTGTGCAGCCTCCGGATTCACCTTCAGTGACCGCTACATGGACTGGGTCCGCCAGGCTCCAGGGAAGGGGCTGGAGTGGGTTGGCCGTATTAGAAACAAAGCTACCGGTTACAGTACAGAATACGCCGCGTCTGTGCAAGGCAGATTCACCATCTCAAGAGATGATTCAAAGAACTCACTGTATCTGCAAATGAACAACCTGAAAATCGAGGACACGGCCCTGTATTATTGTGCTAGCGATGGGGCAGATGGTTACAGTGCTCCACCTTGGGGCTACTGGGGCCAGGGAACCCTGGTCACCGTCTCTTCA
>A.1D.111
GAAGCGCAGTTGGTGCAGTCGGGGGGAGGCCTGGGCAGGCCTGGCGGGTCCCTGAGACTCTCATGTGTAGGCTCCGGATTTAGTTTCGGTGTCTTTGCCATGGAGTGGGTCCGCCAAAGTCCAGGGAAAGGCCTGGAGTGGGTCGCAGGCATCAACTGGAATAGTGTCAGTAAAGGCTACGCGGAGTCTGTGAAGGGGCGATTCATCATCTCCAGAGACAACGCACAGGCCTCCGTCTATCTGGACATGCATGGTCTGAGACCGGACGACACGGCCGTCTACTTCTGCGGCAAAGTGGGGGATCGTCGCATTACAGACTACTACAACGGTTTGGACATCTGGGGCCAGGGACCGCTGTCACCGTGCACTCA
>A.1D.112
CAGGTGCAGCTGGTGGAGTCTGGGGGAGGCGTGGTCCAGCCTGGGAGGTCCCTGAGACTCTCCTGTGCAGCCTCTGGATTCAGCTTCAGTAACTATGGCATGCACTGGGTCCGCCAGGCTCCAGGCAAGGGGCTGGAGTGGGTGTCACTTATATCATATGATGGAAGTAATAAACACTATGCAGACTCCGTGAAGGGCCGATTCACCATCTCCAGAGACAATTTCAAGAACACGCTGTATCTGCAAATGAACAGCCTGAGAGCTGAGGACACGGCTGTATATTTCTGTGCGAAAGATCTCTATTACTATGATAATAATAGTCCCGTTGACTACTGGGGCCAGGGAACCCTGGTCACCGTCTCCTCAG
>A.1D.113
CAGGTGCAGCTAGTACAATCTGGGGCTGAGGTGAAGAAGCCTGGGTCCTCGGTGCAGGTCTCCTGCAAGGCTTCTGGAGGCACCTTCAGCAACTATGCTACCAGCTGGGTGCGACAGGCCCCTGGACAAGGGCTTGAGTGGATGGGATGGATCAATCCTAACAATGATGACACAAAGTATGGACCGAAGTTTCAAGGCCGGGTCTCCATGACCAGGGACACGTCCATCAGAACAGCCTACATGGAGCTGGATAGGCTGACATCTGACGACACGGCCACTTATTATTGTGCGAGATCTACACCACAGTTTTACTATGGTTCGGGGAGTTTTTACTCCTTCGGTATGGACGTCTGGGGCCAAGGGACCACGGTCACCGTCTCCTCA
>A.1D.114
GAGGTGCAGCTGGTGGAGTCTGGGGGAACCTTGGTCCCGCCAGGGCGGTCCCTGAAACTCTCCTGTACAGCCTCAGGATTCAACTTTAAGGATTATCATTTCAGCTGGTTCCGCCAGGCTCCAGGGAAGGGACTGGAGTGGCTAAGTGTCATTAGAAATGAAGCTTCTGGTGGGACAGCAGAATACGCCGCGTCTGTGAGAGACAGACTCACCATCTCAAGAGATGATTCCAAGAGTGTCGCCTACTTGCAAATGAACACCCTGAGAGACGAGGACACAGCCGTATATTACTGTTCTCGAGCAGATAATTCTTACGATTCCCACTTCTTTGACTACTGGGGCCAGGGAGCCCTGGTCACCGTCTCCTCAG
>A.1D.116
CAACTGCAACTGCTGCAGTCTGGGCCTGAGGTGAAGAAGCCTGGGGCCTCGGTGAGGGTCTCCTGTCAGGCCTCTGGAGGCACATTCAGTAGTCATTCTTTCAGCTGGCTGCGACAGGCCCCTGGACAGGGATTTGAGTGGATGGGAAGTATCTTACCTGTCTTTGATAAGCCAAGTTACTCAGAGAAGTTCCGGGACAGAGTCACGATCACTGCGGACAAATCCACGAACACAATCTTCATGGACTTGAGCAGCCTGAGATCCGAAGACTCGGCCACGTTTTACTGTGCGAGAGGTCTCGATGTCCTGGCAGCGACAGCGAGACACGACAACAACTGGTTCGACCCCTGGGGCCAGGGAACCCTGGTCATCGTCTCCTCAG
>A.1D.119
CACCTGCAGCTGCAGGAGTCGGGCCCACCACTGGTGAAGCCTTCGGAGACCCTGTCCCTCACCTGCATTGTCTCGGGTGGCTCCATCGACAGTGGCCATTACTACTGGGGCTGGATCCGCCAGTCTCCAGGAAAGGGTTTGGAATGGATTGGGAGTATCTATTATGATGGGATGTCCCACAACAGCCCGTCCCTCGACAGTCGCGCCACCATTTCAGTGGACACGGCCACGAGCCGAATCTCCCTGACATTGACGTCTGTGACCGCCGCGGACACGGCCGTGTATTATTGTGCCGCGCAGTTTGACGCGCACGGTGGTAATGATGGAGTCTTTGACTATTGGGGCCAGGGAACCCTGGTCACCGTCTCCTCAG
>A.1D.12
CAGGTCCACCTGGTGCAGTCTGGGTCTGAGGTGAAGCAGCCTGGGGCCTCAGTGAAGATCTCATGCAAGGCTTCTGGATACAAATTCATTGATCACTTTGTTCATTGGGCGCGACAGGCCCCTGGACAAGGCCTTGAGTGGATGGGGTGGATCAACCCGAAAAACCATGGCCCACACTATGCACCGTTGTTTGAGGGCAGGGTCACCGTGACCACTGACACGTCCCTAAGTACAGTCTACATGGAGTTGAACGGCCTGACATCTGACGACACGGCCATTTATTTCTGTGCGAGAGATTGGTGGAGTGGCTCCTCCCACCTTATTGACCACTGGGGCCAGGGAACCCTGGTCACCGTCAGCGCAG
>A.1D.121
GGGGTGCAACTGTTGGAGTCTGGGGGAGACTTCGTACAGCCGGGGGGGTCCCTGAGACTCTCCTGTGAGGCCTCTGGATTCACGTTTAGTGGCTTTGCCATGACTTGGGTCCGCCAGGCTCCAGGGAAGGGGCTGGAATGGGTCTCAGGTATTAGTGAATATGGTGGCACCACATGGTATGGAGACGCCGTGAAGGGCCGGTTCACCGTCTCCAGAGACAATTCCGAGAACACTCTGTATCTGCAAATGAACACCTTGAGAGACGAGGACACGGCCATATATTACTGTGCGAAAGGAACCATATTGACCACATTCGAGCACCTCTACTACGGTTTGGACGTCTGGGGCCGGGGGACCACGGTCACCGTCTCTTCA
>A.1D.122
GAGGCGCAGCTGGTGGAGTCCGAGGGAGGCTTGGTCCAGCCGGGAGGGTCCCTGAGAGTCTCCTGTGCAGCCTCTGGGCTCAACCTCAAGGACACACGTATACACTGGGTCCGCCAGGCTCCCGGGAAAGGGCTGGAGTGGGTTGGCCGTATTAGAACCGAAGCTAGCGGTTACACGACAATTTATGCTGCGTCGGTGAAAGGCAGATTCACCATCTCCAGAGATGATTCAAAGAACACGGCGTATCTGCAATTGAACAGTCTGAAAACCGAGGACACGGCCATATATTACTGTGTTAGACAATTAGGAAACTGTGGTGGTGGTTCCTGCTACCCTGACTACTGGGGCCAGGGAACCGTAGTCACCGTCTCGTCA
>A.1D.127
CAGGTACAATTGGTGGAGTCGGGGGGAAGCGTGGTCCAGCCTGGGAGGTCCCTGAGACTCTCCTGTGAAGCCTCTGGACTCAACCTCGGTGACTATGGCGTGCACTGGGTCCGCCAGGCTCCAGGGAAGGGACTGGAGTGGCTGGCGGTTATCTCAAATCATGGAACTGATAAATACTATGGAGACTCCGTGAAGGGCCGTTTCACCATCTCCAGAGACGACTCCAAGAACACGGTGTATCTGCAAATGAACAGCCTGAGAGCTGATGACACGGCTGTGTATTACTGTGCGAAAGGTATAGGGGGACTTTACTACTACTACGGTCTGGACGTCTGGGGCCAAGGGACCACGGTCACCGTCTCCTCA
>A.1D.128
CAGGTGCGCTTAGACCAGTGGGGCGCAGGACTGTTGAAGCCCTCGGAGATGCTGTCTCTCACCTGCTCTGTCTCCGGTGAGGCGTTCAGTGGTTACTACTGGACGTGGGTCCGCCAGTCCCCAGGGAAGGGTTTGGAATGGATTGGGGAAATCAATCACAGTGGAAGACCCACTTACAACCCGTCCCTGAAGAGTCGAGTCGCCATATCAGTAGACACGTCCAAGAATCAGTTCTCCCTAAAGATGAGCTCTGTGACCGCCGCGGACACGGCTGTCTATTACTGTACGAGAGGAACCTATCGCTATGATAGCAGTGGTTATTATCCTGAGGGAATGGACGCCTGGGGCCAGGGGACCACAGTCACCGTCTCCTCA
>A.1D.129
GAGGTGCAGCTGGTGGAGTCGGGGGGAGGCTTGGTCCAGCCTGGGGGGTCCCTGAGACTCTCCTGTGCAGCCTCTGGATTCAGCTTTAGTAGTTATGAAATGAACTGGGTCCGCCAGGCTCCAGGGAAGGGGCTGGAGTGGATTTCATATATCAATGGCTGGGGCACCACTATATATTATGCAGAGTCTGCGGAGGGCCGCTTCATCATCTCCAGAGACAACGCCAAGAAGACACTATATCTGCAAATGAGCAGCCTGAGAGTCGAAGACACGGCTGTTTATTACTGTGCGAGAGATCCCGGGTTGGCCGGTGGCTGGTATTTTGACCACTGGGGCCAGGGAGTCCTGGTCACCGTCTCCTCA
>A.1D.130
CAGGTGCAGCTGGTGCAGTCTGGGGCTGAGGTGAAGAAGCCTGGGGCCTCAGTGAAGGTCTCCTGCAAGGCTTCTGGATACACCTTCAGCAATTATGATATTAACTGGGTGCGACAGGCCACTGGACAGGGGCTTGAGTGGATGGGATGGATGAACCCTAACAGTGGTGACAACGTCCATGCACAGAAGTTCCAGGGCAGAATCACCATGACCAGGAACATTTCCATTAGCACAGCCTACATGGAGCTGAGCAGCCTGAGATCTGAGGACACGGCCAGATATTACTGTGCGAGAGGCTCGGTCTATCAAAACGTTTGGGGAGCGCCGAGGGACCCTGACTACTGGGGCCCGGGAACCCTGGTCACCGTCTCCTCAG
>A.1D.133
CAGGTGTACCTGCAGGAGTCGGGCCCAGGCCTCTTGAAGCCTTCGGAGACCCTGTCCCTCACCTGCGCTGTCTCTGGTTACTCCATCAGGGGTGGTTACTATTGGGGCTGGATCCGGCAGTCCCCAGAAAAGGGACTGGAGTGGATTGGGAGTTTCTATCATAGCGGGAGCGCCTATTACAACCCGTCCCTCAAGAGTCGCGTCACTATCTCAAAAGACACGTCCAAGAACCAGTTCTCCCTGAAGTTGACCGCTGTGACCGCCGCAGACACGGCCGTTTATTACTGTGCGAGAGGGACGGGGGGGGCCTTTGACTACTGGGGCCAGGGTGCCCTGGTCACCGTCTCCTCC
>A.1D.134
CAGGTGCAGCTGCAGGAGTCGGGCCCAGGTCTGGTGAAGCCTTCACAGACCCTGTCCCTCACCTGCACTGTCTCGGTGCTCCATAAGCAGTGGTGGTTACTTCTGGGGCTGGATCCGCCAGACCCAGGGAAGGGCCTGGAGTGGATTGGGTACATCTCTTATAGTGGGGGCACCTACTACAGCCCGTCCCTCAGGGGTCGCATTACCGTGTCAATTGACACGTCCAAGAACCAGTTCTCCCTGAAGCTGACCTCTGTGACTGCCGCAGACACGGCCGTCTATTTCTGTGCCAGAACCTATTACCATGAGACTACAACTTATCACTACGACTGGTACTTCGATCTCTGGGGCCGTGGCACCCTGGTCACTGTCTCCTCA
>A.1D.137
CAGGTGCGATTAGAGCAGTCTGGGGCTGAGGTGAAGCAGCCTGGGGCCTCACTCAAGGTCTCTTGTGAGGCTCATGGATACATCTTCACCGTCCCCTATATGCACTGGGTGCGACAGGCCCCTGGACAAGGACTTGAGTGGATGGGATGGATCAACCCAAACAGTGGCGACACAAATTATGCACAGAAATTTAAGGGCAGGGTCACCATGACCAGGGACACGTCCATCAACACCGTCTACATGGAGTTGATCAGCCTGACATCTGACGACACGGCCGTCTATTATTGTGCGAGAGCGGGGAGGGAGATTTGGGGAAGAAAGATGATGGACTACTTTGACTACTGGGGCCAGGGAACCCTGGTCACCGTCTCCTCAG
>A.1D.138
CAGGTGCAGCTCTGGGAGTCGGGCCTGGGACTGGTGAAGCCTTCGGAGACCCTGTCCCTCACTGCACTGTCTCTGGTGACGCAATCAGCAATTATTTGGAATTGGGTCCGGCGGCCCCCGGGGAAGGCACTGGAGTGGATTGGCCTAGTCTACTTTGGTGGCCACACAAATTACAACCCATCCCTCCAGAGTCGAGCCATCATTTCTGCCGACCCGTCGAAGAGCGAAGTCTCCCTCACCCTCACCTCTGTGACCGGCGCTGACACGGCCACTTATTATTGTGCCAGAAAAAAGGCGCGTCCTTCCTCTTATGGTGGTTTTCCTCTCGACGTCTGGGGCCAGGGGACCACCGTCACCGTCTCCACT
>A.1D.140
CAGGCGCGATTGGTTCAATCTGCGACAGATGTGAAGGAGCCTGGGGCCTCAGTGAGGGTCTCCTGCAAGGCGTCTGGATACACCTTCACCGACTACTATATACATTGGGTGCGTCAGGCCCCTGGACAAGGACTTGAGTGGATGGGCTGGATCAACTCTAAGAATGGTCCCACAACCTACAATGACAAATTTCAGGGCAGGTTGACCATGACCAGGGACACCTCCATCACTACAGCCTTCATGGAACTTCATAGCCTGACGTCTGACGACACGGCCCTTTACTTCTGTGCGAGAGATCGGAAATGTGGCTTCCCTGGGAGTTGTTACCCTGGGGACCTCTGGGGCCAGGGCACCCTCGTCACCGTCTCCTCAG
>A.1D.144
CAGGTGCAGCTGGTGGAGTCTGGGGGAGACGTGGTCCAGCCTGGGAAGTCCCTGAGACTCGCCTGTGCAGCGTCTGGATTCACCTTCAGTCACTATGGCATGCACTGGGTCCGCCAGGCTCCAGGCGAGGGCCTGGAGTGGGTGGCAGCTATTTGGTCTCATGGACGTGAAGACTTCTATGCAGACTCCGTGAAGGGCCGATTCACCATCTCCAGAGAAAATTCCGAGAACACTCTGTATCTGCAAATGAACAGCCTGAGAGACGAGGACACGGCTGTGTATTACTGTGCGAGAGATGTTGATACAAGTAGTCACTACAGTTGGTTCGACCCCTGGGGCCAGGGAACCCTGGTCACCGTCTCCTCAG
>A.1D.145
CAGGTGCAGCTGGTGCAGTCTGGGGCTGAGGTGAAGAAGCCTGGGGCCTCAGTGAATGTCTCTTGTAAGGCTTCTGGATACAGCTTCACCGACTCGTATTTGCACTGGGTGCGACAGGCCCCTGGACAAGGGCTTGAGTGGATGGGATGGATCAACCCTTTAACTGGGGCCACGGACCAAGCACAGAAGTCTCAGGGCAGGGTCACCATGACCAGGGACATGTCCACCAGTACAGGCTACATGGTACTGACTAGGCTAAGATCTGACGACACGGCCGTGTATTACTGTGCGAGAAGTCGTTTTGGCGTGGTGAGTTCTAACGGCTTGGACGTCTGGGGTCAAGGGACCACGGTCATCGTCTCCGCAG
>A.1D.148
GAGGTGCAACTGGTGGAGTCTGGGGGAGGCTTGGTAAAACCCGGGGGGTCCCTAAGACTCTCCTGTGCAGCCTCTGGATTCACTTTCAGAAACGTCTGGATGAGCTGGGTCCGCCAGGCTCCAGGGAAGGGGCTGGAGTGGGTAGGCCGTATAAAGAGTAAGGCCGACGGCGGGACAATAGACTACTCTGCACCCGTGAAAGGCAGATTCACAATCTCCAGAGACGACTCAGAAGACATGCTGTATCTACAAATGAATGACCTAAAAAGGGACGACTCCGGCGTGTATCATTGTACTCTAGGGGAAAATTGGGGCCCGGGAACCCGAGTCAGCGTCTCCTCA
>A.1D.149
CAGGCGCAGCTGCAGGAGTCGGGCCCAGGACTGGTGCAGCCTTCGGAGACCCTGTCCCTCACCTGCACTGTCTCTGGTGCCTCCATCAGCATGGGTACTTACTGTGGCTGGATCCGCCAGTCCCCCGGGAAGGGACTGGAGTGGATTGGCAGTATCTATTATAGTGGCAGCACCACGTACAATCCGTCCCTCAAGAGTCGAGTCACCATGTCTATAGACACGTCCAAAAACCAGTTCTCCCTGAGCCTAAGGTCTGTTACTGCCGCGGACACGGCCGTCTATTACTGTGCGCGAGATCAAGGGGGTCTTCCGCGTCGTCCCCTCAACTACTACGGAATTGACGTCTGGGGCCAAGGGACCACGGTCACCGTCTCCGCA
>A.1D.15
GAGGTGCAACTGGTGGAGTCTGGGGGAGGCTTGGTGAGGCCGGGGGGGCGCCCTACACTCTCCTGCACAGCCTCTGGATTTAGTTTCACTGACGCCTGGATGGGCTGGGTCCGCCAGGCCCCGGGGAAGGGTCTGGAGTGGGTTGGCCGCATCAAGAGTAAAGTTGATTTAGGGACAACAGATTACGGTGTTCCCATGAAAGGCAGATTCACCATTTCTAGAGATGATTCAAAGAACACACTCTATCTGCAAATGAATAGCCTGAAATCTGACGACACAGCCATGTATTACTGTGCGAGAGGTGGGAGTTACCTCGTTTTGGGACTGGATGCCTTCGATATCTGGGGCCAAGGGACAATGGTCAAAGTCTCTTCA
>A.1D.150
CAGGTACAGCTGGTGGAGTCTGGGGGAGGCGTGGTCCAGCCTGGGAGGTCCCTGAGACTCTCCTGTGAAGCCTCTGGATTCAGCTTCAGTACCTTTGCCATGTACTGGGTCCGCCAGGCTCCAGGCAAGGGGCTGGAGTGGGTGGCATTTATCTCATATGATGGATATAATCAAGGCTATGCAGACTCCGTGAAGGGCCGATTCACCATCTCCAGAGACAATTCCAAGAACACGGTGTACCTACAAATGAACAGCCTGAGAGGTGACGACACGGCTGTATATTACTGTGCGCAACCTTACAGCAGCCTCCTTCCTCGCATTGACAACTGGGGCCAGGGAACCCTGGTCAGCGTCTCCTCAG
>A.1D.152
CAGGTACACCTAGTGCAGTCTGGGGCTGAAGTGAAGAGGCCTGGGTCCTCGGTGACGCTCTCCTGCGAGGCTTCAAGAGGCTCCTTCAACACCTATACAATCACCTGGATGCGCCAGGCCCCTGGACAGGGACTTGAGTGGATGGGGGGGATCATCCCTGTCTTGGATACAGCAAACTACGCACAGAGGTTCGAGGGCAGAATTAAAATTAGCGCGGACACATCCGCGAGTACAGCCTACTTACACCTGAGCAGCCTCAGATCTGACGACACGGCCGTATATTACTGTGCGAGAGGGGAGGAGAATTCTTGTACTGGTGGCGATTGCTACTCTGCGTTTGAATATTGGGGCCAGGGGACCCTGGTCACCGTCTCCTCAG
>A.1D.154
GAGGTGCAACTGGTGGAATCAGGGGGAGGCTTGGTACAGCCTGGGGGGTCCCTGAGACTCACCTGTGCAGCCTCTGGTTTCACCTTCAGTACCCATAACTTCGTCTGGGTCCGCCAAGCTCCAGGCGCGGGCCTGGAGTGGGTTTCATTCATCAGTCGCATTGAAACCACCATATACTACGCTGACTCTGTGAGGGGCCGCTTCACCATCTCCAGAGACAACGCCCAGAGCTCACTTTTTCTACAAATGGACAGCCTGAGAGCCGAGGACACGGCTCTCTATTACTGTGCGAGAGATAACTTCGGCCAAGGTTTTTCCCTGTGGAGCCAGGGAACCCTGGTCATCGTCTCGTCA
>A.1D.155
CAGCTGCAGCTGCAGGCGTCGGGCCCAGGACTGGTGAAGCCTACGCAGACCCTGTCCCTCACCTGCACTGTCTCTGGTGGCTCCATCAGGAGTGGTTATAACTACTGGGGCTGGATCCGCCTTCACCCAGAGAAGGGCCTGGAGTGGATTGGCTACATCTTTCATACTGGGAGCGCCTACTACAACCCGTCCCTCAAGAGTCGAGCTACCATTACAATAGACACGTCTGAGTACCAGTTCTCCCTGAAGTTGAGCTCCGTGACCGCTGCAGACACGGCCGTCTATTACTGTGCCAGAGGACGGGATTACTACATTTCGAACAGTTTTTACAAGGGTTTTGTTGACTCTTGGGGCCAGGGAACCCTGGTCACCGTCTCCTCA
>A.1D.157
CAGTTGGAATTGAAGGAGTCGGGCCCAGGACTCGTGAAGCCTTCGGAGACCCTATCCCTCATTTGCACTGTCTCTCGTGGCTCCATAACCAGTGATACTCACTACTGGGCCTGGATCCGCCGGCGCCCAGGGCAGGGACTGGAGTGGCTTGGGACTTTCCATTATAGTGGGACCACCTACGTCAGCCCGTCCCTCAGGAGTCGAGCCTTCTTCTCAGGAGACGGGTCCAAGAACCAACTCTCTGTGACACTGAGCTCCGTGACCGCCGCGGACACCGCCGTGTATTATTGTGGGAGATTTCCCCCGACCCCGGATGACAGTCCTTATGGGTTTCACTTTGACTCTTGGGGCCCGGGGCTCCTGGTCACCGTCTCGTCAG
>A.1D.159
CAGGTGCAACTGGTGGAGTCTGGGGGAGGCCTGATCCAGCCTGGGGGGTCCCTGAGACTGTCCTGTGTAGCCTCTGGATTCACCTTCAGTGCTTATCCCATGCACTGGGTCCGCCAGACTCCAGGCAAGGGACTGGAGTGGGTGGCAGTCATTTCATATGACGGCGAAAAAAAACACTACGCAGACTCCGTGAGGGGCCGATTCACCATCTCCAGAGACAATTCCAAGAGCACGCTGTATGTGCAAATGAACAGCCTGAAACTTGAAGACACGGGTGTCTATTTCTGTGCGAGAGATCACGATCACGATTTTTGGACTTATTGGGGCCAGGGAGCCCTGGTCACCGTCTCCTCAG
>A.1D.16
GAGGTGCAACTGGTGGAATCTGGGGGAGGCTTGGTACAGCCAGGGCGGTCCCTGCGACTCTCCTGTACAGGTTCTGGATTCATCTTTGGTGATTATGCTGTGAGCTGGGTCCGCCAGGCTCCAGGGAAGGGGCTGGAGTGGGTAGGTTTCATTAGAAACAGAGCTTATGGTGGGTCAGTAGAATACGCCGCGTCTGTGAAAGGCAGATTCTCCATCTCAAGAGATGATTCCAAAGGCATTGTCCACCTGCAAATGAACAGCCTGAGAACCGAAGACACAGCCGTTTATTACTGTAGTCGAGATCGAATTTACGGTTGTAGTGGTGGCAGCTGCTACGTCTCGGACTTTTGGGGCCAGGGAACCCTGGTCACCGTCTCCTCAG
>A.1D.160
CAGGTGCAGCTACAGGAGTCGGGCCCAGGAGTGGTGAAGCCTTCAGAGACCCTGTCTCTCACCTGCAGTGTCTCTGGTGACTCCATCACTAGTTCCTGCTGGACTTGGATCCGCCAGGCCCCAGGGAAGGGCCTGGAGTGGATTGGTTACATTTGTAAAAGTGGAGGGACCTTCTACAACGAGTCCCTCAAGAGTCGAGCCACCATCTCGTTAGACACGTCCACGAGCCAGTTTTCCCTGCAGGTGACCTCTGTGACGGCCGCAGACACGGCCGTATATTTCTGTGCCAGGGACCGAATCCTCAGCAACTACGTAGGTGTTTATTATTCTTTTAATGGTATGGACGTCTGGGGCCAAGGGACCACAGTCACCGTCTCCGCA
>A.1D.161
CAGGTGCACCTGGTGGAGTCTGGGGGAGGCGTGGTCCAGCCTGGGAGGTCCCTGAGACTCTCCTGTGCAGCCTCTGGATTCACCTTCAGTAGCTATGGCATGTACTGGGTCCGCCAGGCTCCAGGCAAGGGGCTGGAGTGGGTGGCAGTTATATTATATGATGGAAGTAATCAATACTATGCAGACTCTGTGAGGGGCCGATTCACCATCTCCAGAGACAATTCCAAGAGCACTCTGTATCTGCAAATGAACAGCCTGAGAGCTGAGGACACGGCTGTGTATCGCTGTTTAGCAGTGGCTGGTGCGGTTGACTACTGGGGCCAGGGAACCCTGGTCACCGTCTCCTCAG
>A.1D.162
CAGGTGCGGCTTCGTCAGTGGGGCGCAGGACTGCTGAAGCCTTCGGAGACCCTGTCCCTCGCCTGCACTGTCTCTGGTGGGTCGTTCAGTGGTTACTCCTGGAGCTGGGTCCGTCAGCCCCCAGGGAAGGGGCTGGAATGGATTGGAGAAATGAGTCATGCTGGAAACACCAACTACAATGTGGCCCTCGAGAGTCGAGTCACCATATCACTTGACACGTCCACGAATCACTTGTCCCTAAGCCTGAGGTCTGTGACCGCCGCGGACACGGCTCTATATTTCTGTGCGAGATCGGTCGGTGACGACCCCTCCTACTATCACGGAATGGACGTCTGGGGCCAAGGGATCACAGTCACCGTCTCCTCA
>A.1D.163
CAGGTCACCTTGAGGGAGTCTGGTCCTGCGCTGGTGAAACCCACACAGACCCTCACACTGTCCTGCACCTTGTCTGGGTTCTCACTCAGCACTCGTGCGATGTCTATGGGCTGGATCCGTCAGCCCCCAGGGAAGGCCCTGGAGTGGCTTGCACTCATTGATTGGGATGATGATAAATACTACAGCATGTCTCTGAGGACCAGGCTCACCATCTCCAAGGACACCTCCAAAAACCAGGTGGTCCTTACAATGACCGACATGGACCCTGCCGACACAGCCACCTATTACTGTGCACGGCTAATTGATAGTAATGATCCGGGGGGGTATGATGCTTTTGATCTCTGGGGCCAAGGGACACTGGTCACCGTCTCTTCAG
>A.1D.164
CAGGTGCAGCTACAACAGTGGGGCGCAGGACTGTTGAAGCCTTCGGAGACCCTGTCCCTCACCTGCGCTGTCTCTGATTACTCCATCAGCAGTGGTTACTTCTGGGGCTGGATCCGGCAGCCCCCAGGGAAGGGTCTGGAGTGGCTTGGGACTATTTATTATACTGGGAAAACCTACTACAACCCGTCCCTCAAGAGTCGAGTCACCATCTCGCTAGACACGTCCAAGAACCAGTTCTCCCTGAGGCTGACCTCTGTGACCGCCGCAGACACGGCCGTCTATTACTGTGTGAGAGATCGGGGTGGGAGCTACCCACTGAGTTATGACTATTGGGGCCAGGGAACCCTGGTCACCGTCTCCTCA
>A.1D.165
GAGGTACAAGTGGTGGAGACTGGAGGAGGCTTGATACAGCCGGGGGGGTCCCTGAGACTATCCTGTGCGGCCTCTGGGTTCACCGTCAGTAACAACTACATGAACTGGGTCCGCCAGGCTCCAGGGAAGGGGCTGGAGTGGGTCTCAGTTGTTCATAAGAGTGGAACTATATATTATGCAGACTCCGTGAAGGGCCGATTCACCATCTCCAGAGACAATTCCTTGAACACCGTGTATCTTCAAATGAACAGCCTGAGAGCCGACGACACGGCCGTGTACTATTGTGCGGGAGAACCAGGTATCCCCAACGGTATGGACGTCTGGGGCCTAGGGACCACGGTCACCGTCTCCTCA
>A.1D.166
CAGGTGCAGCTGCAGGTGTCGGGCCCAGGACTGGTGAGGCCTTCGGAGACCCTGTCCCTCACGTGCATTGTGTCTGGTGGCTCCATCAACAGTGGTGATTACTCCTGGGCCTGGATCCGCCAGCCCCCAGGGAGGGGCCTAGAATACATTGCGACTTTCTATTCTTCTGAGTACACCTTCTACAATACGTCCCTCGAGAGTCGAGTCTCCATATATCTGGACACGTCCATGAACCAGGTCTCCCTGAACCTGCGGTCTTTGACCGCCGCGGACTCGGCCATTTATTACTGTGCGAGGTCGTCGGGTAGTTATCCCCCTGTTACTTTCTTTGACTCGTGGAGCCAGGGAACCCGGGTCACCGTCTCCTCAG
>A.1D.167
CAGCTGCAGCTGCAGGAGTCGGGCCCAGGACTGGTGAAGCCTTCGGAGACCCTGTCCGTCACCTGCAGTGTCTCTGGTGGCTCCATCACCAGTGATGGTGACTTCTGGGGCTGGATCCGCCAGCCCCCAGGGAAGGGACTGGAGTGGATTGGGAGTTTCTCTTATTATGGAGCCACCTATTACAACCCGTCCCTCAAGAGTCGAGTCAGCATATCAGCAGACAAGTCCAAGAACGAGTTCTCCCTGACGCTGACCTCCGTGACCGCCGCGGACACGGCCGTATATTTCTGTGTGAGAAAACAGCGCGCTGTGCGCATGATAGTTGTGGCTCTTAAGACGTATTTCGATGTCTGGGGCCGTGGCACCCTGGTCACTGTCTCCTCAG
>A.1D.168
CAGGTGCAGCTGGTGGAGTCTGGGGGAGTCTTGGTCAAGCCTGGAGGGTCCCTGAGACTCTCCTGTGCAGCCTCTGGATTCACCTTCAGTGACTACTCCATAAACTGGATCCGGCAGCCTCCAGGGAAGGGGCTGGAGTGGATTGGGTATATCTCTGGCGGCACCAACAATAACCCCTCCCTCAGGGGTCGAGTCACCATGTCAGTCGACACGTCCAAGAACCAGGTCTCCCTGAAACTGACCTCTGTGACGGCTGCGGACACGGCCGTGTATTACTGTGCGAAGTATGATAGTAGTGGTTATTACTTGGACTATTGGGGCCAGGGAAACCTGGTCACCGTCTCCTCAG
>A.1D.169
CAACTGCAGCTGCAGGAGTCGGGCCCAGGACTGGTGAAGCCTTCGGAGACCCTGTCCCTCACCTGCACTGTCTCTGGTGGCTCCATCAGCACTAGTAGTTCCTACTGGGGCTGGATCCGCCAGGCCCCAGGGAAGGGGCTGGAGTGGATTGCGACTATCTATTACTCTGGGGACACCTACTACAGCCCGTCTTTCTTGAGTCGAGTCAGCATTTCAGTGGACACATCAAAGAACCAGTTCTCCCTGAGGCTGGACTCTGTGACCGCCGCGGACACGGCCGTGTTTTTCTGTGCGAGGGCCCTTCCCTATTACTTTGATACGAGTGGTCAGAACTGGGGATACTACTTTGACTACTGGGGCCAGGGAGCCCTGGTCACCGTCTCCTCAG
>A.1D.171
CAGCCGCAGCTGCAGGAGTCGGGCCCAGGACTGGTGAAGCCTTCGGAGACCCTGTCCCTCACTTGCACTGTCTCTGGCGACTCCATCAGTGGTAATTACTGGGCCTGGATCCGACAGCCCCCAGGCAAGGGCCTGGAATACATTGGCAGTGTTTATGATACTGGGAGCACCTACTACAATTCGTCCCTCAAGAGTCGAGTCACCATATCAGTAGACACGTCCAACAACCAGTTCTCCCTGAAGCTGACCTCTATGACCGCCGCGGACACGGCCGTTTATTACTGTGCGAGGCGTGTGGCATCATATGGAACAGCCTGGTTCGACCCCTGGGGCCCGGGAACCCAAGTCATCGTCTCCTCAG
>A.1D.172
CAGGTGCAGCTGGTGCAGTCTGGGGCTGAGGTGAAGAAGCCTGGGGCCTCAATGAAGGTCTCCTGCGAGGCTTCTGGACGCACCTTCAACGGCTACAATATGCACTGGCTGCGACAGGCCCCTGGACAAGGGCTTGAGTGGATGGGATGGATAGATCCTAACAGTGGTGGCACAAGTTATGCACAGAAATTTCAGGGCAGGGTCACCATGACCAGGGACACGTCCATCAGCACAGCCTACATGGAACTGAACAGGCTGAGATTTGACGACACGGCCGTCTATTACTGTGCGAGAGGGCCCAACTGGGGTTTCGATCTCTGGGGCCGTGGCACCCTGGTCACTGTCTCCTCAG
>A.1D.173
CAGGTGCAGCTGCAGGAGTCGGGCCCAGGACTGGTAAAGCCTTCACAGACACTGTCCCTCACCTGCACTGTCTCTGGTGGCTCCATCAGCAGTGGTGGTTACTTCTGGAGCTGGGTCCGCCAGCCCCCAGGGAAGGGCCTGGAGTGGATTGGGTACATCTTTTACAGTGGGAGCACCTACTACACTCCGTCCCTCAAGAGTCGAGTTACCATGTCAGTAGACATGTCTAAGAACCAGTTCTCCCTGAACTTGAGGTCTGTGACTGCCGCGGACACGGCCATATATTTTTGTGCGAGAGGGTTTCACGGTGACGGTTACTTTGACTATTGGGGCCAGGGAAGCCTGGTCACCGTCTCCTCA
>A.1D.174
CAGTTGCAGCTGCAGGAGTCGGGCCCAGGACTGGTGAAGCCTTCGGAGACCCTGTCCCTCACCTGCAGTGTCTCTGGTGGCCCCATCGATAGTAGGAGTTTCTGGTGGGGCTGGATCCGCCAGTCCCCAGGGAAGGGGCTGGAATGGATAGGGAGTATTTATGAAAGTGGGAGCACCCACTACAACCCGTCCCTCAAGAGTCGAGCCACCATTTTGTTAGACACGTCCAAGAGCCAGTTCTCCCTGAAGCTAACCTCTGTGACCGCCGCGGACACGGCCGTCTACTACTGTGCGAGAGATATAGCTGTCGCCTGGTTCTACTATTGGGGCCAGGGAATCTTGGTCACCGTCTCCTCAT
>A.1D.175
CAGCTGCAGCTGCAGGAGTCGGGCCCAGGACTGGTGAAGCCTTCGGAGACCCTGTCCCTCACCTGCAATGTCTCTGGTACCTCCATCAGCAGTGGCTACTACTGGGGCTGGATCCGCCAGCCCCCAGGGAAGGGGCTGGAGTGGATCGGGAATATCTATCATACTGGGACCAATTACTACAACCCGTCCCTCAAGAGTCGAATCACCATATCACTAGACAGGTCCAAAAACCAGTTCTCCCTGAACCTGAGATCTGTGACCGCCGCAGACACGGCCGTGTATTACTGTGGCAGGGGTATAGCAATGACTGGGCTTAGAGGCTTCTTTGACTACTGGGGCCAGGGAACCCTGGTCTCCGTCTCCTCA
>A.1D.177
CAGGTGCAACTGCAGGAGTCGGGCCCAGGACTGGTGAAGCCTTCGGAGACGCTGTCCCTGACCTGCGTCGTCTCTGGTGGCTCCATCAGAACTAGTGAAGAATATTGGGCCTGGGTCCGCCAGACCCCCGGCAAGGGACTCCAGTGGATTGGGAGTATATATTCTAGAGGGAGTGCCTACTACAACCCGGACCTCGAGAGTCGAGCCAGCTTATCCGTCGACACGACCAAGAATCACTTTTCACTTAAAATGACCTCTGTGACTGCCGCGGACACGGCCGTCTATTATTGTGCGACTGGAGCAGATGGCTACAACCTTGAGCCCTGGGGCCTGGGGACCCTGGTCACCGTCTCCCCAG
>A.1D.180
CAGCTGCAGCTGCAGGAGTCGGGCCCAGGACTGGTGAAGCCTTCGGACACCCTGTCCCTCACATGCAATGTCTCCGGTGGCTCCATGAACAGTCCCTCCTATTACTGGGGCTGGATCCGACAGTCCCCAGGGAAAGGTCTGGAATGGATTGGGAGTGTCTATTATAGTGGGAGTTCGTTCTTCAACCCGTCCCTCAAGAGTCGAGTCACCATCTCCTTAGACACGGCCAACAACCAGTTCTTCCTGAAGCTGACCTCTGTGACCGCCGCGGACACGGCCGTCTATTTTTGTGCGAGAGACGTTCGATTTTTGGAGACAGTCAATTGGGGCCACGGAATCCTGGTCACCGTCTCCTCAG
>A.1D.2
GAGGTGCAGCTGGTGGAGTCTGGGGGAGGCGTGGTCCAGCCTGGGAGGTCCCTGAGACTCTCCTGTGCAGCGTCTGGATTCACCTTCAGTAGCTATGGCATGACCTGGGTCCGCCAGGCTCCAGGGAAGGGGCTGGAGTGGGTGGCCAGCATAAGTCAAGATGGGAGTGAGAAATACTATGTGGACTCTGTGAAGGGCCGATTCACCATCTCCAGAGACAACGCCAAGAACTCACTATATCTGCAATTGAACAGCCTGAGAGACGAGGACACGGCTCTTTATTACTGTGCGAGCGCACGTGGATACAGTTATGGCCAGATGTACTTTGACGACTGGGGCCAGGGAACCCTGGTCACTGTCTCGTCA
>A.1D.20
CAGGTGCAGGTGGTGGAGTCGGGGGGAGCCGTAGTCCAGCCTGGGACGTCCCTGAGACTCTCCTGTGTTGCGTCTGGATTCACCTTCAGTAGTTATGGCATCCACTGGGTCCGCCAGGCTCCAGGCAAGGGGCTGGAGTGGGTGGCAGTTATATCATATGATGGAACAACTAAATACTATGCAGACTCCGTGAAGGGCCGATTCACCATCTCCAGAGACGACTCCAAGAAAATGGTGTATCTGCAAATGAACAGCCTGAGAGCTGAGGACACGGCTTTGTATTACTGTGCGAAAGATCGGGAGTATAGGAGCTCGTCGTATTCGACTGTTGACTACTGGGGCCAGGGAACTCTGGTCACTGTCTCCTCAG
>A.1D.21
GAAGTGCAGCTGGTGGAGTCTGGGGGAGGCTCGGTCCAGCCTGGCGGGTCCCTGAGACTCTCCTGTGGAACCTCTGGATTCGCTTTTGACCGTTATGCCATGCACTGGCTCCGGCATGCTCCAGGGAAGGGCCTGGAGTGGGTCGCAGGCATCAGTTGGCATGGTAGTAGTATAGACTATGCGGACAGTGTGAGGTGGCGCTTCACCATCTCCAGAGACAACGCCAAGAAGTCCCTGTATTTGCAAATGGACCGTCTGAGACCTGAGGACGCGGCCGTCTATTACTGTGCAAAAGATTTCCACGCACTGGGGAGTCATGTTGCCTACTACTTTGACCACTGGGGCCAGGGAGCCCGGGTCACCTTCTCCTCA
>A.1D.22
GAGGTGCAGCTGGTGCAGTCTGGGGGAGGCTTGGTACAGCCGGGGGGGTCCCTGAGACTCTCCTGTACAGCCTCTGGATTCACGTTACGTAATTCTTGGATGAGCTGGGTCCGCCAGGCTCCAGGGGAGGGGCTGGAGTGGGTGGCCACCATAAAGCATGATGGAAGTGAGGAGTACTATGTGGACTCTGTGAAGGGCCGATTCACCATTTCCAGAGACAACGCCGAGAACTCAGTGAATCTGCAAATGAATAGCCTGAGAGTCGAGGACACGGCCGTGTACTATTGTGCGAGACCCTCCGATGCGGGATATTGTAGTCATGGTGTATGTTATAGGGGATTTGACTACTGGGGCCAGGGAACCCTGGTCACCGTCTCCTCA
>A.1D.23
GAGGTGCAGTTCGTGGAATCTGGGGGAGGCCTGGTCAAGCCTGGGGGGTCCCTGCGACTCTCCTGTTCAGCCTCTGGTCTTACTTTCAGCTCTACTCCCATGAACTGGGTCCGCCTGGCCCCAGGGAGGGGCTTGGAGTGGATCTCATCCATTACTGGTGGTAGTACTTACATACACTATGCAGAATCAGTGAAGGGCCGATTCACCATCTCCAGAGATAACGCCCAGAACTCACTGTTCCTACAAATGAACAGCCTGAGAGTCGAGGACACGGCTGTCTATTATTGTGCGAGAGAGATGCCGGCTTGTAGTAGTGCTGCTTGTCTTGCTTTCGATGTTTGGGGCCCAGGGACAAAGGTCAACGTGTCCTCA
>A.1D.24
CAGGTGCAGCTGGTGGAGTCTGGGGGAGGCGTGGTCCAGCCTGGGAGGTCCCTGAGACTCTCCTGTGCAGCCTCTGGATTCACCTTCGGTAGCTATGGCATGCACTGGGTCCGCCAGGCTCCAGGCAAGGGGCTGGAGTGGGTGGCACTTATATCGTATGATGGAAAGAAGACATACTATGCAGACTCCGTGAAGGGCCGCTTCACCATCTCCAGAGACAATTCCAAGAACACGCTGTACTTGCAAGTGAACAGCCTGAGAGCTGAGGACACGGCTGTGTATTTTTGTGCGAAAGATGGCAGTTTCTATGATGATCGAATTTGGTACTTTGAAAACTGGGGCCAGGGAACCCCGGTCACCGTCTCCTCAG
>A.1D.25
GAGGTACAGCTGTTGGAGTCTGGGGGAGGCTTGGTGCAGCCTGGGGGGTCCCTGACACTCTCTTGTACAGCCTCCGGATTCACCTTTAGTAAGTATGCCATGACCTGGGTCCGCCAGACTCCAGGGAAGGGGCTCCAGTGGGTCTTCTCAATAAGTGGTAGTGGCGATAGTCAATCCCGCAGGCTCCGTGCGGGCCGCTTCACCATCTCCAGAGACAATTCTAGGAACACTCTGAATTTACAAATGAACAGTCTGAGAGCCGAGGACACGGCCGTTTATTACTGTGCGAGAGGAACTGAATGCAGTGGTGTCAACTGCTACACTGTTCAATGGTTCGACTTCTGGGCCGGGAACCTGGTCACCGTCTCCTCAG
>A.1D.26
GAGGTGCAGCTGGTGGAGTCTGGGGGAGGCGTGGTCCAGCCTGGGAGGTCCCTGAGACTCTCCTGTGCAGCCTCTGGATTCACCTTCAGATACTACGCCATGAACTGGGTCCGCCAGGCCCCAGGGAAGGGTCTGGAGTGGGTCTCAGGTATTAGTGGGAGTGGTGGTAATAAATACTACGGAGACTCTGTGAAGGGCCGGTGCAGCATCTCCAGAGACAATTCGAAGAACACGGTGGAACTGCAAATGAATAGCCTGAGAGTCGACGACACGGCCATATATTACTGTGCGAAAGATCTGGTCTTTGGAGTGGAAGTGAGTTCAGGAGGTATGGACGCCTGGGGCGAAGGGACCACGGTCACCGTCTCCTCAG
>A.1D.28
CAGGTTCAGGTGGTGGAGTCTGGGGGAGGCTTGGTACAGCCTGGGAGGTCCCTGAGACTCTCCTGTGCAGCCTCTGAATTCACCTTCAGCTATACAATGAACTGGGTCCGCCAGGCTCCAGGCAAGGGGCTGGAGTGGGTGTCAGCTATATCGTATGATGGTAGTAAGAAAAATTACGCAGACTCCGTGAAGGGCCGATTCACCATCTCCAGAGACAATTCCAAGAACACGCTGTATCTCCAAATGAACAGCCTGGGAACTCATGACACGGCTGTTTATTACTGTGCGAGAGAGAGCGCTACAGTAACATCGAGCATCTACTTCGGCATGGACGTCTGGGGCCAGGGGACTACGGTCACCGTCTCTTCA
>A.1D.29
GAGGTGCTGCTGGTGGAGTCTGGGGGAGGCTTAGTACAGCCTGGAGAGTCCCTTAGAATCTCCTGTGCAGTCTCTGGATTCACTTTCCATAACGCCTGGATACACTGGGTCCGCCAGGCTCCCAGGGAAGGGCTGGAGTGGGTTGGCCGTATTAGAAGCAAAGCTTACAATTTCGCGACGTCTTATGCCACGTCGGTGGAAGGCAGGTTCACCCTCTCCAGAGATGATTCAAGGAACATGACATTTCTGCAATTGAACAGCTTGAAAGTCGAGGACACGGCCGTTTATTTTTGTACTAGGCCCCGCTTCGGGGGTTCCGCCCGAGATGGAGACTACTGGGGCCAGGGAACCCGGGTCACCGTCTCCGCG
>A.1D.3
GAGGTGCACCTGGTGGGGTCGGGGGGAGGCTTGGTCCAGCCTGGGGGGTCCCTGAGACTCTCCTGTGCAGCCTCTGGATTCACCTTCAGCAACTATTGGATGAGCTGGGTCCGCCAGGCTCCAGGGAAGGGGCTGGAGTGGGTGGCCAACATAAAGCAAGGTGGAGGTGAGAAATACTATGTGGACTCTGTGAAGGGCCGATTCACCATCTCCAGAGACAACGCCAAGAACTCACTGTATCTGCAATTGAACAGCCTGAGAGTCGAGGACACGGCTGTGTACTACTGTGTGAGACAAGATGGCTACAACTCGGCGTTTGACTACTGGGGCCAGGGAAGTCTGGTCACCGTCTCCTCA
>A.1D.30
GAGGTGAAACTGGTGGAATCTGGGGGAGGCTTGGTCCAGCCTGGAGGGTCCCTCAGACTCTCCTGTGTAGCCTCTGGATTCACCATCGCTGAGCACTACATGGACTGGGTCCGCCAGGCTCCAGGGAAGGGGCTGGAGTGGGTTGGCCGTGTTACACACAAACCTAAAGGTTACACCACACTTTACGCCGCCTCTGTGCAAGGCAGATTCACCATCTCAAGAGATGATTCAGAGAACTCAGTGTATCTGCAAATGAACGCCTTGAAAACCGAAGACACGGCCGTGTATTATTGCGCTGACGTTGGGTGGGGGCTGCTTCCCTGGGGCCAGGGAACCCTGGTCATCGTCTCCTCA
>A.1D.31
CAGGTGCAGTGGGTGCAGTCTGGGGCTGAGGAGAGGATGCCTGGGTCCTCGGTGAGGGTCTCCTGCAAGGTTCCTAGAGGCACCTTCACCAGTTTTGCTCTCAGCTGGGTGCGCCAGGCCCCTGGACAAGGACTTGAGTGGGTGGGGAGTATCATCCCCATGTTTCGTCAGACAAGTTATGCAGAGAAGGTCCAGGGCAGGGTCACGATGACTGTGGCCGGATCCACGAGCACGGCTTACATGGACCTGACCAGCCTGACATCTGAAGACACGGGCGTCTATTACTGTGCGAGAGATCGTGACTTTTGTACTTATGGTGTATGTTTAGGGGGTTTCGACGTCTGGGGCCAAGGGACCACGGTCATCGTCTCGTCAG
>A.1D.32
CAGCCGCAGCTGCAGGAGTCGGGCCCAGGACTGGTGAGGCCTTCGGAGACCCTGTCCCTCACCTGCACTGTCTCTGGTGGCTCCATCGGCAGTGTTGACGACTTCTGGAGTTGGATCCGCCAGCCCCCAGGGAAGGGCCTGGAGTGGATTGGCTACATCTATGCCAATGGGAACACCTACTACAACGCGTCCCTCAGAGGTCGAGTTAGTTTGTCAGTAGACAGGTCCAAGAACCAATTCTCCCTGAAGATGACGTCTTTGACTGCCGCAGACACGGCCACTTACTTCTGTGCAAGAGGAGTCGGCAGTATGATTTTCGTGGGTTCTTTTGATATCTGGGGCCAAGGGACAAAGGTCACCGTCTCTTCC
>A.1D.33
CAGGTGCAGTTGGTGCAGTCTGGGGCTGAGGTGAAGAAGCCTGGGGCCTCAGTGAAGGTCTCCTGCACGGCTTCTGGATACACCTTCACCGGCTACTATCTACACTGGGTGCGCCAGGCCCCTGGCCCAGGGCTTGAGTGGATGGGATGGATCAACCCTAACACTGGTGGCACTAACTATGCACAGAAGTTTCAGGGCAGGGTCACCATGACCAGGGACACGTCCATTAACACAGCCTACATGGATCTGATCAGGCTGTCATCTGACGACGCGGCCGTGTATTACTGTGCGAGAGATGATGTTTTTCCTCCTCATTACTACGGTATGGACGTCTGGGGCCAAGGGACCACGGTCACCGTCTCCTCA
>A.1D.36
CAGATCACGTTGAAGGAGTCGGGCCCGACGCTGGTGAAACCCACGCAGACCCTCACGCTGACGTGCGCCTTCTCTGGTTTCTCACTCCACAATAGTGGAGTGGGTGTGGCCTGGTTCCGTCAGCCCCCAGGAAAGGCCCTGGAGTGGCTTGCAGTCATTCATTGGGATCATGAGAAGCGCTTCAATCCAACTCTGACGACCAGGCTCACCGTCACCAAGGACACCGCCGACGACCAGGTGGTCCTCTCCATGACCAACGTGGACCCTGCTGACTCGGCCACATATTTCTGCGCACACGTGCGGATCTACTACTTTGACTACTGGGGCCGGGGAGCCCTGGTCACCGTCTCCTCA
>A.1D.40
GAAGTGCAACTGGTGGAGTCTGGGGGAGGCCTGGTCAAGCCTGGGGGGTCCCTGAGACTCTCCTGTGCAGCCTCTGGATTCACATTCAACAGATATACCATGAATTGGGTCCGCCAGGCTCCAGGGAAGGGGCTGGAGTGGGTCTCGTCTATTAGTGCTAGTAGTAATTACATGTACTATGCAGACTCAGTGAAGGGCCGGTTCACCATCTCCAGAGACAACGCCAAGAATTCACTATATCTGCAAATGAACAACCTGAGAGCCGAGGACACGGCTCTATATTACTGTGCGGGCGTCCCGCGAGTGATACAGATGACTACAATTCCTGACTACTGGGGCCAGGGAACCCAGGTCACCGTCTCCTCA
>A.1D.41
GAGGTGCACTTGGTGGAGTCTGGGGGAGGCTTGGTCCAGCCTGGGGGGTCCCTGAGACTCTCCTGTGTAGCCTCCGGATTTCACTTTTAGCATTATTGGATGAGCTGGGTCCGCCAGGCTCCAGGGAAGGGGCTGGAGTGGGTGGCCAACATAAAACAAGATGGAAGTGAGAAATACTATTTGGACTCTGTGAAGGGCCGATTCACCATCTCCAGAGACAACGCCCAGAACTCACTGAATCTGGAAATGCACAGCCTGAGAGCCGATGACGCGGCTGTCTATTTCTGTGCGAGAGATGGGCAGCTATTTTTAGAAGTCTCTGGCTTTGATATCTGGGGCCAGGGGACACTGGTCACCGTCTCTTCA
>A.1D.42
CAGGTGCAACTGGTGGAGTCGGGGGGAGGCGTGGTCCAGCCTGGGAGGTCCCTGAGACTCTCCTGTGCAGCCTCTGGATTCACATTCAGTGACTATGGCATTCACTGGGTCCGCCAGGCTCCAGGCAAGGGGCTGGAGTGGGTGGCAGTCATTTCACATGATGGAAGTGATATATATTATGCAGAGACCGTGAAGGGCAGATTCACCATCTCCAGAGACAACCCCAAGAACACACTGTATCTCCAAATGAACAGTCTGAGAGCTGAGGACACGGCTGTCTATTACTGTGCGAAAGACTGGCAGCACCTGGTGGTAGGTTATGCGGTGTCGGGGGCCATCTTGGAGTCCTGGGGCCAGGGAACCCTGGTCACCGTCTCCTCAG
>A.1D.45
GAGAAGCAACTGGTGGAGTCTGGGGGAGGCTTGGTGCAGCCTGGGGGGTCCCTGAGACTCTCCTGTGCAGCCTCTGGATTCACCTTCAATAGTATATGCATGAACTGGGTCCGCCAGGCTCCAGGCAAGAGGCTGCAGTGGGTTTCATATATCAGTGGTCCGTCTAGTCTCATATACTACTCAGACTCTGTGAAGGGCCGATTCACCATCTCCAGAGACAATGGCAGGAACTCAGTGTTTCTGCAAATGAATAGCCTGACAGACGACGACACGGCTGTTTATTACTGTGCGCGAGATGGCCCCAACTGGAATTACGACTTCTGGGGCCGGGGAACCCTGGTCACCGTCTCCTCA
>A.1D.46
GAGGTGCAGCTGTTGGAGTCTGGGGGAGGCTTGGTACAGCCTGGGGGGTCCCTGAGACTCTCCTGTGCAGCCTCTGGATTCGCCTTTACCAACTATGCCATGAGTTGGGTCCGCCAGGCTCCAGGGAAGGGGCTGGAGTGGGTCTCAGGTATTCGTGGCAATGGTGTTGACACATTCTATGCAGACTCCGTGAAGGGCCGGTTCACCATCTCCAGAGACAATTCCATGGACACGCTGCATCTGGAAATGAACAGCCTGAGAGCCGAGGACACGGCCGTATATTACTGTGCGAGACACGAGTATTACTATGATGCTGGTGCTTGGAAGGGGAACTGGTTCGACTCCTGGGGCCAGGGAACCCTGGTCACCGTCTCCTCAG
>A.1D.47
CAGGTTCAGCTGGTGCAGTCTGCAACTGAGGTGAAGAGGCCTGGGGCCTCAGTGAAGGTCTCCTGCAAGGCTTCTGGTTACAGCTTTACCAGCTATGGTCTCACCTGGGTGCGACAGGCCCCTGGACAAGGGCTTGAGTGGATGGGATGGATCAGCGCTTACAGTGGTGACACAAAGTATGCACAGAACTTCCAGGGCAGAGTCACCTTGACCACTGACACATCCACGAGCACAGGCTACATGGAACTGAGGACCCTGAGATCTGACGACACTGCCGTGTATTACTGTGCGAGAGATCGTCTACGTGGATACACCGCTGGGTCTCCCGACTCTGACTTCTGGGGCCAGGGAACCCTGGTCACCGTCTCCTCTG
>A.1D.48
GAGGTGCAGCTGGTGGAGTCCGGGGGAGGCTTAGTTCAGCCGGGGGGGTCCCTGAGACTCTCCTGTGCAACCTCTGGATTCAGCTTCAGTAACTACTGGATGCAATGGGTCCGCCAAGCTCCAGGGAAGGGGCTGGAGTGGGTCTCACGTATTAATAATGATGGCAGTAGCACAAGTTACGCGGGCTCCGTGGAGGGCCGATTCGCCATCTCCAGAGACAACGCCAAGAACACGCTGTATCTGCAAATGAACAGTCCGAGATCCGAAGACACGGCTGTATATTACTGTGCAAGAGTTTTAGACTTTTGGAGTGGTTCCCTTGACTCGTGGGGCCAGGGAACCCTGGTCACCGTCTCCTCA
>A.1D.49
GAGGTGCAGCTGGTCGAGTCTGGGGGAGGGTTGGCCCAGCCTGCAGGGTCCCTAAGACTCTCTTGTGCAGCCTCTGGATTCACGTTCAGTAGTTATGAAATGAACTGGGTCCGCCAGGCTCCGGGGAAGGGGCTGGAGTGGGTTGCATATATTAGCAGTAGTGGCAGTGTCACATCCTACGCAGACTCTGTGAAGGGCCGATTCACCATCTCCAGAGACAACGACGAGAACTCACTCTATCTGCAAATGAACAGCCTGAGAGCCGAGGACACGGCTGTGTATTACTGTGCGAACACATTCGAAAATTATGATAATACGGGGGCTTTTGATCTCTGGGGCCAAGGGGCCATGGTCACCGTCTCTTCA
>A.1D.5
GAGATGCAACTATTGGAGTCTGGGGGAGGCTTGGTACAGCCGGGGGGGTCCCTGAGACTCTCCTGTGCAGGCCCTGGATTTCTGTCTAACACTGATGCGATGACCTGGGTCCGCCAGGTTCCAGGGGAGGGGCTGGAGTGGGTCGCTACTATTCGACGTAGTGGGGATGCCACATACTACTCAGAATCCGTGAAGGGCCGGTTCACCATCTCCAGTGACACTTCCAGGAGCACCTTGTTTCTCCAAATGAAAAGTCTGCGACCCGAGGACACGGCCATTTATTACTGTGCGAAGGGCTTCGAAGATCAACACTTACGATTGGGGGAGATAACTTACTACTACTACCGTTTGGACGTCTGGGGCCAAGGGACCGCGGTCACCGTCTCCTCA
>A.1D.50
CAGGTGCAGCTGGTGGAGTCTGGGGGAGGCGTGGTCCAGCCTGGGAGGTCCCTGAGACTCTCCTGTGCAGCGTCTGGATTCACCTTCAGTAACAATGTCATGCACTGGGTCCGCCAGGCTCCAGGCAAGGGGCTGGAGTGGGTGGCAGTTATATGGGTTGATGGAACTAATAAATTCTATGCAGACTCCGTGCAGGGCCGATTTACCATCTCCAGAGACAATTCCAAGAACACACTTTATCTGCAAATGAACAGCCTGAGAATTGAAGACACGGCTGTATATTACTGCGCGAGAGAGGGTCGACTCCATGATTTTAGTGGTTTCCTTGACTATTGGGGCCAGGGAACCCTGGTCACCGTCTCCTCAG
>A.1D.52
CAGGTCCAGTTGGTGGAGTCTGGGGGAGGCGTGATCCAGCCTGGGAGGTCCCTGGGACTCTCCTGTGCAGCGTCTGGATTCACCTTCAGTAGTTATGGCATGCACTGGGTCCGCCAGGCTCCAGGCAAGGGGCTGGAGTGGGTGGCAGATCTATGGGCTAATGGAAGAGATTATTACTATGCAGACTCCGTGAAGGGCCGATTCACCATCTCCAGAGACAATTCCAAGAACACGGTGTATCTGCAAATGAACAACCTGAGAGGCGAGGACACGGCTGTTTATTACTGTGCGAGAGACGCGGATACTAGTGCTTATATCTGGTACTTCGATCTCTGGGGCCGTGGCACCCTGGTCACTGTCTCCTCAG
>A.1D.53
CAGGTGCAACTGGTGGAGTCTGGGGGAGGCGTGGTCCAGCCTGGGAGGTCCCTGAGACTCTCCTGTGCAGCGTCTGGATTCACCTTCAGCTCCTTTGGCATGCACTGGGTCCGCCAGGCTCCAGGCAACGGACTGGAGTGGGTGGCAGGTATATGGTATGATGGAACTAATAAAGAATATGCAGTCTCCGTGAAGGGCCGATTCACCATCTCCAGAGACAATTCCAAGAACACGCTGTATCTGCAGATGAACAGCCTGAGAGACGAGGACACGGCTGTGTATTACTGTGCGAGAACGTCGGTGGTAACTTGGGGTTATCACTTTGAATACTGGGGCCAGGGAACCCTGGTCACCGTCTCCTCAG
>A.1D.54
GAGGTGCAGCTGTTGGAGTCTGGGGGAGGCTTGGTTCAGCCTGGGGGGTCCCTGAGACTCTCCTGTGCAGCGTCTGGATTCACTTTTAGCAGCTATGACATGACCTGGGTCCGCAAGGCTCCAGGGAAGGGGCTGGAGTGGGTCGCAACCATTGGTGGGAGTGGTATTGGCACATACTACGCAGACCCCGTGAAGGGCCGATTCACCCTCTCCAGAGACAATTCCAAGAACACGCTGTATATGTACATGAACAGCCTGAGAGCCGAGGACGCGGCCATTTATTTCTGTGCTCGCTACAGGGAGTCACATGACTACTGGGGCCAGGGAACCCTGGTCGCCGTCTCCTCAG
>A.1D.55
CGGGTGCAATTGGTGCAGTCTGGGGCTGAAGTGAGGAAGCCTGGGGCCTCAGTGACGGTCTCCTGTAGCACTTCTGGATACACTTTCACCGACTACTATCTCCACTGGTTGCGACAGGCCCCTGGACAAGGGCTTGAGTGGATGGGATGGATCAGCCCTAAGACTGGTGACACAGACTCTGCACAGAAGTTTCGGGGCAGGGTCACCATGACCAGGGACACGTCTCGCAACACAGCCTACCTGGAGGTCCGCGGGCTGACTTCCGACGACACGGCCGTTTATTACTGTGTCAAAATCTCAGCGTCAACTTATTATGACAGCAGTGCTTACCACGACTTTGACTATTGGGGCCAGGGAACCCGAGTCACCGTCTCCTCAG
>A.1D.56
CAGGTGCAGTTGGTGGAGTCTGGGGGAGGCTTGGTACAGCCAGGGCGGTCCCTGAGACTCTCCTGCACAGGTTCTGGCTTCCCCTTTGGTGCTTTTGTTTTGAACTGGTTCCGCCAGGCTCCAGGTCAGGGGCTGGAGTGGGTAGGTCTCATTAGAAATAAGACTTATGGTGGGACAACAGAATACGCCGCGTCTGTGGAAGGCAGATTCACCATCTCTAGAGATGATTCCAAAAGCATCGCCTATCTACAAATGAATAGCCTGAAAACCGAGGACACAGCCGTTTATTATTGTACTAGAGGGAGGGGCGGTTACTATGATAACCAGGGAACCCTGGTCACCGTCTCCTCAG
>A.1D.57
CAGATCACCTTGAAGGAGTCTGGTCCTACGCTGGTGAAACCCACTCAGACCCTCACGCTGACCTGCAGCTTCTCTGGGTTCTCATTCACCACTAGTGGAGTGGCTGTGGGCTGGATCCGGCAGCCCCCAGGAAAGGCCCTGGAATGGCTTACACTCATTTTTTGGGATGATGATAAGCGCTACAATCCATCTCTGAAGAACAGGCTCACCATCTCCAGGGACACCTCCAAAAACCAGGTGGTCCTGACAATGACCAACATGGACCCTTTGGACACAGGCACATATTACTGTGCACGCGCCGGCCCTTTGAGTATGGCGACTACGGACTACTACTACGGTATGGACGTCTGGGGCCAGGGGACCACGGTCACCGTCTCTTCA
>A.1D.58
GAGGTGCAGCTGGTGGAGTCTGGAGGAGGCTTGATCCAGCCTGGGGGGTCCCTGACACTCACCTGTGCGGCCTCTGGATTCCCATATGGGGATTATTGGATGTACTGGGTCCGCCAGGCTCCAGGAAAGGGCCTGGTGTGGGTCGCACGTATAGACAGTGGTGCCATTAGTCCAGCCTCCGCGGACTTCCTGAAGGGCCGATTCACCGTCTCCCGAGACGACGCCAAGAACACAATGTCTCTGCAAATGGACAGTCTGACAGTCGACGACGCGGCTGTGTATTACTGTGCAAAGGCCTTTTGTCCTGATGGCAGTTGTTATTCTTGGGCTGACGTCTGGGGCCGTGGAACCCTGGTCAGCGTCTCTTCA
>A.1D.59
CAGGTGCACCTGCAAGAGTCGGGCCCAGGACTGGTGAAGCCTTCGGAGACCCTGTCTCTCTCTTGCTCTGTGTCTGGTGCCTCCATCAGAAGTACTTCCTCCTACTGGGGCTGGATCCGCCAGTCCCCGGGGAGGGGCCTGGAGTGGGTCGGGAGTAGGAACGCCCTCCACAACCCGTCCCTCAACAGACGAGTCAGTATCTCCTTGGACACGTCCACGAATCAATTTTTCCTGAAGTTGACCTCTGTGACTGCCGCGGACACGGCCGTGTATTTCTGTGGTCTGCGCCTGGAGGGGCTTTCCGTACCACCCAGCCCAGGCTTTGACTACTGGGGCCAGGGAATCCTGGTCAACGTCTCCTCAG
>A.1D.6
CAAGCGCAACTGGTGGAATCTGGGGGAGCCTTGGTCCAGCCGGGGGGGTCCCTGAGTCTCTCCTGTGCAGGCACTGGATTCACCTTCACTCGCTATGCGATGCACTGGGTCCGCCAGGCTCCAGGCAGGGGACTGGAGTGGGTGGCAGTTGCATCAAATGATGAAACTCACAAATACTATCTGGACTCATTGAAGGGCCGAATCACCGTCTCCAGGGACAATTCCAGGAACACAGTGTTTCTGCAAATCAGCAACCTTAGACCCGAGGACACGGCTCGATATTTTTGTGCGAGAGACAATGTATATTGTAGTGGTGGTAGTTGTTACGGGGGCGGGGGTATGGGCGTCTGGGGCCAAGGGACCACGGTCACCGTCTCCTCA
>A.1D.60
CAGGTGCAACTGGTACAGTCTGGGGATGAGGTGAAGAGGCCTGGGTCCTCGGTGAAGGTCTCCTGTATGACTTCTGGGGGCCCCACCAGCAGTTACTCTGTCATGTGGGTGCGCCAGGCCCCTGGACAGAGACTTGAGTGGTTGGGAGACATCACCCCTGTCTTTGGAACAACACACTACGCACAGACTTTCCAGGACAGAGTCATCATTTCCGCTGATGAGTCTCGGAGGACAGTCTACTTGGACTTGACCAGCCTGACGTCTGAAGACACGGCCGTCTATTACTGCGCGAGAGGCGACGCTGCTGAGGACTACTTTGACATTTGGGGCCAGGGAACCCTGGTCGCCGTCTCCTCAG
>A.1D.61
CAGGCGCAACTGGTGGAGTCTGGGGGAGGCGTGGTCCAGCCTGGGAGGTCCCTGAGACTCTCCTGTGCAGCGTCTGGATTCACCTTGAGTAGGTATGACATACACTGGGTCCGCCAGGCTCCAGGCAAGGGGCTGGAGTGGGTGGCAGTTATGTCATATGATGGAAGTTTGAAATATTATTCAGACTCCGTGAGGGGCCGATTCACCATCTCCAGAGACAATTCCAAGGACACTCTGGATCTTCAAATGAACAGCCTGAGACCTGAGGACACGGCTGTGTATTATTGTGCGAGAGATCGAGTTCCCATGGTTCGGGATGCTGGTGGGAGATACTACTCCGCTATGGACGTCTGGGGCCAAGGGACCACGGTCACCGTCTCCTCA
>A.1D.62
CAGGTGCAACTGGTGGAGTCTGGGGGAGGCGTGGTCCAGCCTGGGAGGTCCCTGAGACTCTCCTGTGCAGCCTCTGGATTCCCCATCAGTAGCTATGCTATGCACTGGGTCCGCCAGGCTCCAGGCAAGGGGCTGGGGTGGGTGGCAGTCATGTCATTTGATGGAATTAAAGAACACTACTCAGACTCCGTGAAGGGCCGATTCACCATCTCCAGAGACAATTCCAAGGACACGCTCTATCTGCAAATGGACAGTCTGAGAGCTGAGGACACGGCTGTATATTACTGTGCGAGGGACCGCGGTCTATACGCTGGTCACGATCTGGACTGGTACTTCGATCTCTGGGGCCGGGGCACCCTGGTCACCGTCTCCTCAG
>A.1D.63
CAGGTGCAGTTGGTGCAGTCTGGGGGAGGCTTGGCCAAGCCTGGAGGGTCACTGACACTCTCCTGCGCTGCCTCTGGTTTCAACTTCACTAGATTCCACATGGCGTGGCTCCGCCAGGCTCCAGGGAAGGGCCTGGAGTGGCTTGCATTAATTAGTGGTCGTGGTCTGACTACTTCATACACAGACTCTGTAAAGGGCCGGTTCACCGTCTCCAGGGACAACGCCCACAGTTCACTTAATCTGCACCTAGACACCCTGACAACCGGCGACACGGCCTTTTATTTCTGTGCGAGACGGGCCTATCCTGACGGCTTCGCGTTGTTCCAGAAGACCTTTTTTGACTACTGGGGCCGGGGAGTCTTGGTCACCGTCTCCCCA
>A.1D.65
CAGCGGCAGCTGCAGGAGTCGGGCCCAGGACTGGTGAAGCCTTCGGAGACCCTGTCCCTCACCTGCACTGTCTCTGGTGTCTCCATCAGCAGTAGTCCTTACTACTGGGGCTGGATCCGCCAGCCCCCGGGAAGGGCTGGAATGGATGGGACTATCTCTTATGTGGGATCCCCTATCAACCCGTCCCTCAGAGTCGAGTCACCATATCATAGACACGTCCAGAACCAATTCTCCCTGAGGCTGACCTCTGTGACCGCCGCCGACACGGCCGTGTATTACTGTGTGAGGCGGCCCATTACTTATTTCTCTGATGCTAGTCCTTATTCCCAAGACTCCTGGGGCCAGGGAACCCTGGTCACCGTCTCCTCAG
>A.1D.66
CAGGTGCAGCTGCAGGAGTCGGGCCCAGGACTGGTGAAGCCTTCAGAGACCCTGTCCCTCACGTGCAGTGTCTCTCATTACAAGGCTGACTACTACTGGGCCTGGATCCGTCAGGCCCCCGGGAAGGGCCCGGAGTGGATTGGGAGTGTCTATCATACTGGGAGCACCCACTACAACCCGTCCCTCAAGAGTCGAGTCTCCATATCACCAGACACGTCCAAGAACCAGTTCTCCCTGAAGTTGACCTCTGTGACCGCCGCGGACACGGCCGTATACTTCTGTGCCAGAGGGGGTATCCCAGTTGTACCACCTACAATTTCGAATCCCTTTAGCTTTGACTCCTGGGGCCAGGGAGCCCTGGTCACCGTCTCCTCA
>A.1D.67
GAGGTGCAGCTGGTGCAGTCTGGAGCAGAGGTGAAAAAGCCCGGGGACTCTCTGAAGATCTCCTGTAAGGGTTCTGGATACACCTTTTCCAAGTACTGGATCGCCTGGGTGCGCCAGATGCCCGGAGAAGGCCTGCAGTGGATGGGGGTCTTGTATCCTGAGGACTCTGATGCCAGATACAGCCCGTCCTTCCAAGGCCAGGTCACCTTCTCAGCCGACACGTCCATCAGTACCGCCTCCCTGCAGTGGAACAGCCTGAGGGCCTCGGACACCGCCACCTACTACTGTGGGAGACTGGTGGACCTGGGGGCGCACGGTATGGACGTCTGGGGCCAGGGGACCACGGTCACCGTCTCCTCA
>A.1D.68
CAGCTGCAGCTACAGGAGTCGGGCCCAGGGCTGGTGAAGCCTTCGGAGACCCTGTCCCTCACCTGCACTGTCTCTGGTGCCTCCATCGGCGATAGTCCTCACTACTGGGGCTGGGTCCGCCAGTCTCCAGGGAAGGGACTGGAGTGGATTGGGAGTGTCTTTCGTATTGGGAGCCCCTACTACAACCCGTCCCTCAGTAATCAAATCACCATATCAGTGGACACGTCCAAGAATCATTTCTCCCTGAAGGTGAACTCTGTGACCGCCGCGGACACGGCCGTGTATTACTGTGCGAGAGACTCATTGAGTACGGTTGGGGGACTTACCGACTCCTTTGACTCTTGGGGCCAGGGAATCCTGGTCACCGTCTCCTCAG
>A.1D.69
CAGGTGCAGCTGGTGCAGTCTGGGGCTGAGGTGAAGAAACCTGGGTCCTCGGTGACAGTCTCCTGCAAGGCTTCTGGAGGCATCTTCAGCACCTTTATAGTCAATTGGGTGCGACAGGCCCCTGAACAAGGGCTTGAGTGGATGGGGGGGATCATCCCTCTCTCTGGTGCAACAAAATACGCACAGAAGTTCCAGGGCAGAGTCACAATTACCGCGGACGAATCCACGAGCACAGCCTATTTGGAGCTGACCAGCCTAACCTCTGACGACACGGCCATATATTACTGTGCGAGACCCCAGTATGAGGGCTCTTACGATGCTTTTGATGTCTGGGGGCAAGGGACAATGATCACCGTCTCTACAA
>A.1D.7
TGGGGAGGCATGGTGGAGTCTGGGGGAGGCGTGGTCCAGCCTGGGAGGTCCCTGAAACTCTCCTGTGTAGCGTCTGGATTCACCTTCAGTACCTATGGCATGCACTGGGTCCGCCAGGCTCCAGGCAAGGGGCTGGAGTGGGTGGCAGGTATTTGGAATGATGGAAGAGAAAGTTACTATGTAGACTCCGTGAAGGGCCGATTCACCATCTCCAGAGACAATTCCAAGAGTACGGCGGAGCTGCAAATGAACAGCCTGAGAGCCGAAGACACGGCTGTATATTACTGTACGAGAGATGCTTGTACTAGTTTCAACTGCTTTGACAACTGGGGCCAGGGAACCCTGGTCACCGTCTCCTCAG
>A.1D.75
GAGGTGCAGCTGGTGGAGTCTGGGGGAGCCTTGACACAGCCTGGGGGGTCCCTGAGACTCTCCTGTGCAGCCTCTGGATTCACCTTCAGTGATTATGGCATGAACTGGATCCGCCAGGCTCCAGGGAAGGGGCCGGAATGGGTTTCATATATTAGCAGCAGTGGTGACACCACATACTACGCAGACTCCATGAAGGGCCGGTTCACCGTCTCCAGAGACAACGCCAAGAAGTCACTCTTTTTGCAAATGAACGGCCCGCGAGTCGAGGACACGGCCGTTTATTACTGCGCGAGAGAAAGGACGTACTTTTGGAGTGGTAACCGACTCTCGGCCCGCTGGAACTTCGATCTCTGGGGCCGTGGCACCCTGGTCACTGTCTCCTCA
>A.1D.76
CAGCTGCAGCTGCAGGAGTCGGGCCCGGGACTGGTGAAGCCTTCGGAGACCCTGTCCCTCACGTGCAGCGTGTCTGGTGACTCCATCGATAGTAATAGTTTTTATTGGGGCTGGGTCCGACAGCCCCCAGGGAAGGGACTTCAGTGGATTGCGAGTTCCTCTGACACTGGGATCCACTACAACCCGTCCCTCAAGGGCCGGGTCAACTTATCACTGGACACTGCCCAGAGTCAAATCTCCCTAGAGATCCACTCTGTGACCGCCGCGGACACGGCCGTTTATTATTGTGCGGCGATATACGCTGACTTCGTCAGAACCATTGACTCGTGGGGCCAGGGAATCCTGGTCGCCGTCGCCGCAG
>A.1D.77
GAAGTGCAGCTGGTGGAGTCCGGGGGAGGCTTGGTACAGCCTGGCAGGTCCCTGAGACTCTCCTGTGCAGCCTCTGGATTCACCTTTGAGATTAGCTCGATGCACTGGGTCCGGCAAGCTCCTGGGAAGGGACTGGAGTGGGTCTCAGGTATTATACTGTGGAGTAGCGTCAGTTATGCGGACTCCGTGAAGGGCCGATTCACCATCTCCAGAGACAACGCCAAGAACACTCTGTATCTGCAAATGAACAGTCTCAGAGCTGAGGACACGGCCTTGTATTACTGTGCAAAAGATATAAGGAGAGCATCCTCTAGGATCTACTACGGTATGGACGTCTGGGGCCAAGGGACCACGGTCACCGTCTCCTCA
>A.1D.79
CAGGTGCAGCTGGTGGAATCTGGGGGAGGCTTGGTCACGCCTGGAGGCTCCCTGACGCTCTCCTGTGCAGCCTCTGGATTCATATTCAGTGACTACAGCATGAACTGGGTCCGCCAGGCTCCAGGCAAGGGACTGGAATGGATTTCATTTATTGATAGTGCAAGTGCTGTCATTCATTATCCACCCTCTTTGGAGGGCCGGTTCACCATCTCCAGAGACAACGCCAAGAGTTCACTCTTTCTGCAAATCAACGGCCTCAGAGACGACGACACGGCTGTTTATTATTGTGTGAGAGAGAACTATGTTGACACCCTTGACTACTGGGGCCAGGGAACCCTGGTCACCGTCTCCTTA
>A.1D.80
CAGGTGCGGCTGGTGGAGTCTGGGGGAGGCGTGGTCCAGCCTGGGAGGTCCCTGAGACTCTCCTGTGTAGTCTCTGGAATCACGTTCACTAGCTATGGCATGCACTGGGTCCGCCAGGCTCCAGGCAAGGGACTGCAGTGGGTGGCATCTGTTTTATATGATGGAAGCAAGGAATTTTATGCAGACTCCGTGAGGGGCCGATTCAGTATTTCCAGAGACACTTCCAGGAACACGGTGTATCTGCAATTGGACAGCCTGAGACCTGAGGACACGGCTGTCTATTACTGTGCGAAAGAGAGCAATAGTCGGCCGTTTAATTACTACTTTGACTTCTGGGGCCAGGGAACCCTGGTCACCGTCTCCTCCG
>A.1D.85
CAGGTGCAGCTCCAGGAGTCGGGCCCAGGTCTGGTGAAGCCTTCCGCGACCCTGTCCCTTTCCTGCGTTGTCTCTCGTTACTCCATTCGCAGTGGCTACTACTGGGCCTGGATCCGACAGTCCCCGGGGAAGGGGCTGGAGTGGATTGGCAGTTTCTATCATGGTGTGAGCACCTACTACAACCCGTCTCTCAAGAGTCGAGTCACCATGTCAGTCGACACGTCCAAGAACCAGTTCTCCCTAAACCTGACTTCTGTGACCGCCGCAGACACGGCCATGTATTTCTGTGCGCGAGATAGGGGGGAATTATCTCATGGGGCTGGCTATGATTTTTGGGGCCACGGGACTATGGTCACCGTCTCTTCA
>A.1D.87
CAGGTACAACTGCAGGAGTCGGGCCCAGGACTGGTGAAGCCTTCGGAGACCCTGTCCCTCTCCTGCATTGTTTCTGGTTACTCCATCAGCAGTGGATACTTCTGGGGCTGGCTCCGGCAGTCCCCAGGGAAGGGGCTGGAGTGGATTGGGAATGTCTATCGTAGTGGGAGCACCTCCATCAACCCCTCCCTAAAGAGTCGAGTCACCATATCCGTAGACACGTTCAGGAACCAGTTCTCCCTGAAGCTGAGTTCTGTGACCGTCGCAGACACGGCCGTCTACTACTGTGCGAGAGTCAGGGGTGTAGCGTCACGTGCCTATTGGTTCGACCCCTGGGGCCAGGGAACCCTGGTCACCGTCTCCTCA
>A.1D.88
CAGGTGCAGCTGCAGGAGTCGGGCCCAGGGCTGGTGAAGCCTTCACAGACCCTGTCCCTCACCTGCACTGTCTCTGGTTACTCCATCAGCAGTGGTTACTACTGGGGCTGGATCCGGCAGCCCCCAGGGAAGGGGCTGGAGTGGATTGGAAGTATCTATCATAGTGGGACCACCTACTACAACCCGTCCCTCAAGAGTCGAGTCACCATATCAGTAGACATGTCCAAGAACCAGTTCTCCCTGATCCTGAGCTCTGTGACCGCCGCAGACACGGCCGTGTATTACTGTGCGAGAGCGGTCCTTTTCTGGGGCCAGGGAATCCTGGTCACCGTCTCCTCA
>A.1D.89
CAGGTGCAACTGGTGGAGTCTGGGGGAGGCGTGGTCCAGCCTGGGAGGTCCCTGAGACTCTCCTGTGCAGCCTCTGGATTCACCTTCATTAACTACGCTATCAACTGGGTCCGCCACACTCCAGGCAAGGGGCTGGAATGGGTGGCAGTTATATCACTGAGGGAACTAATAAACACTACTCAGACTCCGTGAAGGGCCGATTCGCCATATCCAGAGACGATTCCAAGAACACAGTGTATCTGCAGATGAATAGTCTGAGACGTGAGGACACGGCCGTGTATCACTGTGCGAGAGCTTCTGGGGGTGGAGCTCTCCAAGACCCTCTTTGACTACTGGGCCAGGGAACCCTGGTCACCGTCTCCTCAG
>A.1D.91
GAGGTTCAGCTGGTGGAGTCTGGGGGAGGCTTGGTACAGCCAGGGCGGTCCCTGAGACTCTCCTGTATTGCTTCTGGATTCAACTTTGGTGATTATGCTATGAGCTGGTTCCGCCAGGCTCCAGGGAAGGGGCTGGAGTGGGTAGGTTTCATTAGAAGCAAACTTTTTCGTGGCACAGCAGAATACGCCGCGTCTCTAAAAGGCAGATTCAACATCTCAAGAGATGATTCCAAAAGTATCGTCTATCTGCAAATGAACAGCCTGAAAACCGAGGACACAGCCGTATATTACTGTACTCGACAACTGTATTACTATGATTTTAGTGGTCCGGGGTATTGGGGCCAGGGAACTCTGGTCACCGTCTCCTCAG
>A.1D.95
GAAGTGTAGCTGTTGAGTCTGGGGGAACTGGTACAGCCTGGGCAGTCCCTGAGACTCTCCTGTACAGCCTCTGGAATCACCTTTAGCAGTTATGCCATGAGTGGGTGCGGACGCTCCAGGGAGGGGCTGGAGTGGGTCTCAGCTATTAGTTGGATGGTGGTAGCATAACACGCAGACTCTGTGAAGGGCCCGTTCACCATCTCCAAAGACAGTTCCAAGAACACGCTATATCTGCAAATGAACAGCCTGAGAGCCGAGGACACGGCCATGTATTATTGTGCGAGGCCCTATAGCAGCTCGTCGGACTTCTAAGTTGTTCGACCCCTGGGCCAGGGAACCCTGGTCACCGTCTCCTCAG
>A.1D.97
GAGGTGCAGCTGGTGCAGTCTGGAGCAGAGGTGAAAAAGCCCGGGGACTCTCTGAAGATCTCCTGTCAGACTTCTGGATTCGATTTTACCAACTACTGGGTCGCCTGGGTGCGCCAGATGCCCGGGAAAGGCCTGGAGTGGATGGGGATCATCTATCCTCGTGACTCTGACACCAGATACAGCCCGTCCTTCGTAGGCCAGGGCACCATCTCAGCCGACAAGTCCATCAACACCGCCTATCTGCAGTGGAGCAGCCTGAAGGCCTCGGACACCGCCATTTATTTCTGTGCGAGACTGTCATCTGCTGTTAACGCCCACTACTACGGTTTGGAAGTCTGGGGCCAAGGGACCACGGTCACCGTCTCCTCA
>A.1D.98
CAGGTGCATCTGATGCAATCTGGGGCTGAGGTGAAGGAGCCTGGGGCCTCAGTGACAATCTCCTGTCAGACTTCTGGATTCGTCTTCACCGACTTCTATATCTACTGGGTGCGACAGGTCCCTGGCCAAGGGTTTGAATGGATGGGCTGGGTCAATCCTAACACTGGCGGCACAAGATATGTCCAGAAATTTCAGGGCAGGGTCACCATGACCAGAGACACGGCCGTCAATACAGCCCACCTGGACCTCTACAACCTATCTTTTGACGACACGGCCGTCTATTACTGTGCGAGACTCAATCCCCTGGGAGCCACTACGAGTTTAGACTTCTGGGGCCGGGGAACGCTGGTCACCGTCTCCTCAG
>A.1D.99
GAGGTGCAGCTGGTGGAGTCCGGGGGAAACTTAGTTCAGCCTGGGGGGTCCCTGAGACTCTCCTGTGCAGCCTCTGGCTTCATCTTCAGTAACTACTGGATGCACTGGGTCCGCCAAGCTCCAGGGAAGGGGCTGGTGTGGGTCTCACGTATTAACAGTGATGGGACTAATACAACTTACGCGGACTCCGTGAAGGGCCGATTCACCATCTCCAGGGACAACGCCAAGAACACGCTGTATCTGCAAATGCACAGTCTGAGAGCCGAGGACACGGCTGTCTATTACTGTACAAGAGATCCAGGTGCGCAACTACGAGACTGGTTCGACCCCTGGGGCCAGGGAACCCTGGTCACCGTCTCCTCA
>A.1E.100
CAGGTACAGCTGGTGCAATCTGGGGCTGAGGTGAAGAAGCCTGGGTCCTCGGTGAAGGTCTCCTGCAAGGCCTCTGCAGACTCATTCAGCAGCCACGCTATCAGCTGGGTGCGACAGGCCCCTGGACAAGGTCTTGAGTGGATGGGAGCGATCATCCCTGGCTTTAGGACAGCCAGCTACGCACAGAAATTCCAGGCCAGAGTCACGATTACCGCGGACGAATCCACGAAGACAGCCTACTTGGACCTGCACAGCCTGACATCTGACGACGCGGCCGTGTATTTCTGTGGCTTGGTTGCTCCACCGGCTTCTATACTTCACTACTTCTACGTAATGGACGTCTGGGGCCAGGGGACCACGGTCAGCGTCTCCTCA
>A.1E.101
GAAGTGCAGCTGGTGGAGTCTGGGGGAGGCTTGGTACAGCCTGGCGGGTCCCTGAGACTCTCCTGTGCAGCCTCTGGATTCACCTTTGATAATTATGCCATGCACTGGGTCCGGCAAGCTCCAGGGAAGGGCCTGGAGTGGGTCTCAGGTATTAGTTGGAATAGTGGTACCATAGCCTATGCGGACTCTGTGAAGGGCCGATTCACCATCTCCAGAGACAACGCCAAGAACTCCCTGTATCTGCAAATGAACAGTCTGAGAGCTGAGGACACGGCCTTCTATTACTGTGCGAAAGGAGGCTATACCAATCCCCTCCCCTACTACTTTGACTATTGGGGCCCGGGAGCCCTGGTCACCGTCTCCTCA
>A.1E.102
CAGGTGCAACTGGTGCAGTCTGGGGCTGAGGTGAAGAAGCCTGGGGCCTCAGTGAAGGTCTCCTGCAAGGCTTCTGGATACAGGTTCACCGACTATTACATGCACTGGGTGCGACAGGCCCCTGGACAAGGGCTTGAGTGGATGGGATGGATCAATCCTAATAGTGGTGGCACAAACTATGCACAGAAGTTTCAGGGCAGGGTCACCATGACCAGGGACACGTCCATCAGTACAGCCTACATGGAAGTGAGCAGGCTGAGATCTGACGAGACGGCCGTGTATTTCTGTGCGAGAGATCTCTTTGCTGGTGCATACAACTCTGGATATTACAACTACTACGGTATGGACGTCTGGGGCCAAGGGACCACGGTCACCGTCTCCTCA
>A.1E.105
GAGGTGCAGCTGCTGGAGTCTGGGGGAGGGTTGGTAAAGCCTGGGGAGTCCCTGAGACTGTCCTGTACAGCCTCTGGATTCACCTTCAGTGGGTCTGCCATGAGCTGGGTCCGGCACCTCCCAGGGAAGGGGCTAGAGTGGGTCTCAGCTATCAGCCGTGGTGGTCGGGACACATATTACGCAGACTCCGTGAAGGGTCGCTTCCTCATCTCCAGAGACAATTCCAGGAGCACGCTCTTTCTACAAGTGACCAGTCTGAGCGTCGAGGACACGGCCCGATATTACTGTGCGAAAGTTGGCACGACTCAATACGGCGACTACTTTGACTACTGGGGCCAGGGAACCCTGGTCACTGTCTCCTCAG
>A.1E.107
GAGGTGCAGCTGTTGGAGTCTGGGGGAGGCCTGGTACAGCCTGGGGGGTCCCTGAGACTCTCCTGTGTAGCCTCTGGATTCACTTTTAGCAGCAATGCCATGAGCTGGGTCCGCCAGGCTCCAGGGAAGGGGCTGGAGTGGGTCTCCACTATTACTGATAATGGTGTCAACACATACTACGCAGACTCCGTGAAGGGCCGGTTCACCATCTCCAGAGACATTTCCAAGAACACACTGTATCTGCAAATGAACAGCCTGAGGGCCGAGGACACGGCCATATATTACTGTGCGAAAGAAAAGTGCTATAATGATGGCTGCTACTACGCAGACTTTGACTACTGGGGCCAGGGAACCCTGGTCACCGTCTCCTCAG
>A.1E.109
GAGGTCCAGTTGGTACAGTCTGGGGCTGAGGTGAAGAAGCCTGGGTCTACAGTGAAGATCTCCTGCAAGGTTTCGGGACACGCCTTCACCGACTCCTTCATACACTGGGTACGAAAGGCCCCTGGCAAAGGCCTTGTTTGGATGGGACTTCTTGATCCTGAAGATGGTGAACCAATGTATGCACAGAACTTCCAGGACAGAGTCACCATAACCGCGGACACGTCTGCGGACACAGTCTACATGGAACTGAGCAGCCTGTCATCTGAGGACACGGCCGTCTATTACTGTGCAGCAGCCCTGACCATGTTTTGTGCTGGTGATGACTGCTACCGTTTGTGCACGGCGGGTGGTTCGACCCTGGGGCCGGGGACCCAGGTCACCGTCTCCTCAG
>A.1E.11
CAGGTTCAGCTGGTGCAGTCTGGAGCTGAGGTGAAGAAGCCTGGGGCCTCAGTGAAGGTCTCCTGCAAGGCTTCTGGTTACACCGTAACCAGCTACGGTATCAGCTGGGTGCGACAGGCCCCTGGACAAGGGCTTGAGTGGATGGGAGGGATCAGCGCTTACAATGGTAACACAAACTATGCACAGAAGCTCCAGGGCAGAGTCACCATGACCACAGACACATCCACGAGCACAGCCTACATGGAGCTGAGGAGCCTGAGATCTGACGACACGGCCGTGTATTACTGTGCGAGAGATGGATATTGTACTAATGGTGTATGCCCACCCACCTACACTGATGCTTTTGATATCTGGGGCCAAGGGACAATGGTCACCGTCTCTTCAG
>A.1E.110
GAAGTGCAGCTGGTGGAGTCTGGGGGAGGCTTGATACAGCCTGGCAGGTCCCTGAGACTCTCCTGTGCAGCCTCTGGATTCAACTTTGATGATTATGCCATGCACTGGGTCCGGCAAACTCCAGGGAAGGGCCTGGAGTGGGTCTCAGGTATTAGTTGGAATAGTGCTAAGTTAGGCTATGCGGACTCTGTGAAGGGCCGATTCACCATCTCCAGAGACAACGCCAACCACTCTCTGTTTCTGCAAATGGACAGTCTGGGAACTGAGGACACGGCCTTATACTACTGTGTAAGGATTGCTGTTGTGACCGTTCCTATTGCGGGGAACTTCCACTACTATGGCATGGACGTCTGGGGCCAAGGGACCACGGTCACCGTCTCCTCA
>A.1E.111
GAGGTGCAACTGGTGGAGTCCGGGGGAGGCCTGGTTCAGCCGGGGGGGGCCCTGAGACTGTCCTGTTCAGCCTCTGGATTCGCCTTCAGTACGTACTGGATGCACTGGGTCCGCCAAACTCCAGGGGAGGGGCTGGAGTGGGTCTCACGTATTAATGGTGATGGCAGTAGCACAAAGTACGCGGACTCCGTGAAGGGCCGATTCACCATCTCCAGAGACAACGCCAAGAAGTCGCTATACTTGCAAATGAACAGTCTGACACCCGAGGACACGGCTGTATATTACTGTGCAAAAGCATATTGTGGTAGTACCAACTGCTATGTGCCGAACTGGTTCGACCCCTGGGGCCAGGGAACCCTGGTCACCGTCTCCTCA
>A.1E.113
GAGGTGCAGTTGGTGGAGTCCGGGGGAGGCTCGGTCCGGCCCGGGGGGTCCCTGACACTCTCCTGTGCAGCCACTGGATACACGTTCAGTGACTCTTCTATGAACTGGGTCCGCCAGGCTTCCGGGAAAGGGCTGGAGTGGCTTGGCCACATTAGAACCAAAGCTGACAATTACGCGACAACATATAGTGCGTCAGTGAAAGGCAGGTTTACCATCTCCAGAGATGATTCTACGAACACGGCGTTTCTGCACATGACCGGCCTGAAAAACGAGGACACGGCCATGTATTTCTGTAGTCGGGGTGGGCCACTGGAGTGGAGCTACAATCAGGACTTTGACTACTGGGGCCAGGGAGCCCTGGTTCTCGTCTCCTCA
>A.1E.115
GAGGTCCAGCTGGTGGAATCTGGGGGAGGCCTGGTCAGGCCGGGGGGGTCCCTGAGACTCTCCTGTGCAGCCTCTGGATTCACCTTCAGTGACTACAACATGAACTGGGTCCGACAGGCTCCAGGGAAGGGGCTGGAGTGGGTCTCAAGTATTAGTGGTAGCGGTGGTAGTACATATTACGCAGACTCCGCGAAGGGCCGGTTCACCATCTCCAGAGACAATTCCAAGAACACGCTGTTTCTGCAAATGAACACCCTGAGAGCCGAGGACACGGCCGTTTACTACTGTGCGAAAGATCTGACAACAGCACCAGGGAACGTCAACTTGTTCGACCCCTGGGGCCAGGGAACCCAGGTCACGGTCTCCTCAG
>A.1E.116
CAAGTGCAACTAGAGGAGTCTGGGGGAGGCGTGGTCCAGCCTGGGAGGTCGCTGAGACTCTCCTGTGTAGCGTCTGGATTCACCTTCTCCAGCCATGCCATGCACTGGGTCCGCCAGGCTCCAGGCAAGGGGCTGGAGTGGGTGGCCGTTATTTGGCACGATGGAAGTCCCAAATATTATGGAGACTCCGTGCAGGGCCGAATTACCATTTCCAGAGACAATTCCAGGATGTATCTGGAAATGAATGACCTGCAAGTCGAAGACACGGCTGTGTATTATTGTGCGAGAGCGCGCGGCTTTTGGAGTAGCCCAGAGTCTGTCTTTGACCTCTGGGGCCAGGGAACCCTGGTCACCGTCTCGTCGG
>A.1E.117
CAGGTGCAGCTGCAGGAGTCGGGCCCAGGACTGGTGGAGCCTTCACAGACCCTGTCCCTCACGTGCACTGTCTCTGGTGGCTCCATCAGCACTGATAATTACTACTGGAGCTGGATCCGCCAGCACCCAGGAAGAGGCCTGGAGTGGATTGGGTATGTCTATTACGTGGGGAGCACCTACGACAACCCGTCCCTCAAGAGTCGGGTCACCATCTCAGTAGACACGTCCAGGAACCAGTTCTCCCTGAAACTGACCTCTGTGACCGCTGCGGACACGGCCGTCTATTACTGTGCGAGACGGGACTACGGTGACTACTGGGGCCAGGGAGTCCTGGTCACCGTCTCCTCA
>A.1E.118
CAGGTGCAGCTGGTGGAGTCTGGGGGAGGCGTCGTCCAGGCTGGGGGGTCCCTGACACTGTCCTGTGCAGCCCCTGGATTCGCCTTCAGTGACTACAATATTCACTGGGTCCGCCAGGCTCCCGGCAAGGGGCTGGAGTGGTTGGCACTAGTGTCTTATGATGAAAGAAATCAATATTATGCAGACTCCGTGAAGGGCCGATTCACCGTCTCCAGAGACAATTCCAAGAATCTTGTGTTTCTGCACATGAACAGCCTGAGAGCTGACGACACGGCTGTTTATTACTGTGCGAAACCCCTAACTGGCGGTCTTGACCACTGGGGCCAGGGAACCCTGGTCACCGTCTCCTCAG
>A.1E.119
GAGGTGCAACTGGTGGAGTCTGGGGGAGGCTTGGTCCAGCCTGGAGGGTCCCTGAGACTCTCCTGTACAGCCTCTGGATTCACCTTCAGTGACCGCTTCGTGGACTGGGTCCGCCAGACTCCAGGGAAGGGGCTGGAGTGGGTTGGCCGTATCAAAAACCGACCTGACAGTTACACCACAGAATACGCCGCGTCTGTGAAAGGCAGATTCACCATCTCAAGGGATGTTTCAAAGGACTCACTGTTTCTGCAAATGAACAACCTGAAGACCGAGGACACGGCCCTCTATTACTGTACTGGAGGCAGTTTATTGCCTGCTTTTGATATCTGGGGCCAAGGGACAATGGTCACCGTCTCTTCA
>A.1E.120
GAGGTGCAGCTGTTGGAGTCTGGGGGAGGCTTGGTACAGCCGGGGGGGTCCCTGAGACTCTCCTGTGCAGCCTCTGGATTCACCTTTACCAGCTATGCCATGAACTGGGTCCGCCAGGCTCCAGGGAAGGGGCTGGAGTGGGTCTCATTTGTTAATACTGGTGGTGTTATCACATCCTACGCAGACTCCGTGAAGGGCCGGTTCACCATCTCCAGAGACAATTCCAAGAACACCCTGTATCTGCAAATGAACGGCCTGAGAGCCGAGGACACGGCAGTTTATTACTGTGCGAAAGATAGTCCGAGTGGCAATCGATGGTTTGACTACTGGGGCCAGGGAACCCTGGTCACCGTCTCCTCAG
>A.1E.121
CAGGTGCAGCTGCAGGAGTCGGGCCCAGGACTGGTGAAGCCTTCACAGACCCTGTCCCTCACCTGCGCTGTCTCTGGTGACTCCATCAAGAATGGTGCCTCCTACTGGACCTGGATCCGCCAGCTCCCAGGGAGGGGCCTGGAGTGGATTGGCTACTTGTCTTATACTGGGGCCACCTACTACAACCCGTCCCTGCAGAGCCGAGTCACCATTTCAGCAGACACGTCTAAGAACCAGTTGTCCCTGAGGTTGACCTCTGTGACGGCCGCGGACACGGCCGTCTATTACTGTGCGAGAGGCTCCGCGGTGGGGCAAAACTGGTTCGACCCCTGGGGCCAGGGAACCCGGGTCACCGTCTCGTCA
>A.1E.122
CAGATCACCTTGAAGGAGTCTGGTCCTACGATGGTGCAGCCCACAGAGACCCTCACGCTGACCTGCTCCTTCTCTGGGTTCTCACTCACCGCTGGTGGAGTGGGTGTGGGCTGGATCCGTCAGCCCTCAGGGAAGGCCCTGGAGTGGCTTGCACTCGTTTATTGGAATGATGATAAGCGCTACAGCCCATCTCTGAGGGGCAGACTCACCATCACCAGGGACACCGCCAAAAACCAGGTCCTCCTGACAATGACCAACATGGCCCCTGTAGACACAGGCACCTATTACTGTGCACACAGAGTCACTGGCTGGTCCTTTGACTCCTGGGGCCAGGGAATAGTTGTCACCGTCTCCTCA
>A.1E.123
GAGGTCCAGCTGGTGGAGTCTGGGGGAGGCTTGGTTCAGCCTGGGGGGTCCCTGAGACTCTCCTGTGAAGCCTCTGGATTCACCTTCAGTCACTACTGGATGCACTGGGTCCGCCAAGCTCCAGGGGAGGGGCTGATGTGGGTCGCACATATTACCAGTGATGGGAGTAGGACAACGTATGCGGCCTCCGTGAAGGGCCGATACACCATCTCCGGAGACAACGCCAAGAACACGCTGTATCTGCAAATGAACAGTCTGAGAGCCGACGACACGGCTGTGTATTACTGTGCAAGAGAAAGAGGATTCCATGACAGTAGTGATTATAACCCTCACTTTGACTCCTGGGGCCAGGGAACCCTCGTCACCGTCTCCTCA
>A.1E.127
GAGCTACGCTTGGTGGAATCTGGGGGAGGCCTGGTCAAGCCTGGGGGGTCCCTGAGGCTCTCTTGTGCCGCCTCTGGATTCACCTTCCCTGCCTATAACATGAACTGGGTCCGCCAGTCTCCAGGGAGGGGACTGGAGTGGATCTCATCCATTAGTGCCAGCAGTCTTTACATACACTATGCGGACTCAGTGAGGGGCCGATTCACCATCTCCAGAGACAACGCCCGGAATTTAGTGTTTCTGCAGATGACCAGCCTGAGAGCCGAGGACGCGGCTGTCTATTACTGTGCGATAACGGAGCCCTACGATACCAGTGCTTATTCCTTCGCACCGGAGGGCCTGGGCACCCTGGTCACCGTCTCCCCA
>A.1E.129
GAAGTGCAGTTGGAGGAGTCTGGGGGAGGCCTCGTACAGCCTGGCGGGTCCCTGAGACTCTCGTGCAAAGCCTCTGGATACGCATTTGAAGGTCACGCCATGCAGTGGATCCGCCAACGTCCAGGGAGAGTCCTGGAGTGGGTCGCAGGTATCAGTTGGAACGGGGGTAGTCTAGACTACAGGGCCTCTGTGAAGGGCCGCTTCAGAATCCTCAGAGACAACGCCAAGAAGTTGTTATACCTGGAAATGAAGAATTTGAGAGCTGAGGACACGGCCTTGTATTACTGCGTGAGGGACAACGTCAAAGACTACTTTGGTCTGGGGAGTTACTATGGCCGGTGGGGCCAGGGAACCCTGGTCAGGGTCTCCTCA
>A.1E.13
CAGGTGCATCTGGTGGAGTCTGGGGGAGGCGTGGTCCAGCCGGGGAGGTCCCTGAGACTCTCCTGTGCAGCCTCTGGATTCACCTTCAGTGGTTATGGCATGCACTGGGTCCGCCAGGCTCCAGGCAAGGGACTGGAGTGGGTGGCAGTGATTTCATATGATGGAAGTCATACATACTATGCAGACTCCGTGAAGGGCCGATTCACCATCTCCAGAGACAATTCCAAGAACACGCTCTATCTGCAAATGAACAGCCTGAGAGCTGAGGACACGGCTGTTTATTACTGTGCGAGAGGCTCCAGTGGCTGGACCTCCTACAGCTGGTTCGACCCCTGGGGCCAGGGAACCCTGGTCACCGTGTCCTCAC
>A.1E.130
CAGGTGCAGTTGGTGGAGTCTGGGGGAGCCGTGGTCCAGCCTGGGAGGTCCCTGAGACTCTCCTGTGCAGCCTCTGGATTCACGTTCAGTGCTTACGGCATGCACTGGGTCCGCCAGGCTCCAGGCAGGGGGCTGGAGTGGGTGGCATTTATATCAGATGATGGAAGTAGGGAGTACTATGAAGACTCCGTGAAGGGCCGGTTCACCATCTCCAGAGACAATTCCAAGAACACCTTGGATCTGCAAATGAGCAGCCTGACAACTGAGGACACGGCTCTTTATTACTGTGCGAAAGATATTCTTAGGAGAGATGCCTACAATTACGGGGGTCTTGACTCCTGGGGCCAGGGAACCCTGGTCGCCGTCTCCTCAG
>A.1E.132
GAAGTGCAACTGGTGGAGTCTGGGGGAGTCGTGGTACAGCCTGGGGGGTCCCTGAGACTCTCCTGTGCAGCCTCTGGATTCACCTTTGAAGATTATGCCATGCACTGGGTCCGTCAAGCTCCGGGGAAGGGTCTGGAATGGGTCTCTGTTGTTAGTTGGGATAATGGTAGCGCATACTATGCAGATTCTGTGAAGGGTCGATTCACCATCTCCAGAGACAACAACAAAAACTCCCTGTATCTGCAAATGAATAGTCTGAGAGTTGAGGACACGGCTGTCTATTACTGTGCAAGATTGGGGAAAGGGAGTGGCAACTATCCCTACTATTACTACGGAATGGACGTCTGGGGCCAAGGGACCACGGTCACCGTCTCCTCA
>A.1E.133
GAAGTGCAATTGGTGGAGTCTGGGGGAACCTTGGTGCACCCTGGCAGGTCCCTGAGACTCTCCTGTGCAGCCTCTGGATTCAACTTTGATGACTTTGCCATGCACTGGGTCCGGCAAGTTCCAGGGAAGGGCCTGGAGTGGGTCGCAAGCATTAGCTGGAACAGTGGGACCATAAATTATGCCAATTCTGTGAGGGGCCGCTTCACCATCTCCAGAGACAACGCCCAGAAGTCCTTGCATCTACAGATGAACAGTCTGAGGAATGAGGACACGGCCTTATATTACTGCGCAAAAGGTGTAGAAGTGGCTGTCATCCCCAATTACTACTACGGCGGAATGGACGTCTGGGGCCAAGGGACCATGGTCACCGTCTCCTCG
>A.1E.134
CAGGTGCAGCTGGTGCAGTCTGGGGCTGAGGTGAAGAAGCCTGGGGCCTCAGTGAAGGTCTCCTGCAAGGCCTCTGGATACACCTTCACCAGTTATGAAATCAATTGGGTGCGACAGGCCGGTGGACAAGGCCTTGAGTGGATGGGATGGATGAACCCCAACACTGGTGACACAGGGTCTGCACGGAAGTTCCAGGGCAGAGTCACCATGACCAGGGACACCCCCATGAGCACCGCCTACATGGAGCTGAGCAGCCTGAGATCTGAGGACACGGCCGTTTACTTCTGTGCGAGATTTGTAGTAGTACCAGCTGCTATGATGGGATCAGGACGGGCTTCCTACTACTACTACGGTATGGACGTCTGGGGCCAAGGGACCACGGTCACCGTCTCCTCA
>A.1E.135
CAGGTGCAACTGGTGGAGTCTGGGGGCGGCTTCGTCAAACCTGGAGGGTCCCTGAGACTCTCCTGTGCAGCCTCTGGATTCAGCTTCAGTGACTCCTACATGAACTGGATCCGCCAGGCTCCAGGGAAGGGCCTGGAGTGGGTTGCATACATTAGTGGTAGTGGAAGTACCACATACTACACAGACTCTGTGAAGGGCCGATTCACCATATCCAGGGACAACGCCAAGAACTCCCTGTTTCTGCAGATGAGCAGCCTGAGAGCCGAGGACACGGCCGTCTATTACTGTGCGAGAGTCACCACACCCCTGGTGTATACTGGGAGTTACTCCCCTTCGCGATACTTTGACCTCTGGGGCCAGGGAACCCCGGTCACCGTCTCCTCC
>A.1E.136
CAGGTGCAGCTGGTGGAGTCTGGGGGAGGCGTGGTCCAGCCTGGGAGGTCCCTGAGACTCTCCTGTGCAGCCTCTGGATTTATCTTTAGTTCCTATGGCATGCACTGGGTCCGCCAGGCTCCAGGCAAGGGGCTGGAGTGGGTGGCAGTTGTTTCCTATGATGGAATTCATAAATTCTATGCTGATTCCGTGAAGGGCCGATTCACCATCTCCAGAGACAATTCCAAAAACACGCTGAATCTGCAAATGGATAGCCTGAGACCTGAGGACTCGGCTGTTTATTACTGTGCGAAAGATAGGCTCCGGTGTAGTGGTGGTAGTTGCTACTCCGGTCACGACTGGGGCCAGGGAACCCTGGTCGCCGTCTCCTCAG
>A.1E.139
GAGGTGCAACTCTTGGAGTCGGGGGGAGGCTTGGTACAGCCTGGGGGGTCCCCGAGACTCTCCTGTGCAGCCTCTGGATTCACCTTTAACACCTATGACATGACCTGGGTCCGCCAGGCTCCAGGGAAGGGGCTGGAGTGGGTCTCAGTTATTGGTGGGAATATTGGAACATACTACGCAGATTCCGTGAAGGGCCGGTTCACCATCTCCAGAGACAATTCCAACAATATGCTGTATTTGCAAATGAACAGCCTGAGAGTCGACGACACGGCCGTATACTACTGTGCGAGAGTCTCAATGACCTATTGTAGTGCTGGCAGGTGCTACTTTGACTACTGGGGCCAGGGAACCCTGGTCACCGTCTCCTCAG
>A.1E.14
GAAGTGCAGCTGGTGGAGTCTGGGGGAGGCTTGGTACAGCCTGGCAGGTCCCTGAGACTCTCCTGTGCAGTCTCTGGATTCACCTTTGATGGTTATGCCATGCACTGGGTCCGGCAAGCTCCAGGGAAGGGCCTGGAGTGGGTCTCAGGTATTAGTTGGAATAGTAATTTCATAGGCTATGCGGACTCTGTGAAGGGCCGATTCACCATCTCCAGAGACAACGCCAAGAACTCCCTGTATGTGCAAATGAACAGTCTGAGAGTTGAGGACACGGCCTTGTATTACTGTGCAAAAGATCGCTGTAGTGGCACCAGTTGCCACTACCTTGACTACTGGGGCCAGGGAGCCCTGGTCACCGTCTCCTCA
>A.1E.140
GGGGTGCGCCTGGTGGAGTCGGGGGGAAGTTTGGTCCAGCCTGGGGGGTCCCTAACACTCTCCTGTGAAGCCTCTGGATTCATCTTTAGTGACCATTGGATGAATTGGGTCCGCCAGGCTCCGGGGAAGGGGCTGGAGTGGGTGGCCAACATAAAGCGAGATGGAAGTGAGGAAGACTATATAGACTCTGTGAAGGGCCGATTCACCATCTCCAGAGACAACGCCAAGAACTTGCTGATTCTCGAAATGAACAGCCTCAGAGTCGACGACACGGGTGTGTACTACTGTGTGCGGGAGTATTCAGTCGGCCGCTCTGAATTTGATGGGAGAGAGGACGACTCGGACGCCTTGGACCTCTGGGGCCAGGGAACATTGGTCACCGTCTCCTCA
>A.1E.143
CAGGTGCAGTTGGTGGAGTCTGGGGGAGCCGTGGTCCAGCCTGGGAGGTCCCTGAGACTCTCCTGTGCAGCCTCTGGATTCACCTTTGACCACTATGCCATGAGTTGGGTCCGCCAGGCTCCAGGGAAGGGGCTGGAGTACGTCTCAATGATTAGTGGTGGTGGCAGTAAAAAGTTGCACGCAGACTCCGTGAAGGGCCGGTTCACCATCTCCAGAGACAATTCCAAGAACACCGTGTATCTGCAAATGGAGAGCCTGAGTCCCGCGGACACGGCTGTCTATTTCTGTGCGAGAGACTCGGAATTGTGTACTAGGACCAGTTGTCACTTAGGAGCGCCTGGTCCCTATTGGGGCCAGGGAAACCTGGTCACCGTCTCGTCCG
>A.1E.147
CAGGTGCAGCTGGTGGAGTCGGGGGGAGGCGTGGTCCAGCCTGGGACGTCCCTGAGAATCTCCTGTGCGGCGTCTGGATTTAACTTCAGTAACAATGGCATGCACTGGGTCCGCCAGGCTCCAGGCAAGGGGCTGCAGTGGGTGGCAGTTATTTGGAATGATGGGAGTAATAAATATTATGCAGACTCCGTGAAGGGCCGATTCACCATCTCCAGAGACAACGCCAGGAATACTTTGTATTTGCAAATGAACAGCCTGCGAGCCGAGGACACGGCTGTCTATTTCTGTGCGAGACCCTTTGATTATGACAGTAGTGGATATAGGTACTACTTTGACTCCTGGGGCCAGGGAACCCAGGTCACCGTCTCCTCAG
>A.1E.148
GAGGTACAGTTGGTGGAATCTGGGGGAGGCCTGGTTCAGCCTGGAGGGTCCCTGAGACTGTCCTGTGCAGCCTCTGGATTCTCCTTCAGTAATCATGAAATGAACTGGGTCCGCCAGGCTCCAGGGAAGGGGCTGGAGTGGGTCTCCTACGTTAGTAACAGCGGAAATACAGTGTTCTACGCGGACTCTGTGAAGGGCCGATTCACCATCTCCAGAGACAACGTCAAGAACTCGGTAACTCTGCAAATGAACAGCCTGGGAGTCGAAGACACGGCTGTTTATTACTGTGCGAGAGAGTGCTATGCTGGCTATCAAGCGAAATGTGACCACTTTGACTTCTGGGGCCAGGGAACCCTGGTCACCGTCTCCCCA
>A.1E.149
GTGGTCCAACTGGTGGAGTCTGGGGGAGGCCTGGTCAAGCCCGGGGGGTCCCTGAGACTCCACTGTGCAGCCTCTGGATTCAGTCTCAATTCCTATAGTATGAATTGGGTCCGCCAGGCTCCGGGGAAGGGGCTCGAGTGGGTCTCATCAATTAGTGCTGCCGGTACTTACATACATTACGCCGACTCAGTGAAGGGCCGATTCACCATCTCCAGAGACGACGCCAATAACTCACTGTTTCTGCAAATGAACAGCTTGAGAGCCGAGGACACGGCTATTTATTACTGTGCGAGAGATTATTTTACCATGATAGTAATGCTTAACGGTATGGACGTCTGGGGCCGAGGGACCACGGTCACCGTCTCCTCA
>A.1E.15
CAAGTGCAGCTGCAGGAGTCGGGCCCAGGACTGGTGAACCCTTCGGAGACCCTGTCCCTTACCTGCGCTGTGTCTGGTGACTCGGTTAGTACCGGTTACTATTGGGGCTGGATCCGACAGTCCCCGGGCAAGGGACTGGAGTGGATTGCGAGTTTGTATCGTAGTGGGGCCACCTATTACAGCCCGTCCCTCAAGAGTCGAGCCACCGTTGCAGTTGACACGTCCAAGAATCAGTTCTCCCTGAGTCTCCAGTCTGTGACCGCCGCAGACACGGCCGTATATTTCTGCGCGAGAGGGACCTTCGGCAGGGGCACTGGTTTTTTCTACTTCGACCTCTGGGCCCGGGGAACCCTGGTCACGGTGCCCTCA
>A.1E.151
CAGGTGCAGCTGGTGCAGTCTGGGGGAGGCGTGGTCCAGCCTGGGAGTTACCTGAGACTCTCCTGTGTAGCCTCTGGATTCTCCATGAATATGTTTGGCATGACTTGGGTCCGCCAGGCTCCAGGCAAGGGGCTGGAGTGGGTGGCCGCTATCTCATATGATATGAATGCTATTCACTACACAGTCTCTGTTAAGGGCCGATTCTCTATCTCCAAAGACAACTCCAAGAACACCCTGACTCTACACATGAACGACCTGAGACCTGAGGACACGGCTGTTTATTTCTGTGCGAGGGATCTCCGGGCGTGGGCCGGGAACACCGGCTGGTACTATGACCTCTGGGGCCAGGGAGCCCTGGTCACCGTCTCCCCAG
>A.1E.152
CAGGTTCAACTGATGGAGTCTGGGGGAGGCGTGGTCCAGCCTGGGGGGTCCCTGAGACTCTCCTGTGCAGCCTCTGGATTTAGCTTCAGTAACTATGCCATGCACTGGGTCCGCCAGGCTCCAGGCAAGGGGCTGGAGTGGGTGGCAGTTATTTCTAATGATGGAAGTAATCGATTCTATGCAGACTCCGTGACGGGCCGATTCACAATCTCCAGAGACAATTACAAGAATACTGTGTACTTGCAAATGAATGGACTGAGACCTGAGGACACGGCTCTGTACTACTGTGCGAAAGAATCTCGTCCTTTTTGTGGTGGTGACTGCTACGCCTGGAGGGGAGGGGCCCTTGACCTCTGGGGCCAGGGAGGCCTGGTCATCGTCTCCTCAG
>A.1E.154
GAGGTGAAGCTGGTGGAGTCTGGGGGAACTTTAATCCAGCCGGGGGGGTCCCTGAGACTCTCCTGTGCAGCCTCAGGATTCACCTTTGGCAACTATGCCATGAGCTGGGTCCGCCAGACCCCAGGAAAGGGACTGGAGTGGGTCGCAGGTATTAGTGGAAGAGGAGCAACCGTAGACTACGCCGACTCCGTGAAGGGCCGGTTTGTCATCTCCAGAGACAGTTCCAGGAGCACACTGGATCTGCAAATGAACAACCTGAGAGCCGAGGACACGGCCGTATATTACTGTGCGAAAGATCTCGTTCTTCGGGTGGCTCGGGGAGTGAGGACTGGCTTTGACTCCTGGGGCCTGGGAACCCTGGTCACCGTCTCCTCAG
>A.1E.155
GAGGTGCACCTGGTGGAGTCTGGAGGAGGCTTGATCCACCCTGGGGGGTCCCTGAGACTCTCCTGTGCAGCCTCTGGGTTCATCGTCAATAGTAATTACATGATCTGGGTCCGTCAGGCTCCAGGGAAGGGGCTGGAGTGGGTCTCAGTTATTTATGCCGATGGTAGTCCATACTACGCAGACGCCGTGAAGGGCCGATTCACCATCTCCAGAGACAATTCCAAGAACACGCTGTTTCTTCAAATGAACAGTCTGAGAGCCGAGGACACGGCCATATATTACTGTGCGACCGCCGGAGAGGGGATCGTCTTCTACTACTACGGTGTGGACGTCTGGGGCCAAGGGACCACGGTCACCGTCTCCTCA
>A.1E.156
CAGGTGCAGCTGGTGGAGTCTGGGGGAGGCGTGGTCCAGCCTGGGAGGTCCCTGAGACTCTCCTGTGCAGCCTCTGGATTCACCTTCAGTACCTATGGCATGCACTGGGTCCGTCAGGCTCCAGGCAAGGGGCTGGAGTGGCTGGCAGTTATATCATATGATGCAAATAATAAATACTACGCAGACTCCGTGAAGGGCCGATTCACCATCTCCAGAGACAATTCCAAGAACACGGTGTATCTGCAAATGAACAGCCTGAGGACTGAGGACACGGCCATGTATTACTGTGCGAAAATGCTTCGCGGATACAACTTTGGTCAAGGGTGCCTCGACTACTGGGGCCAGGGAACCCTGGTCACCGTCTCCTCAG
>A.1E.158
CAGGTCCACCTGGTACAGTCTGAGGCTGAGGTGAAGAAGCCTGGGGCCTCAGTGAAGGTCTCCTGCAAGGTTTCCGGATACACCCTCACTGAATTATCCATGCACTGGGTGCGACAGGCTCCTGGAAAAGGGCTTGAGTGGATGGGAAGTTTTGATCCTGAAGATGGTGAGACCATCTACGCACAGAAGTTCCAGGCCAGACTCACCATGACCGAGGACACATCTACAGACACTTCCTACATGGAGCTGCGCAGCCTGAGATCTGAGGACACGGCCTTTTATTACTGTTCAACAGGGGTTGTTGTAGTACCATCTGCTATCCAGACCAGTGGCTCGTACTCCATTGACTACTGGGGCCAGGGAACGTTGGTCACCGTCTCCTCA
>A.1E.159
GAGGTGCAGCTGTTCGATTCCGGGGGCGGCTTGGTACAGCCGGGGGGGTCCCTGAGACTCTCCTGTGCAGCCTCTGGATTTACCTTTAACAATTATGCCATGAGCTGGGTCCGTCAGGCTCCAGGGAAGGGACTGGAGTGGGTCTCAGCTATTGGTGAAAGTGGCGGTAAGACATACTACGCAGACTCCGTGAAGGGCCGATTCACCATCTCCAGAGACAATTCCAAGAATACAGTGTATCTGCAAATGAACAGCCTGAGAGCCGAGGACTCGGCCGTCTATTATTGTGCGAGAGATCTCGTGACAACGGAGACTCTTGATGCTTTTGATCTCTGGGGCCAAGGGACCGCGATCAGCGTCTCTTCAG
>A.1E.161
GAGGAGCAGTTGGTGGAGTCCGGGGGAGGCTTAGTTCGGCCGGGGGGGTCCCTGAGACTCTCCTGTGTAGCCTCTGGATTCAGCATCAGTAGATACTGGCTGTATTGGGTCCGCCAAGCTCCAGGGAAGGGGCTGGTGTGGATCTCACGTATTAATGGTGATGAAAGTATCAGAGAGTACGCGGACTCCGTGAAGGGCCGATTCACCATCTCCAGAGACAACGCCAAGAACACCCTGTTTCTGCAAATGAACGGCCTGACAGCCGACGACACGGCTGTTTATTATTGTGTAAGAAGAGGTTGTATTGATATCAATTGCTATGGGAACTGGTTCGACCCTTGGGGCCAGGGAACCCTGGTCACCGTCTCTTCA
>A.1E.162
GACGTGCAGTTGTTGGAGTCTGGGGGAGGCTTGGTACGGCCTGGGGGGTCCCTGAGACTCTCCTGTACAGCCTCTGGATTCACCTTTAGCGACTTTTCTATGACCTGGGTCCGCCAGGCTGCAGGGAAGGGGCTGGAGTGGGTCTCAGGTATTGGTACTATTGCTGATAGCACAGACTACGCAGACTCCGTGAAGGGCCGGTTCACCATCTCCAGAGACAATTCCAAGAACACGCTGTATCTGCAAATGAACAGCCTGAGAGTCGAGGACACGGCCGTTTATTACTGTGCGAGAGATCCGGGATATCGAAATGGTATGGACGTCTGGGGCCAAGGGACCACGGTCACCGTCTCCTCA
>A.1E.165
CAGGTTCAGCTGGTGGAGTCTGGGGGAGGCGTGGTCCAGCCTGGGAGGTCCCTGAGACTCTCCTGCGCAGCGTCTGGATTCAGTTTCAATACTTATGGCATGCACTGGGTCCGCCAGGCTCCAGGCAAGGGGCTGGAGTGGGTGGCACTCATTTCACATGATGGAAGTATTAAACAATATGCAGACTCCGTGAAGGGCCGATTCACCGTCTCCAGAGACAATTCCAAGAACACAGTGTATCTGCAAATGAATAGCCTGAGAGGTGACGACACGGCTCTATATTACTGTGCGAACGGATTCTGTGGTACTAACTGCTTCCTCCTCTACTACTGGGGCCAGGGAACACTGGTCACCGTCTCCTCAG
>A.1E.166
CAGCCTCAACTGGTGCAGTCTGGAGCGGAGGTGAAGAAGCCTGGGGCCTCAGTGAAAGTCTCCTGCAAGACTTCTGGTTACACCTTTAGGAAGTATGGCATCAGTTGGATGCGACAGGCCCCTGGACAAGGGCTTGAGTGGATGGGATGGATCAGTGGTTCCTATGGTGACACAAGCTATGCACAGAAGTTCCAGGGCAGCGTCACCATGACCACAGACGCGTCCGCGAGCACAGCCTACCTGGAACTGAGAAGCCTGAGATCTGACGACACGGCCGTCTACTACTGTGCGAGAGATTCTTCTGCGCACGTTTGGGGCAGTTTTCGTGCTAATGTTGACTACTGGGGCAACGGAACCCTGGTCACCGTCTCCTCAG
>A.1E.167
GAGGTGCAACTGGTGGAGTCTGGGGGAGGCTTGGTCCAGCCTGGGGGGTCCCTGAGACTCTCCTGTGCAGGCTCTGGAATCACCTTTAGTAGGTCTTCAATGAGCTGGGTCCGCCAGGCTCCAGGGAAGGGGCTGGAGTGGGTGGCCCTCATACAGCAAGATGGAAGTAATAAATACTATGTGGACTCTGTGAAGGGCCGATTCACCATCTCCAGAGACACCGCCAAGAACTCACTGTTTCTGCAAATGAACAGCCTGAGAGCCGACGACACGGCTGTGTATTACTGTGCGAGAGCCAGCAGCTGGTCCTTTGACTACTGGGGCCAGGGAACCCTGGTCACCGTCTCCTCA
>A.1E.168
GAGGTGCAGTTGTTGGAGTCTGGGGGAGGCTTGGCTCAGCCGGGGGGGTCCCTGAGACTCTCCTGTGAAGCCTCTGCATTGCCCTTTAGCACCTCGGGCATGACCTGGGTCCGCCAGCCTCCAGGGAAGGGTCTGGAGTGGGTCGCGGCTATCAGTTATAATGCAATACTCACATACTACGCAAATTCCGTCATGGGCCGGTTCGCCGTCTCCAGAGACAATTCCAAGAACACTCTGTATCTGCAAATGAACAACCTGAGAGCCGAGGACACGGCCGTGTATTACTGCGCGAAAGTGATTAATGTCTATGGCAGTTTTGACTATTGGGGCCAGGGAACCCTGGTCACCGTCTCCTCGG
>A.1E.169
GAGGTGCAGCTGGTGGAGTCTGGGGGAAAGTTGGCACAGCCTGGAGGGTCCCTGAGACTCTCCTGTGCAGCCTCTGGATTCATCTTTGGCAGTTATGAAATGAATTGGGTCCGCCAGGCTCCAGGGAAGGGGCTGGAGTGGGTTGCATACATTACCAGTACTGGCGGCTCCACATACTACGCAGACTCTGTGCAGGGCCGATTCAGGATCTCCAGAGACAACGCCAAGAATTCACTGTATTTGCAAATGAACGACCTGAGAGCCGAAGACACGGCTGTTTATTACTGTTCGAGTCACTATTCTTACTACGGCATGGACGTCTGGGGCCAAGGGACCGCGGTCACCGTCTCCTCA
>A.1E.170
CAGGTGCATCTGGTGGAGTCTGGGGGAGGCGTGGTCCAGCCTGGGAGGTCCCTGAGACTCTCCTGTGGAGCCTCTGGATTCAGCTTCAGTAGTTTGGCTATGCACTGGGTCCGGCAGGCTCCAGGCAAGGGGCTAGAGTGGGTGGCGGTTGATTCATTTGATGGAACTAATAAGTTCTACGCAGATTCTGTGAAGGGGCGAGTCACCATATCCAGAGACGACTTCAAGAACACACTCTATCTGGAAATTAACAGCCTGAGACGTGAAGACTCGGCGGTCTATTTCTGTGCGAGAGACTCCACGGCTACAGTAGCTCGTTGGGGCTATTTAGGATACTGGGGCAAGGGAACGCGGGTCACAGTCTCTTCAG
>A.1E.171
CAGATCCAGTTGGTGCAGTCTGGGACTGAGGTGAAGAAGCCTGGGGCCTCAGTGAAAGTCTCCTGCAGGGCTTCCGGATACAGCTTCAGCGACTACTATATCCACTGGGTGCGGCAGGCCCCTGGTCAAGGGCTTGAGTGGATGGGATGGATCAACCCTAGTAGTGGTGACACAAACTATGCCCAGAATTTTCAGGGCAGGGTTTCCATGACCAGGGACGCGTCCTTCAACATAGCCTACTTGGACCTAAGCAGTCTTATGTCTGGCGACACGGCCATATATTTCTGTGGGAGAGATCTGAATTACAATGACGTTACTGGTTATATTTTGAACTGGGGCCAGGGAACCCTGGTCTCCGTCTCCTCAG
>A.1E.172
CAGCTGCAGCTGCAGGAGTCGGGCCCAGGACTGGTGAAGCCTTCGGAGACCCTGTCCCTCACCTGCACTGTCTCTGGTGGCTCCGTCAGCAGTTACTACTGGAGCTGGGTCCGGCAGCCCCCAGGGAGGGGACTGGAGTGGATTGGGTATATCTATTACACTGGGAGCACGAACTACAACTCGTCCCTCAAGAGTCGAGTCGGCATATCACTAGACACGTCCAAGAACCAGTTTTCCCTGAACCTGTACTCTGTGACCGCCGCGGACACGGCCGTCTATTACTGTGCGAGGGGAGTGGTTACTACGGTTCGGGGAGTTAAAGCCTCCTCACCGGAGACAACAAGGTTTGACTCCTGGGGCCAGGGAACCCTGGTCACCGTCTCCTCAG
>A.1E.173
CAGGTGCAACTGGTGGAGTCCGGGGGAGGCCTAGTTCAGCCGGGGGGGTCCCTGAGACTCTCCTGCGCAGCCTCGGGATTCGCCTTCGGCAGCTTCTGGATGCATTGGGTCCGCCAAGGTCCAGGGAAGGGGCTGGAGTGGGTCGCACGTTTGAACAGTGGGAGTAACAGTGTCAGTTACGCGGACTCCGTGAGGGGCCGATTCACCATCTCCAGAGACAACGCCAGGAACACACTGTCTCTACAAATGAAGAGTCTGAGAGCCGAGGACACGGCTGTTTATTACTGTGCTAGAGGCCGGGATACACTTCTGGGCCCCTTTGATTATTGGGGCCTGGGAACCCTGGTCACCGTCGCCTCA
>A.1E.174
GAGGTGCAGCTGCTGGAGACTGGAGGAGGCTTAGTCCAGCCGGGGGGGTCCCTAAGACTCTCCTGTGCAGCCTCTGGGTTCACTACCGACTACATGACCTGGGTCCGCCAGCGTCCAGGGAAGGGCCTGGAATGGGTCTCAAGTTTTTATAGCGTCATTTCCACATACTACTCAGACTCCGTGAAGGGCCGATTCACCATCTCCAGAGACGAGTCCAACCAAATTTTGTATCTTCAAATGAACTCCCTGAGAGCCGAAGACACGGCCGTCTATTATTGTGCTTTCTGTAATGGTGACTGCTTTCGCACTGATGCTTTTCCGATCTGGGGCCCTGGGACATTGGTCACCGTCTCTTCA
>A.1E.175
GAGGTGCAGCTGGTGGAGTCCGGGGGAGGCTTAGTTCAGCCTGGGGGGTCCCTGAGACTCTCCTGTGCAGCCTCTGGAATCACCTTCAGTAACTACTGGCTGTTCTGGGTCCGTCAAGCTCCAGGGAAGGGGCTGGTGTGGGTCTCACGTATTAGTAGTGATGGGAGTAGTGCATATTACGCGGACTCCGTGAAGGGCCGATTCACCATCTCCAGAGACAACGCCAAGAACACGCTGTATCTACAAATGAATAGTCTGAGAGCCGAGGACACGGCTGTGTTTTACTGTGCAAGAGGGACGACGAATGGCGCCTCATTTTTTCACAACTGGGGCCAGGGAACCTTGGCCACCGTCTCCTCA
>A.1E.176
GAACTGCAGCTGGTGGAGTCTGGGGGAGGCTTGGTACAGCCTGGCAGGTCCCTGAGACTCTCCTGTGCAGCCTCTGGATTAACCTTTCATGATCATGGGTTTCACTGGGTCCGGCAAACTCCAGGGAAGGGCCTGGAGTGGGTCTCAGGTATTATTTGGAAAACTGGCCGTACAGGCTATGCGGACTCTGTGAGGGGCCGATTCACCATCTCCTGGGACAACGCCAAGAGCTCCCTGTATCTGCAAATGAACAGTCTGAGGGCTGAGGACACGGCCTTGTATTACTGTACAAAAGATATCCGACCGGGAGGGGCGGACTGTTGGGGCCAGGGAACCCTGGTCACCGTCTCCTCA
>A.1E.177
GAGGTGCAGTTGGTGGAGTCTGGGGGAGGCTTGGTCCAGCCTGGGGGGTCCCTGAGACTCTCCTGTGCAGCCTCTGGATTCAACTTCAATAGCTATTGGATGAGTTGGGTCCGCCAGGCTCCAGGGAAGGGGCTGGAGTGGGTGGCCAACATAAACCAAGATGGAAGTCAGAAACGTTATGTGGACTCTGTGAAGGGCCGATTCAGCGTCTCCAGAGACAACGCCGAGAACTCTCTGTATCTGCAAATGAACAGCCTGAGAGCCGAGGACACGGCTCTGTACTACTGTGCGAGGGGGCAATACGGCTATGGTCAACCACATTTTGACCACTGGGGCCAGGGAGCCCTGGTCACCGTCTCCTCA
>A.1E.178
CAGCTGCAACTGCAGGAGTCGGGCCCAGGACTGGTGAAGCCTTCGGAGACCCTGTCCCTCACGTGCAGTGTCTCTGGTGACTCCATCAGCAGTAGGACTCACTACTGGGGCTGGGTCCGTCAGCCCCCAGGGAAGGGGCTGGAGTGGCTTGTGACTATCCATTTTGATGGGAGCACCTACCACAGCCCGTCCCTCAGGAGTCGACTCACCATATCACTAGACACGTCCAAGAACCAGTTCTCCCTGAACCTGGGCTCTGTGACCGCCGCGGACACGGCCGTTTATTACTGTGCGAGAGATCTCGGCACTTACTATCATGACCATGGTTATTACTACGACTACTATGGTGGTGTGGACGTCTGGGGCCAAGGGACCACGGTGACCGTCTCCTCA
>A.1E.18
GAGGTGCAGCTGTTGGAGTCTGGGGGAGGTTTGGTACAGCCTGGGGGGTCCCTGAGACTCTCCTGTACAGCCTCTGGATTCATGTTTAAGGACTATGCCATGACCTGGGTCCGCCAGGCTCCAGGGAAGGGGCTGGAGTGGGTCTCAGCAATTAGTGGTAGTGGTGATAGTACATACTACTCAGACTCCTTGAAGGGCCGCTTCACCATCTCCAGAGACAATTCCAACCACATGTTAAATCTGCAAATGAACAGCCTGAGAGGTGAAGACACGGCCGTATATTATTGTGCGAAAGATCTTAAGTATAGTAGTGGCTGGCCGAGGGGCTCCCTTGACTCCTGGGGCCAGGGAACCTTGGTCACCGTCTCCTCAG
>A.1E.181
GAGGTGCAGCTGGTGGAGTCCGGGGGAAGCTTAGTCCGGCCGGGGGGGTCCCTGAGACTCTCCTGTGCAGCCTCTGGGTTCATCTTCAGGGACTCCGCTATACACTGGGTCCGCCAGGCTTCCGGGAGAGGGCTGCAGTGGGTTGGCCGTATTAAAAACAAAGTCCAAAAGTACGCGACAAGTTATGATGAGTCGGTGAGAGGCAGGTTCATCATCTCCAGAGATGATTCAAAGAACACGGCGTATCTGCAAATGGACAGCCTGAAAACCGATGACACGGCCGTATATTTCTGTACTAAATTAGAAGAGGGGCCGGATTTTTTGGATATGTGGGGCCAGGGGACAATGGTCACCGTCTCTTCA
>A.1E.182
CAGGTGCAGCTGGTGCAGTCTGGGGCTGAGGTGAAGAAGCCTGGGTCCTCGGTGAAGGTCTCCTGCAAGGTTTCTGGAGACACCTTCAGCAGCTATGGTCTCAGCTGGGTGCGACAGGCCCCTGGACAAGGGCTTGAGTGGATGGGAGGGATCATCCTTATTTTTGGTATAGCAAACTACGCACAGAAGTTCCAGGGCAGAGTCACGATTACCTCGGACGAATCCACGAGCACAGCCTACATGGAGCTGAGCAGCCTGAGATCTGAGGACACGGCCGTGTATTACTGTGCGAGGACCATTTACTATGGTTCGGGGAGTTATTCCTACCATTACTACAATATGGACGTCTGGGGCCAAGGGACCACGGTCACCGTCTCCTCA
>A.1E.183
CAGGTGCAGTTGGTGCAGTCTGGGGCTGAGGTGAAGAAGCCTGGGGCCTCAGTGAAGGTCTCCTGCAGGGCTTCTGGATACACCTTCACCACCTACTATATACACTGGTTGCGACAGGCCCCTGGACAAGGGCTTGAGTGGATGGGATGGATCAACTCTGACAGTGGTGGCACGAAGTATGCACAGAAGTTTCAGGGCAGGGTCACCATGACCAGGGACACGTCCATCAGCACAGCCTATATGGAACTGAGCAGGCTGACATCTGACGACACGGCCGTGTATTACTGTGCGAGGGGCATATATTGTAGCAGTACCAGCTGCATTAGCTGGTTCGACACCTGGGGCCAGGGAAACCTGGTCACCGTCTCCTCAG
>A.1E.188
CAGGTGCAACTGGTGGAGTCTGGGGGAGACGTGGTCCAGCCTGGGAGGTCCCTGAGACTCTCCTGTGCAGCCTCTGGAATCACCTTCACTAGCAATGCGTTCCACTGGATCCGCCAGGCTCCAGGCAGGGGGCTAGAGTGGGTGGCTTTTATATCACATGATGGACATGACATACATTATGGAGACGCCGTGCAGGGCCGAGTCACCATCTCCAGAGACAACTCCAAGAAGACGATATATCTGGAAATGAACAGCCTTAGAGGTGACGACTCAGCTGTGTATTACTGTGTGGTCGGCTACAACGCTGGCTACCTCGACTACTGGGGCCAGGGAACCCTTGTCACCGTCTCCTCAG
>A.1E.19
CAGGTGCACCTGCAGGAGTCCGGCCCCGGACTGGTGAAGCCTTCGGACACCCTGTCACTCACCTGCACTTTCTCTGGTGCCTACATCGGGAGTGACTATTGGAGTTGGATTCGTCAGGCCCCCGGGAAGGGACTGGAGTGGATTGGCGATATCTCGAACACTGGGCGCACCACCTACAACCCCTCCCTCAAGAGTCGAGTCACCATTTCGGGAGACACCTCCAGGAATCGCTTCTCCCTACAACTGACGTCTCTGACCGCTGCGGACACGGCCGTCTATTACTGTGCGAGAGAATCCACTAATACCAGTAACTGGTACTTTGATTCCTGGGGCCGGGGAATCCTGGTCACCGTCTCCTCAG
>A.1E.190
GAGGTGCAGCTGGTGGAGTCTGGGGGAGGCTTGGTGCAGCCTGGGGGGTCCCTGAGACTCTCCTGTGGAGCCTCTGGATTCCCCTTCAGTAGTTATGTCATGGCCTGGGTCCGCCAGGCTCCCGGGAAAGGGCTGGAATGGATTTCATACATTAATCATGATGCCAACATGATATTCTACGCAGACTCTGTGAAGGGCCGAGTCACCATCTCCAGAGACAACGCCAAGAACTCACTGTATCTGCAAATGAACAGCCTGAGAGCCGAGGACACGGCTATATATTACTGTGTGAGAGATTCATCCTGGTCCTTTAACTATTGGGGCCAGGGAACCCTGGTCACCGTCTCCTCA
>A.1E.193
CAGGTACAGCTGCAGCAGTCAGGTCCAGGGCTGGTGAAGCCCTCGGAGACCCTCTCACTGACCTGTGCCATCTCCGGGGACAGTGTTTCGATCGACACTGCTGCCTGGAACTGGTTCCGGCAGTCCCCGTCGAGAGGCCTTCAGTGGCTGGGAAGGACCTACTATAGGTCTCGGTGGTATCACAGTTATGCAGATTATGTGAAAAGTCGACTGACCATCACCACAGACACTGCCAAGAACCAGTTTTCCCTGCACTTGAAGTCCGTGACTGCCGAGGACACGGCTGTCTACTACTGTGCAAGAGATGGGGCAGGTGATAGAACTGGTTATTTCGATCTCTGGGGCCGTGGCACCCTCGTCAATGTCTCCTCA
>A.1E.194
CAGGTGCAGCTGGTGGAGTCGGGGGGAGGCGTGGTCCAGGCTGGAAGGTCCCTGAGACTCTCCTGTGCAGCCTCTGGATTCATGTTCAGTGACTATGGTGTCCACTGGGTCCGCCAGGCTCCAGGCAAGGGGCTGGAGTGGGTGGCATTTCTTTCATATGAAAGAAGCACTAAAAATTATGTAGACTCCGTGAAGGGCCGATTCACCATCTCCAGAGACAATCCCAACAACACACTGTTTCTGCAAATGAATGGCCTGAGAGCTGAGGACACGGCTGTGTACTACTGTGTGGCCGCTGGTGGATATTATTACTTTGACTATTGGGGCCAAGGGACAATGGTCGCCGTCTCTTCAG
>A.1E.195
CAGGTGCAGCTGGTCCAGTCTGGGGCTGAGGTGCAGAAGCCTGGGTCCTCGGTGAAGGTCTCCTGCAAGGCTTCCGGAGGTACCTTCATTACCTATGCTATTAACTGGGTGCGACAGGCCCCTGGACACGGACTTGAGTGGGTGGGCGGGATCATCCCTGTCTATCCTACAACAAACTACGCACAGAAGTTCCAGGGCAGAGTCTCAATAACCGCGGACGAATCAACGAGCACAGCCTATTTGGAGTTGACCAGCCTGAGATCTCAGGACACGGCCGTGTATTACTGTGCGACTAGGGGACGGGAAAACTGGAACGACGATTCTTTACTGATCTGGGGACAAGGGACAATGGTCATTGCCTCCTCAG
>A.1E.197
GAGGTGCAATTGGTGGAGTCAGGGGGAGACTTGGTAAAGCCTGGGGGGTCCCTTAGAATCTCCTGTGTAGCCTCTGGATTCACTTTCAGTGACGCCTGGATGAGCTGGGTCCGCCAGGCTCCAGGGAAGGGGCTGGAGTGGGTCGGCCGTATGAAAAGTGAAAGTGATGGTGGGACAGCAGAGTACGCTGCATCCGTGAAAGACAGATTTACCATGTCAAGAGATGATTCAAAAAATACGCTGTATCTGCAAATGGACAGCCTGACAATCGAGGACACAGCCGTCTATTACTGTAGTCGTTATAGTGGGAGCTTTGACGACTGGGGCCAGGGAACCCGGGTCACCGTCTCCTCA
>A.1E.198
CAGATGCAACTGGTGCAGTCTGGGGCTGAGGTGAAGAAGCCTGGGTCCTCGGTGAAGGTCTCCTGTAAGGCTTCTGGAGGCACCTTCAGCAGCTCTGCTATCAACTGGGTGCGACAGGCCCCTGGGGAAGGGCTTGAGTGGATGGGAGGGATCACCCCTATCGTTGGAACACCAAACTACGCACAGAAGTTCCAGGGCAGAGTCACGATTACTGCGGACAAATCCACGAGCACAGCCTACATGGCGCTGGGCAGCCTGAGATCTGAGGACACGGCCGTGTACTACTGTGCGAGAGCCCCCGGATATTGTAGTAATGGTGTATGTCCAACCGAAGGAACCCTCTGGGGCCAAGGGACCACGGTCACCGTCTCCTCAT
>A.1E.2
CAGATGCAGCTGGTGCAGTCTGGCCCTGAGGAGAAGAAGCCTGGGGCCTCGGTGAGAATCTCCTGCAAGCCTTCTGGCGACACCGTCAGCGGCTATGCTTTCAGCTGGGTGCGACAGGCTCTTGGACAAGGGCTTGAATGGATGGGAGAGATCACCCCTAGGTTTGCGGCTCCAAACTACGCACAAAACTTCCAGGGCAAAGTCACCATTACCGCGGACGAATTCACGAGCACAGTCTACTTGGAACTGACCAGGCTGAGACATGAGGACACGGCCATGTATTTCTGTGCGAGAGCCCCACATTATTATGATAGTAGTGGTTTTCAGCCTCTCGGCTACTGGGGCCAGGGAACCCTGGTCACCGTCTCCTCAG
>A.1E.200
GAGGTGCAGCTGGTGGAGTCTGGGGGAGGTTTGATCCAGCCTGGGGGGTCCCTGAGACTCTCCTGTGCAGCCTCTGGATTCACCGTCGATAGCGCTAGAATGAACTGGGTCCGCCAGGCTCCAGGGAAGGGGCTGGAGTGGGTTTCACACATTGGTCGTGGCAGTGATAACATACACTACGCAGACTCTGTGAAGGGCCGATTCACCATCTCCAGAGACAATGCCAAGAACTCACTGTTTCTCCAAATGGACAGCCTGAGAGACGAGGACACGGCTGTGTATTATTGTGTGAGAGAAATGGATAGTGATACTTACTACCACTACTTTGACTCTTGGGGCCAGGGAAGCCTGGTCACCGTCTCCGCA
>A.1E.201
CAGGTGCAGCTGGTGGAGTCTGGAGGAGGCTTGGTCAAGCCTGGAGGGTCCCTGACACTCTCCTGTGCGGCCTCTGGATTCACCTTCAGTAACTACTACATGACCTGGATCCGACAGGCTCCAGGGAAGGGGCTGGAGTGGCTTTCAAACATTAGTGGTAGTCGGACTCTCTTATACTACGCAGACTCTGTGAAGGGCCGATTCACCATCTCCAGGGACAACGCCAGGAACTCACTGTATCTGCAAATGAACAGCCTGCGAGCCGAGGACACGGCCGTCTATTACTGTGCGAGAGATGATTTCTACGGTGACCAACACAGTTGCTGGGGCCAGGGAACCCTGGTCACCGTCTCCTCA
>A.1E.202
CAGGAGCAGCTGGTGCAGTCTGGGGCTGAGGTGAAGAAGCCTGGGGCCTCAGTGAGGGTCTCCTGCAAGGCCTCTGCATACAGCTTCACGGACCACTATGTAAACTGGCTTCGTCAGGCCCCTGGACAAGGGCCTGAGTGGATTGGGTGGATCGACCCTGGTACTGGTGGCCCAAACTATGCAAAGAAGTTTCAGGGCAGGGTCACCCTGACCAGGGACACGTCCATCAGCACAGCCTACTTGGACATTAGTGGCCTGAGACCTGACGACACGGCCATATATTACTGTGCGAGATCTTCTGGACCTCACGGGAGTGGCAGTTATTATGGAATGGACGTCTGGGGCCAGGGGACCTCGGTCACCGTCTCCTCA
>A.1E.204
CAGGTACAGCTGGTGGAATCTGGGGGAGGCTTGGTCAAGCCTGGAGAGTCCCTGAGACTCTCCTGTCTAGCCTCTGGATTCACCTTCCGCGACTATTACATGACATGGATCCGCCAGGCTCCTGGAAAGGGACTGGAGTGGCTTTCATCCATTAGCAATACTGGGACCGCCATTTACTACGCGGACTCTGTGAGGGGCCGAATCGCCGTTTCCAGGGACAACGCCAAGAACTCACTGTTTCTGCAATTCGACAGCCTGAGAGGCGAGGACACGGGCGTCTATTACTGTGCGCGAGCCTACGGTGTCTGGGGTGCCCGCGTCTGGGGCCAGGGAGCCCTGGTCAGCGTCCCCTCA
>A.1E.205
CAGGTGAAGTTGGTGCAGTCTGGGGCTGAAGTGAAGAAGCCTGGGTCCTCCGTGAGGGTCTCCTGCAGGGCTTCTGGAGACGTCCTCACTAACTCTGCTTTCACCTGGGTGCGACAGGCCCCAGGACAAGGCCTTGAGTGGATGGGAGGGAGCATCCCTAAATATGGAGTAACAAACTACGCACAGAAGTTTCAGGGCAGAGTCACCTTAACCGCGGACGAGTCCACGAAGACACTCTACATGGACCTGCGCAGCCTGAGATCTGAGGACACGGCCTTGTATTACTGTGTGAGACATATAGCAGCTCCTAGTACGGCGGAAGGCTACTTCTATTACGGTATGGACGTCTGGGGCCAAGGGACCACAGTCACCGTCTCCTCA
>A.1E.206
GAGGTGCATCTGGTGGAGTCTGGGGGAGGCTTGGTACAGCCTGGGGGGTCCCTGAGACTCTCCTGTGTAGCCTCTGAATTCATGTTTAGGAGCTTTGCCATGAGCTGGGTCCGCCAGCCTCCAGGGAAGGGGCTGGAGTGGGTCTCGTCTATTCTTGCTAGCGGTACTACCACATACTACGCAGACTCCGTGAAGGGCCGGCTCACCATCTCCCGGGACAATTCCAAGAACATGCTCTTTCTGCACCTGAACAGCCTGAGAGCCGAGGACACGGCCGTATATTACTGTGCGAGAGGCCACGATGACTACTACTACTACGGCTGGGGCCAAGGGACCACGGTCACCGTCTCCTCA
>A.1E.207
GAGGAGGCCTTGGTGGAGTCCGGTGGAGGCTCAGTTCAGCCGGGGGGGTCCCTGAGACTCACCTGTGCGGGTTCTGGATTCAATATGCGGAATTATTGGATGTATTGGGTCCGCCAGTCTCCAGGAAAGGGACTGGTGTGGGTCGCACGCATTGACATTGGTGCGATTTTTCCAGCCTACGCGGACTCCGTGAAGGGCCGATTCACCGTCTCCCGAGACGACGCCAAGAACACAATTTCTCTACAAATGGACAGTCTGACAGTCGACGACACGGCTGTCTACTACTGTGCGAAGGCTTATTGCAGTGACGGAAGATGTTACTCCTGGGCTGACGTCTGGGGCCGTGGAGCCCTGGTCACCGTCTCCTCA
>A.1E.208
GAGTTGCAGCTGGTGGAGTCTGGAGGAGACTTGATCCCGCCTGGGGGGTCCCTGCGACTCTCCTGTGTCGCCTCTGGGTTCAGTGTCAGTAGCAGCTACTTGAGCTGGGTCCGCCAGGCTCCAGGGAAGGGTCCAGAGTGGGTCTCCGTGATTTATACCGGTGGCAACACATACTATGCAGACTCCGTGAAGGGTCGATTCTCCATCTCCAGAGACAATTCCAAGAACACGGTGTTTCTTCAATTGAACAGCCTGAGAGCCGAGGACACGGCCGTTTATTACTGTGCGAGGCTTGATGACCGCGGCGGCAATGGTGCATTTGATATCTGGGGCCAAGGGACAAAGGTCACCGTCTCTTCG
>A.1E.209
CAGGTGCAGCTGGTGCAGTCCGGGGCTGAGGTGAAGAAGCCTGGGGCCTCAGTGAAGGTCTCCTGCGAGGCGTCTGGATACACCTTCCGCGACTACTATATACACTGGGTGCGACAGGCCCCTGGACAAGGGCTTGAGTGGATGGGATGGATCAACCCTAACAGTGGTGGCATAAACTATGCACAGAAGTTTCAGGGCAGGGTCACCATGACCAAGGACAGGTCCATCAGCACAGCCTACATGGAGCTGAGCAGCCTGAGACCTGACGACGCGGCCGTTTATTACTGTGCGAGAGGTGTGACTAGAATGGTAGTGGTCAACTCGCGCGGTATGGACGTCTGGGGCCAAGGGACCACGGTCATCGTCTCTTCA
>A.1E.21
CAGGTGAAGCTGGTGCAATCTGGGGGAGACGTGGTGCAGTCTGGGAAGTCCCTCAGACTCTCCTGTGTTGTCTCTGGAGTCACCTTCAGTGACTATGGCATGCACTGGGTCCGCCAGGCTCCAGGCGGGGGCCTGGAGTGGGTGGGACTCATATCATATGATGGAAGCCTTGAATACTATGCAGACTCCGTGAAGGGCCGATTCACCGTCTCCAGGGACAATTCCGAGAGCACTCTCTATCTTCATATGAATAACCTGAGACCTCAGGATACGGCTGTTTATTACTGTGCGAGGGATGATAGTGGCATACATAGCAGCTCGTCCACTTACTACTTCTACTACGGTATGGACGTCTGGGGCCAAGGGACCACGGTCACCGTCTCCTCA
>A.1E.212
GAGGTGCAACTGGTGCAGTCTGGAGCAGAGGTGAAAAAGCCCGGGGAGTCTCTGAAGATCTCCTGTAAGGGTTCTGGATACAGGTTCAGCAGCCAGTGGATCGCCTGGGTGCGCCAGATGCCCGGGAAAGGCCTGGAGTGGATGGGGAACATCCATCCGACTGACTCTGATACCAGATACGGGCCGTCCTTCCAAGGCCAGGTCACCATCTCAGTCGACAGGTCCACCAGCACCGCCTACCTGCAGTGGAGCAGCCTGAAGGCCTCGGACACCGCCACGTATTACTGTGCGAGACAGAGGGACGGCGATACTGGGACCTACTACGATTTCTACTTTGACTCTTGGGGCCAGGGAACCCTTGTCACCGTCTCCTCA
>A.1E.215
CAGATACAGTTGCAGCAGTCAGGTCCAGGACTGGTGAAGGCCTCGCAGACCATCTCACTCACCTGTGCCATCTCCGGGGACAGTGTCTCTAGTAACACTGCTGCTTGGAACTGGATCAGGCAGTCCCCATCGAGAGGGCTTGAGTGGCTGGGAAGGACATATTACAGGTCCAAGTGGTATCATGATTATGTTCTATCTCTGAGAGGTCGACTAACCATCAACCCAGACACATCGAAGAACCAGTTCTCCCTGCAACTGAACTCTGTGACTCCCGAGGACACGGCAATTTATTACTGTGCAAGAGGTCCCCCCCCGTGGACTCTTCCACGACTACTTTGACTTCTGGGCCTGGGAACCCTGGTCACCGTCTCCTCA
>A.1E.216
GACGTCTACCTGGTGGAGTCTGGGGGAGGCTTAGTACACCCTGGAGGGTCCCTGAGACTCTCCTGTGTGGCCTCTAGATTCTCCTTCGGAACTTATGAAATGATGTGGGTCCGCCAGTCTCCAGGGAAGGGGCTGGAGTGGCTTGCATACATTAATAGTAGTGGTGCAAGGACAGTCTACGCAGACTCTGTGAAGGGCCGATTCACCATCTCCAGAGACAACTCCAAGAACTCAATGTTTCTGCAAATGAACAGCCTGACAGTCGACGACTCGGGTTTATATTACTGTGCGAGCGGTGGCTGGTACGGCGATGACTACTGGGGCCAGGGAACCCTTGTCACCGTCTCCTCC
>A.1E.219
CAGGTGCAGTTGGTGGAGTCTGGGGGAGCCGTGGTCCAGCCTGGGAGGTCCCTGAGACTCTCCTGTGCAGCCTCTGGATTCACGTTCACAAACTATGGCATACACTGGGTCCGCCAGGCTCCAGGCAAGGGGCTGGAGTGGGTGGCACTGATATCAAATGACGGAAGTGATAAACGTTATAGAGACTCCGTGAAGGGCCGATTCACCATCTCCAGAGACGATTCGAAGAACACGGTGTATCTGCAAATGAACAGCCTGAGAGTTGACGACACGGCTGTATATTACTGTGCGAGAGGAAATAGTGGCTGGTCCCCCTTGGACTACTGGGGCCAGGGAACCCTGGTCACCGTCTCCTCAG
>A.1E.221
GAGGTACAACTGGTGGAGTCTGGGGGAGGCTTGGTAGAGCCTGGCGGGTCCCTGAGAGTCTCCTGTGCAGCCTCTGGATTCGTTTTCACTCCTGCCTGGATGACCTGGGTCCGCCAGGCTCCAGGGAAGGGGCTGGAGTGGGTTGGCCGTATTAAAAGCAAAAATGATGGTGGGACAACAAACTACGGTGCACCCGTGGAAGGCAGATTCACCATCTCAAGAGATGATTCAAGGAACATGGTGTTTCTGCAAATGAACAGCCTGAAAACCGAGGACACGGCCCTGTATTACTGTACTACAGGATGGCGATCGGTCGACTATTGGGGCCAGGGAACCCTGATCACCGTCTCCACA
>A.1E.222
CAGGTGCACTTGGAGCAGTCTGGGGCTGAGGTGAGGAAGCCTGGGGCCTCAGTGAAGGTCTCCTGCAAGGCTTCTGGATACACCTTCACTGGCTACTACATGCACTGGGTGCGACAGGCCCCTGGACAAGGGCTTGAGTGGATGGGATGGATCCACCCTAACAGTGGTGGCACAGATTATGCACAGAAGTTTCAGGGCAGGGTCACCATGACCAGGGACACGTCCATCAGCACTGCCTACATGGAACTGAGCAGCCTGAGATATGACGACACGGCCGTTTATTATTGTGCGAGAGATAGAGACCGCGTTTATCACATTAGGACAGCCGCTGAGTTCGACCCCTGGGGCCAGGGAACCCAGGTCACCGTCTCCTCAG
>A.1E.223
CAGGTGCACCTGGTGCAGTCTGGGCCTGAGGTGAAGAGGCCGGGGTCCTCCGTGAAGGTCTCCTGCAAGGCCTCTATAAATACCTTCACCAACTCTGGTCTCAGTTGGGTGCGGCGGGCCCCTGGACAAGGGCTTGAGTGGATGGGGGGGATAATCCCTTTCTTTAGAACCACAAAATATGCACGGAAGTTCCAGGACAGACTCACAATTACCGCGGACGACTCCACGAACACAGCCTACATGGAATTGAGCAGCCTGACACTTCAAGACACGGCCGTCTATTATTGTGTGAGAGATGACAAGGTGACGGCCGATTGTTCCCCTACCTCCTGCTTTGGCTGGTTCGACCCCTGGGGTCAGGGAACGCTGGTCACCGTCTCCTCAG
>A.1E.224
GAGGTGCAGCTGGTGGAGTCGGGGGGAGGCTTGGTACAGCCTGGGGGGTCCCTGAGACTCTCCTGTGCAGCCTCTGGATTCACCCTCAGTAGATACGACATGCACTGGGTCCGCCAAATTACAGGAAAGGCTCTGGAGTGGGTCTCAGGTTTTGGTACTGCTGGTGACTCATACTATGCAAGGTCCGTGCAGGGCCGATTCACCATCTCCAGAGAAAATGCCAGGAATTACTTGTATCTTCAAATGAACAGCCTGAGAGCCGGGGACACGGCTGTTTATTACTGTGCAAGAGGGGGCTATGGTTCGGACAACGTGATTTTTGACCAGTGGGGCCAGGGAACCCTGGTCACCGTCTCCTCAG
>A.1E.227
GAAGTGCAGCTGGAAGAGTCTGGGGGAGGCTTGGTACGGCCTGGGGGGTCCCTGAGACTCTCCTGTGTAGTCTCTGGATTCACCTTTAGCAGTTATTCCATGAGCTGGGTCCGCCTGGCTCCAGGGAAGGGGCTGGAGTGGGTCTCAGGTATGAATGGTGGTGGTGATTCCACATACTACGCAGACTCCGTGAAGGGCCGGTTCACCATCTCCAGAGACAATTCCAAGAACACACTGTTTCTGCAAATGAACAGTCTGAGAGTCGAGGACACGGCCGTATATTACTGTGCGAATTCACCCCTGGGAACCGGTACACTTTACTGGGGCCAGGGAACCGTGGTCACCGTCACCTCAG
>A.1E.228
GAGGTGCAGCTGGTGGAGTTTGGAGGAGGCTTGATCCAGCCTGGGGGGTCCCTGAGACTCTCCTGTGCAGCCTCGGGGTTCACCGTCAGCAGCAACTACATGAGCTGGGTCCGCCAGGCTCCAGGGAAGGGGCTGGAGTTGGTCTCATCTACTAGTGGTAGTAGTAATTACAAATACTACGCAGACTCAGTGAAGGGCCGATTCACCATCTCCAGAGACAACGCCAAGAACTCATTGTTTCTGCAAATGAACAGCCTGAGAGCCGAGGACACGGCTGTCTATTACTGTGCGAGAGAGGGGGGCGGCACTATGGTACTCAATGCTCTTGATATCTGGGGCCAGGGATCCCTGGTCACCGTCTCCTCA
>A.1E.229
GAGGTGCACCTGGTGGAGTCTGGGGGAGGCCTGGTCAAGCCTGGGGGGTCCCTGAGACTCTCCTGTGCAGCCTCTGGATTCATCTTCAGTAAATATAGCATGAATTGGGTCCGCCAGGCTCCAGGGAAGGGGCTGGAGTGGGTCTCATCCATTAGTAGTAGAGATAAGTACATGTATTACGCAGACTCTGTGAAGGGCCGATTCACCATCTCCAGAGACGAGTCCAAGAACACGGTGTATCTGCAAATGGACAGCCTGAGAGCCGACGACACGGCCGTCTATTACTGTGCCAAAGGGCGAAGTGGTTCCCGTCCGAGGGCGATTGATTACTGGGGCCAGGGAACCCAGGTCACCGTCTCCTCA
>A.1E.23
GAGGCGCAGCTGGTGGAGTCCGAGGGAGGCTTGGTCCAGCCGGGAGGGTCCCTGAGAGTCTCGTGTGCAGCCTCTGGGCTCAACCTCAAGGACACACGTATACACTGGGTCCGCCAGGCTCCCGGGAAAGGGCTGGAGTGGGTTGGCCGTATTAGAACCGAAGCTAGCTCTTACACGACAATTTATGCTGCGTCGGTGAAAGGCAGGTTCACCATCTCCAGAGATGATTCAAAGAACACGGCGTATCTCCAATTGAACAGTCTGAAAACCGAGGACACGGCCATATATTACTGTCTTAGACAATTAGGAAACTGTGGTGGTGGTTCCTGCTACCCTGACTACTGGGGCCAGGGAACCGTAGTCACCGTCTCGTCA
>A.1E.230
GAGGTGCAGCTGTTGGAGTCTGGGGGAGGCTTGATACAGCCTGGGGGACCCCTGAGACTCTCCTGTGCGGCCTCTGGATTCACCTTTAGCAACTCTGCCATGAGCTGGGTCCGCCAGGCTCCAGGGAAGGGGCTGGAGTGGGTCTCAGCTATTAGTGGTAGTGGTGATAGCACATACTACGCAGACTCCGTGAAGGGCCGGTTCACCATCTCCAGAGACAATTCCAAGAACACGCTGTATCTGCAAATGAACAGCCTGAGAGCCGAGGACACGGCCGTATATTACTGTGCGCAAATTAGTGCCTACGCTAATGGCGGGGGCTACTGGGGCCAGGGAACCCTGGTCACCGTCTCCTCAG
>A.1E.232
GAAGTGCAGCTGGTGGAGTCTGGGGGAGCCGTGATACAGCCTGGGGGGTCCCTGAGACTCTCCTGTGCAGCCTCTGGATTCACCTTTGATGATTACGCCATGGACTGGGTCCGTCAAACTCCGGGGAAGGGTCTGGAGTGGGTCTCTTTTATTAGTTGGGATGGTGGTATCACCTATTATGCAGACTCTGTGAAGGGCCGCTTCACCATCTCCAGAGACAACAGCAAAAACACCGTGTATATGCAAATGAACAGTCTGAGACCTGAGGACACCGGCATCTATTACTGTGCAAAAGATGGCGTGGCTGAAACTCCTAACTACTTTGACCACTGTGGCCAGGGAACCCTGGTCACCGTCTCCTCAG
>A.1E.234
CAGGTGCAGCTGGTGCAGTCTGGGGCTGAGGTGAAGAAGCCTGGGTCCTCGGTGCAGGTCTCCTGCAAGGCTTCTGGAGGCACCTTCAGCAGCTATGCTATCAACTGGGTGCGGCAGGCCCCTGGACAAGGGCTTGAGTGGATGGGATGGATCATCCCTATATCTGGTATGGGAAACTACGCACAGAAGTTCCAGGGCAGAGTCACGATTACCGCGGACGAATCCACGAGCACAGCCTACATGGAGCTGACTAGTCTGAGATCTGAAGACACGGCCGTGTATTTCTGTGCGAGGCCCATTGACAACCTTGGCCAGACGATATTCCGTATGGACGTCTGGGGCCAAGGGACCACGGTCAGCGTCTCCTCA
>A.1E.235
CAGATGCGGCTGCAGGAGTCGGGCCCAGGACTGGTGAAGCCTTCGGAGACCCTGTCCCTCACCTGCTCTGTCTCCGGTGGCTCCATCAGTAGTAGTAGTTACCACTGGGGCTGGATCCGCCAGCCCCCAGGGAAGGGGCTGGAGTGGATTGGAAGTATCTATTATAGTGGGACCACCTACTACAACCCGTCCCTCAGCAGTCGAGTCACCATATCAGTAGACACGTCCAAGAATCAATTCTCCCTGAGGCTGAACTCTGTGACCGCTGCGGACACGGCCTTCTATTACTGTGCGAGAGGAGTTCCGAGGCAACCGGGCTACGACAGTAGTGACTATTACCATGAAGCTTTTGATATGTGGGGCCAAGGGACAATGGTCACCGTCTCTTCAG
>A.1E.236
GAGGTGCAACTTGTGGAGTCCGGGGGAGGCCTAGTTCAGCCTGGGGGGTCCCTGAGACTCTCCTGTGCAGCCTCTGGATTCACCTTCAGGAATTACTGGATGCACTGGGTCCGCCAAGCGCCCGGGAAGGGGCTGGTGTGGGTCTCACGCATGAGTGTTGACGGGAGACCCACAACCTACGCGGACTCCGTGAAGGGCCGATTCACCATCTCCAGAGACAACGCCAACAACAAACTCTATCTGGAAATGACCAGTCTTAGGGCCGAGGACACGGCTGTTTATTACTGTGCGAAAGTCGCGGAGGCCTCCACGAAACCCGTCTACTGGGGCCAGGGAACCCTGGTCACCGTCTCCTCA
>A.1E.237
CAGGTGCACCTGCGGGAGTCGGGCCCAGGACAGGTGAAGCCCTCACAGACCCTGTCCCTCACCTGCAGTGTCTCTGGGGATTCCTTCAGTAGTGCTGGTTACCACTGGAGCTGGATCCGTCAGCACCCAGGGGAGGGCCTGGAGTGGATTGGGTACATCTATGGCAGTGGGAGTTCCTCCGTCAACCCGTCCCTCAGGAGTCGAGCTACCATTTCCCTGGACAAGTCTAAGAACCAGTTCTCCCTGACGGTGACCTCTGTGACTGCCGCGGACACGGCCGTGTATTATTGTGCGGTGGGAAGAGATGCCTACAATCACGGGGCTTTTGATGTCTGGGGCCCAGGGACAAACGTCACCGTCTCTGCA
>A.1E.238
CAGCCGCAGCTGCGGGAGTCGGGCCCAGGACTGGTGAAGCCTTCACAGACCCTGTCCCTCACCTGCACTGTCTCTGGTGGCCCTATCACCAATGGTGATTACTACTGGAATTGGCTCCGCCAGCCCCCAGGGGAGGGCCTGGAGTGGATTGGGGACATCCATCACACTGGGAGCACCTTCTACAACCCGTCCCTCCAGAGTCGAGTCACCATATCGGTGGACACGGCCAAGAACCAGTTCTCCCTGAAGATGACCTCTGTGACTGCCGCAGACACGGCCGTTTACTTCTGTGCCAGAAATCATTGTAGTGGTGGTCGCTGCCACGGGCCGATATACTACGGCTACTACGGCATGGACGTCTGGGGCCAAGGGACCACGGTCACCGTCTCCTCA
>A.1E.239
CAGGTGCACCTGGTGGAATCTGGGGGAGGCGTGGTCACGCCTGGAGGCTCCCTGACGCTCTCCTGTGCAGCCTCTGGATTCATCTTCGGAGACTATTACATGACCTGGATCCGCCAGGCTCCAGGGAAGGGGCTGGAGTGGGTCTCGCAGATTAGTACTGATGGCACCACCAAATTCTACGCAGACTCTGTGAGGGGCCGATTCACCATCTCCAGGGACAACCCCAAGAAGTCACTGTATCTGCACCTGAACAACGTGAGAGCCGATGACACGGCCGTCTATTACTGTGCGATAGGTGACAGCTTCTGGTCCGTCTGGGGCCAAGGGACCACGGTCACCGTCTCCTCA
>A.1E.241
CAGGTGCAGCTGGTGCAGTCTGGGGCTGAGGTGAAGAAGCCCGGGGCCTCAGTGAAGGTCTCCTGCAAGGCTTCTGGATACACCTTCAGCGGTTACTATATACACTGGGTGCGACAGGCCCCTGGACAAGGGCTTGAGTGGATGGGATGGATGAACCCTGACAGTGGTGCCACAAACTATGCACAGAGTTTTCGGGACAGGGTCAGCCTGACCAGAGATACGTCCATCAGCACAGCCTACATGGAGCTGACCTGGCTGACATCTGACGACACGGCCGTCTATTATTGTGCGAGGGGGTGGCTGCGGGAACTACGTGGGGAAGACTTCTGGGGCCAGGGAACCCTGGTCACCGTCTCCTCAG
>A.1E.243
CAGGTTCAGTTACTGCAGTCTGGACCTGAGGTGAAGAAACCTGGGGCCTCAGTGAAGGTCTCCTGTAAGTCTTCTGGTTACACCTTTACCAGTCCCGGTATCAGCTGGCTGCGACAGGCCCCTGGACAAGGGCTTGAGTGGATGGCATGGATCAACACTTACAATGGCAACACAATCTATGCACAGAAGTTCCAGGGCAGAGTCACCGTGACCTCAGACACATCCACGAGCACAGCCTACATGGACCTGAGGAGCCTGAATTCTGACGACACGGCCTTTTATTATTGTGCGAGAGATCCCGGGGAATTGCTGGGACCGCCTGCTGGGGACTATTGGGGCCAGGGAACCCTGGTCACCGTCTCCTCTG
>A.1E.244
CAGGTGCAGTTGGTGGAGTCTGGGGGAGGCGTGGTCCAGCCTGGGAGGTCTCTGAGACTCTCCTGTACAGCCTCTGGATTCACCTTCAGTTCCTATGGCATGCACTGGGTCCGCCAGGCTCCAGGCAAGGGGCTTGAGTGGGTGGCAGTTATCTGGCATGATGGAATGAACAAATATTATGGAGACCCCGTGCAGGGCCGATTCACCGTCTCCAGAGACAATTCCAAGAACACGCTATATCTGCAAATGGACAGCCTGAGAGTCGAGGACACGGCTGTGTATTATTGTGCGAGAGATCGCGGCAGTGATGAGCCCATGGACGCCTGGGGCCAAGGGACCACGGTCACCGTCACGTCG
>A.1E.248
CAGGTGCAGTTGGTGCAGTCGGGGACTGAGGTGAAGAAGCCTGGGGCCTCAGTGAGAGTCTCCTGCAAGACCTCTGGATACACCTTTAGCGGCTATTATATACACTGGGTGCGCCAGGCCCCTGGACAAGGGCTTGAGTGGATGGGGTGGATCAACCCTAACACTGGCGGCACAAACTATGCACAGAAGTTTCAGGGCAGGGTCACCATGACCAGGGACACGTCCAGCAGCACAGACTACATGGAACTGAGGAGGCTGACATATGACGACACGGCCGTGTATTACTGTGCGGGAAGACACTACAGTGACTGGTATTTTGACTTGTGGGGCCGGGGAACCCTGGTCACCGTCTCCTCAG
>A.1E.25
GAGGTGCAGCTGGTGGAGTCTGGAGGAGGCTTGATCCAGCCTGGGGGGTCCCTGAGACTCTCCTGTGCAGCCTCTGGGTTCACCGTCAGTAGCAACTACATGACCTGGGTCCGCCAGGCTCCAGGGAAGGGGCTGGAGTGGGTCTCAATTATTTATAGCGGTGGTAGTATATACTACGCAGACTCCGTGAAGGGCCGATTCACCATCTCCACAGACAACGCCAAGAACACACTGTATCTGCAAATGCACAGTCTGACAGCCGAGGACACGGCTGTTTATTACTGTGCAAGACAAAAGCGGGGATGTGATGAGAGCTGCTACTCAGATGCTTTTGATATCTGGGGCCAAGGGACACTGGTCACCGTCTCCCCA
>A.1E.250
CAGCTGCAGCTGCAGGAGTCGGGCCCAGGACTGGTGAAGCCTTCGGAGACCCTGTCCCTCACCTGCACTGTCTCTGGTGACTCCTTCAGCAGTAGTACTTTCTACTGGGGCTGGATCCGCCAGCCCCCAGGGAAGGCAATGGAGTGGATTGGGAGTATCTATCCGAGTGGGAGCACCTACAAAAGTCCGTCCCTCAGGAGTCGAGTCTCCATATCAGTGGACACGTCCAAGAGTCAGTTTTCCCTGAAACTAACAGCTGTGACCGCCGCGGACACGGCCGTGTATTTCTGTGCGAGACGGCCCATTACTTATTTCTCTGATGCTAGTCCTGATTCCCTTGACTCCTGGGGCCAGGGAACCCTGGTTACCGTCTCCTCAG
>A.1E.252
CAGCTGCAGCTGCAGGAGTCGGGCCCAGGACTGGTGAAGCCTTCGGAGACCCTGTCCCTCACCTGCACTGTCTCTGGTGGCTCCATCAGCAGTCAGACTCACTACTGGGGCTGGATCCGCCAGCCCCCAGGCAAGGGGCTGGAGTGGATTGGGAGTGTCTATTATAGTGGGAGTGGCTACTACAACCCGTCCCTCAGGAGTCGAGTCACCATATCAGTAGACACGTCCAAGAACCAGTTCTCCCTGAATCTGAAGTCTGTCACCGCCGCGGACACGGCCGTATATTATTGTGCGAGAGTCGCTACAATATATGGGGCCCTAATTATAGGGAAGTGGTTCGACCCCTGGGGCCAGGGAGCCCCGGTCTCCGTCTCCTCAG
>A.1E.253
GAGGTGCAGCTGGTGGAGTCTGGAGGAGGCTTGATCCAGCCTGGGGGGTCCCTGAGACTCTCCTGTGCAGCCTCTGGGTTCACCGTCAGCAGCAACTACATGAGCTGGGTCCGCCAGGCTCCAGGGAAGGGGCTGGAGTTGGTCTCAGTCATTTATAGTGGTGGTACCAGAAAGTACGCAGACTCCGTGATGGGCCGATTCACCATCTCTAGAGACGATTCCAAGAACACGGTATATCTTCAAATGAACAGCCTGAGAGCCGAGGACACGGCCGTCTATTATTGTGCGGGACGGATCATGAGCGGCTACTGGGGCCAAGGAACCCTGGTCACCGTCTCCTCA
>A.1E.254
CAGGTGCACCTGGTGCAGTCTGGGGCTGAGGTGAAGAAGCCTGGGGCCTCAGTGAAGGTCTCCTGCAAGGCTTCTGGATACACCTTCAGCGGCTACTATATACATTGGCTGCGACAGGCCCCTGGACAAGGGCTGGAGTGGATTGGCTGGATCAACCCTGACGGTGGTGACACACAGCATGCACAGAAGTTTCAGGGCAGGGTCACCATGACCAGGGGCACGCCCATCAGCACAGCCTTCATGGAGCTGAGCAGGCTGACATCTGACGACACGGCCGTGTATTACTGTGCGAGGGGCACGGTGGACTTATACTTCCAGTACTGGGGCCAGGGCACCCTGGTCTCCGTCTCCTCAG
>A.1E.256
CAGCCGCAGCTGCAGGAGTCGGGCCCAGGAGTGGTGAAGCCTTCGGAGACCCTGTCCCTCACCTGCACTGTCTCTGGTGCCTCCATCAGTAATGGTAACTACTGGTGGGGCTGGATCCGCCAGTCCCCCGAGAAGGGACTGGAGTGGATTGGGAGTTCCTATCCTGGTGGGAGCACCTACTACAACCCGTCCCTCAGGAGTCAAGTCACCATATCCATAGACACGTCCAAGAACCAGTTCTCCCTGAACCTCACCTCTGTCACCGCCGCAGACACGGCCGTGTATTTCTGTGCGAGGGGCCTCTTATATTGTGGTGGTGACTGCTATTACACGGATGCTTTTGATATTTGGGGCCAAGGGACAATGGTCACCGTCTCTTCAG
>A.1E.259
CAGGTGCAATTGGTGCAGTCTGGGGCTGAGGTGAAGGAGCCTGGGGCCTCAGTGAAGGTTTCCTGCGAGGCATCTGGATACACCTTCACCTACAACTATATTCACTGGGTGCGACAGGCCCCTGGACAAGGGCTTGAGTGGGTGGGAATAATCAATCCTAGTAGTGGTAGCACAAATTACGCACAGAAGTTCCAGGGTAGAGTCATAATGACCAGCGACACGTCCACGAGTACAGTCTACATGGAGGTGAGCAGCCTGAGATCTGAAGACACGGCCGTCTATTACTGTGCGAGAGATCATGAGGGAGCTACCGGAGAGGTCCAGTACTGGGGCCAGGGCACCCTGGTCACCGTCTCCTCA
>A.1E.260
GAGGTGCAGCTGGTGCAGTCTGGAGCAGTGGTGGAAAAGCCCGGGGAGTCTCTGAGGATCTCCTGTCAGGCCTCTGGCTACAGTTTTAGTAGCTATTGGATCGGGTGGGTGCGCCAGATGCCCGGGAAAGGCCTGGAGTGGATGGGGACCATCTATCCTGGTGACTCTTCTACCAAATACAGTCCGTCCTTCCGAGGCCAGGTCACCATCTCTGCCGACATGTCCATCAACACCGCCTACCTGCAGTGGAGAAGTCTGAAGGCGTCGGACTCCGCCATGTATTACTGTGCGAGATCCGTGTTGCGTGTTTGGCAGTGGCTGGAACCTTTTGACTCCTGGGGCCAGGGAACCCTGGTCACCGTCTCGTCA
>A.1E.261
CAGGTGCAACTGGTGCAGTCTGGGGCTGAGGTGAAGAAGCCTGGGTCCTCGGTGAAGGTGTCCTGTAAGGTTTCTCGAGGGACTTTCAGTAGTTATGCCATCAGCTGGGTGCGACAGGCCCCAGGACAAGGCCTTGAGTGGATGGGAGGGGTCGTCCCTCTCTTCGGAACAATAAACTACGCACCGAGGTTCCAGGGCAGAGTCACAATAAGTGCGGACAAATTCACGAGCACAGCCTACATGGAGGTGCCCAGCCTCACACCTGAAGACACGGGCGTATATTACTGTGCGGGCGGCATCGCATCAGGTGGTACGGGGGTCACTGACCTCTGGGGCCAGGGAAGCCTTGTCACCGTCTCGTCAG
>A.1E.264
CAGCCGCAGCTGCAGGAGTCGGGCCCAGGACTGGTGAAGCCTTCGGAGACCCTGTCCCTCACGTGCACTGTCTCTGGTGCCTCCATCAGCAGTGGTAACTACTGGTGGGGCTGGATCCGCCAGCCCCCCGGGAAGGGGCTGGAGTGGATTGGCACTATCTATTACAGTGGGATCACCCACTACAGCCCGTCCCTCCGGAGTCGAGTCACCATTTCAATAGACACGTCCAAGAACCAGTTCTCCCTGAATCTGACTTCTCTGACCGCCGCGGACACGGCCATGTATTTCTGTGCGAGACGGCCCATTACTTATTACTCTGATGCTGGTCCTTATTCCCTTGACTCCTGGGGCCAGGGAACCCTGGTCACCGTCTCCTCAG
>A.1E.265
CAGCTACAGCTGCAGGAGTCGGGCCCAGGACTGGTGAAGCCTTCGGAGACCCTGTCCCTCACTTGCACTGTCTCTGGTGGCTCAATCAGCAGTAGTAGTTACCACTGGGGCTGGATCCGCCAGCCCCCAGGGAAGGGGCTGGAGTGGATTGGGAGTATCTATTATAGTGGGAGCACCTACTACAACCCGTCCCTCAAGAGTCGAGTCACCATATCAATAGACACGTCCAACAACCAGTTCTCCTTGAAACTGAGCTCTGTGACCGCCGCGGACACAGCCATGTATTACTGTGCGAGAGACCGCCCCATACCAAACCGAATCGGTATAGCACACACCATTCCCTTTGACTACTGGGGCCCGGGAACCCTGGTCACCGTCTCCTCAG
>A.1E.266
GAGTTGCAGCTCGTGGAGTCCGGGGGCGGCGCCGTTCAGCCTGGGGGGTCCCTGAGACTCTCCTGTGCAGCCTCTGGATTCACCTTCAGTAATTACTGGATGCACTGGGTCCGCCAAGCTCCAGGGAAGGGGCTGGTGTGGGTCTCACGTGTTAATAATGATGGCAGTAGTACAAATTACGCGGACTCCGTGAAGGGCCGATTCACCATCTCCAGGGACAACACCAAGAACATGGTATATCTACAAATGGACAGTCTCAAAGCCGACGACACGGCTCTGTATTACTGTGCAAGAGAGGGGGAAGTAGAGACCCCCTTTGACTCCTGGGGCCAGGGAACCCTGGTCACCGTCTCCTCA
>A.1E.27
GAGCTGCAGTTGGTGGAGTCTGGGGGAGGCCTGGTCAAGCCTGGGGGGTCCCTGAGACTCTCCTGTGCAGGCTCTGGATTCACTTCCAGTAGCGCTGATGACTGGGTCCGCCAGGCTCCAGGGAAGGGGCTGGAGTGGGTCTCATCGATTAGTCGTGATAGTACTTACACTCACTATGCAGACTCAGTGAAGGGCCGATTCACCATCTCCAGAGACAACGCCAGGAACTCAGTGTCTCTCCAAATGAACAGCCTGCGAGCCGAGGACACGGCTGTCTATTTTTGTGTGAGAGACGGTCTAGACGGCTTTGGATTCACCCATGGTTACACCAATCTCTTAGATTACTGGGGCCAGGGAACCCTGGTCACCGTCTCCTCT
>A.1E.270
CAGGTGCAGTTGGTGGAGTCTGGGGGAGGCGTGGTCCAGCCGGGGGGGTCCCTGAGACTCTCCTGTGCAGTCTCTGGATTAACATTCAGTAAATATGGCATGCACTGGGTCCGCCAGGCTCCAGGCAAGGGGCTGGAGTGGGTGGCAATTATATTATTTGATGGAAGCAGTCAATACTATGCAGACTCCGTGAAGGGCCGATTCACCATCTCCAGAGACAATTCCAAGAACACGCTGTATCTGCAATTGGACAGCCTGAGACCTGAGGACACGGCTGTATATTACTGTTTTCTAGTGGGAACTACACAACCCCACTGGGGCCAGGGAACCCTGGTCACCGTCTCCTCAG
>A.1E.272
CAGGTGCAGTTGGAGCAGTCCGGGGCTGAGGTGAGGAAGCCTGGGTCCTCGGTGAAGGTCTCCTGCAAAACTCCTGGAGGCACACTTTTGGGATACGCAATTAGTTGGCTGCGCCAGGCCCCTGGACAAGGACCTGAGTGGATGGGAGGAGTCATGCCGCTCTTTGACACAGCAAAATACGCGCAGAAGTTTCAGGGCAGAGTCACGATTAGCGCGGACAAGTCCACGAGCACAGCCTACATGGAACTGAGCAACCTGAAATTTGAGGACACGGCCGTGTACTACTGTGCGAGAGTTGGGGCAGTGGCTGGATTCGCCGTGACCTATTTTGACTACTGGGGCCAGGGAACCCTGGTCACCGTCTCCTCAG
>A.1E.274
CAGGTTCACCTGGTGCAGTCTGGAGGTGACGTGAAGAAGCCTGGGGCCTCAGTGAAGGTCTCCTGCAAGGCTTCTGGTTACACCTTTACAAATGCTGGTTTCAGCTGGGTGCGACAGGCCCCTGGACAAGGGCTTGAGTGGATGGGATGGATCAACTCTTACAATGGTCGCACAACTTATGCGCACAAGTTCCAGGGCAGAGTCACCATGACCACCGACACATCCACGGGCACAGTCTCCATGGACCTGAGGAGCCTGACATCTGACGACACGGCCGTATATTACTGTGCGACCCATATGGGTCGTGGTTTTTGGGCCTTAGAGTACTGGGACCAGGGAACCCTGGTCACCGTCTCTTCAG
>A.1E.275
CAGGTGCAGCTGGTCCAGTCTGGGGCTGAGGTGAAGAAGCCTGGGTCCTCGGTGAATGTCTCCTGCAAGGCTCCTGGAGGCACCTTCAACAGCTATGGTGTCATCTGGGTGCGACAGGCCCCTGGACAAGGGCTTGAGTGGGTGGGAGGCTTCTTCTTTGGTACAGTATATCTCGCACGGAGTTTGGACGGCAGAGTCACCATCACCGCGGACAGATTCACGAGCACAGCCTACATGGAGTTGACCAGGTTGACATCTGCGGACACGGCCGTCTATTATTGTGCTAGAGTCCCACCCGCAGCAACTGGAATAGTAAAGTGGATGGACGTCTGGGGCCAGGGGACCACGGTCACCGTCTCATCAG
>A.1E.276
CAGGTCCAACTGGTACAGTCTGGGGCTGAGGTGAAGAAGCCTGGGGCCTCAGTGAAAGTCTCCTGCAAGGTTTCCGGACACACCCTCAGGGAATTATCCATGCACTGGGTGCGACAGGCTCCTGGAAAAGGACTTGAGTGGATGGGAGGTTTTGATATTGAAGAGGGTGAAACAATCTACGCACAGAAGTTCCAGGGCAGAGTCACCATGACCGAGGACAAATCTACAGACACAGGCTACATGGAGCTGAGCAGCCTGAGATCTGACGACACGGCCGTATATTATTGTGCAACAGATCGGAATTTAGATAGTAGTGGTTTTGACTACTGGGGCCAGGGAACCCTGGTCACCGTCTCCTCA
>A.1E.277
GACGTGCAGTTGGTTGAGTCTGGGGGAGGCTTGGTACAGCCTGGGGGGTCCCTGAGACTCTCCTGTGCAGCCTCTGGATTCACCTTTAGCAGCTATGGCATGAGCTGGGTCCGCCAGGCTCCAGGGAAGGGGCTGGAATGGGTCTCAACTATTACTGGTGGGGGTGGTCACACATACGACGCAGACTCCGTGAAGGGCCGGTTCACCATCTCCAGAGACAATTCCAAGAACACGCTGTATCTGCAAATGACCAGCCTGAGAGCCGAGGACACGGCCGTATATTATTGTGCGAAATTGGGCATCTATAGCGGCAGCGATGACTGGGCAGGAACCCTGGTCACCGTCTCCTCAG
>A.1E.278
GAGGTGCAGCTGGTGCAGTCTGGAGCAGAGGTAAAAAAGCCCGGGGAGTCTCTGAAGATCTCCTGCAAGGATTCTACATACGACTTTACCAACTACTGGATCGGCTGGGTGCGCCAGATGCCCGGGAAAGGCCTGGAGTGGGTGGGAATCATCTATCCTCGTGACTCTGATACCAGATACAGCCCGTCCTTCCAAGGCCAGGTCACCATCTCTGCCGACAAGTCCATCAGCACCGTCTACCTGCAGTGGAACAGCCTGAAGGCCTCGGACACCGCCATGTATTACTGCGCGAGAGCCCCTAGTTTAGTCAGAGGTGTCTTTTTTGACTACTGGGGCCAGGGAACCCTGATCACCGTCACCTCA
>A.1E.285
CAACTGCAGCTGGTGCAGTCTGGGGCTGAGGTGAAGAAGCCTGGGTCCTCGGTGAAGGTCTCCTGCAAGGCTTCTGGCGGCAGTTTCAACACTTATACTGTCACCTGGGTGCGACAGGCCCCTGGACAAGGACTTGAGTGGATGGGAGGGATCATCCCTATCATTGATACACCAAACTACGCACAGAAGTTCCAGGACAGAGTCACCATTACCGCGGACAAGTCCACGAGCACAGCCTACATGGAGCTGAGTAACCTGAGATCTGAGGACACGGCCATTTATTACTGTGCGAGACAGGTCGGGGGCTACAGTATCTACTTTGACAACTGGGGCCAGGGAACCCTGGTCACCGTCTCCTCAG
>A.1E.287
CAGCTTCACCTGGTGCAGTCTGGTGATGAGATGACGCAGCCTGGGGCCTCAGTGAAGGTCTCCTGCAAGGCTTCTGGTTACAACTTTTTTAGTTATCATATCAACTGGGTTCGGCAGGCCCCGGGGCAAGGGCTTCAGTGGATGGGGTGGATCAGCACTAACAGTGGAGACACATTCTATGCACAGAAGTTCCAGGGCAGAGTCACCATGACCGGGGACACATCCACGAGCACAGTCTACATGGAGTTGAGGAGCCTGACATCCGACGACACGGCCGTGTATTTCTGTGCGAGAGAGCCCTTTGACTACGATGACTACGACTCTGACCCCTGGGGCCGGGGAACCCTGGTCACCGTCTCCTCAG
>A.1E.288
CAGGTTCAGCTGGTGCAGTCTGGAGCTGAGGTAAAGAAGCCTGGGGCCTCAGTGAAGGTCTCCTGCAAGGCTTCTGGTTACGGCTTTAGCGACTATGGTATCACCTGGGTGCGACAGGCCCCTGGACAAGGGCTTGAGTGGATGGGATGGATCAGCGCGTACAATGGTAACACAAACTATGCACAGAAGTTCCAGGGCAGAGTCTCCATGACCACAGACACATCGACGAGTACAGCCTACATGGAGCTGAGGAGCCTGAGATCTGACGACACGGCCGTCTATTATTGTGCGAGAGGACCCGTCCTCAACCACAGTAGCGGTTATCCAAAGCACTGGGGCCAGGGAACCCTGGTCACCGTCTCCTCCG
>A.1E.289
CAGATGCAGCTGATGGAGTCTGGGGGAGGCTTGGTCAAGCCTGGAGGGTCCCTGAGACTCTCCTGTGAAGCCTCTGGTTCACCTTCAGCGACTACCATGACCTGGATCCGCCAGGCTCCAGGGAAGGGGCTGGAATGGGTTTCATACATTAGTAGTGTGGAGACTACCATACACTACGCCGACGCTGTGAAGGGCCGATTCACCGTCTCCAGGGACAATGTCAAGAATGAACTGTATCTGCAGATGAATAGCCTGAGAGTCGATGACACGGCTCTCTATTACTGTGTGAAAGATCCTACAGTGGTGACCCCGGCGCGGGATGACAAGTGGGCAGGAACCCTGGTCACCGTCTCCTCA
>A.1E.290
CAGGTTCAGCTGGTGCAGTCTGGGGCTGAGGTGAAGAAGCCTGGGTCCTCGGTGAAGGTCTCCTGCACGGCTTCTGGAGACACCTTCGCCAACTATGCTATCAGCTGGGTGCGACAGGCCCCTGGACAAGGGCTTGAGTGGGTGGGAGACATCATCCCTGTCTTTGGAACACCTAAGTACGCACACAAGTTCCAGGGTAGAGTCACGATTACGGCGGACGATTCAACGAGCACAGCCTACATGGACCTGAGAAGTCTGAGATCTGAAGACACGGCCGTGTACTTCTGTGCGAGACGAGTGGGACCTACAACGGGATACTTTGACCAGTGGGGCCAGGGAACCCTGGTCACCGTCTCCTCAG
>A.1E.293
CAGGTGCGGCTACAGCAGTGGGGTACCGGACTGGTGAAGCCTTCGGAAACCGTGTCCCTCACCTGCGCTGTCTTCGGTGGGTCGTTGAGTGCTAACAAGTGGAGTTGGATTCGCCACTCCCCGGGGAAGGGGCTGGAGTGGATTGGAGACATCGATCATAGTGGAGGTACCAACTACAACCCGTCCCTCGAGACTCGAGTCACCATTTCAGTGGACACGTCGGAGAGTCGGTTCTCCCTTAAGTTGACCTCTGTGACCGCCGCGGACGCGGCTGTCTATTACTGTGCGTCATTGAAGGTATATGTGGTTCGTGATGACATCTATCCGGATGCTTTTGCACTCTGGGGCCCAGGGACAACGGTCACCGTGTCTTCA
>A.1E.295
CAGGTGCAGCTGGTGCAGTCTGGGGCTGAAGTGAAGGAGCCTGGGGCCTCTATGAGGGTCTCCTGCACGGCTTCTGGATACAGTTTTGTCGACTACTATCTACACTGGGTGCGCCAGGCCCCTGGACAAGGGCTTGAGTGGATGGGTTTGATCAACCCTAGAAGTGGCGACACAACCTCTGCACCGAAGTTTCAGGGCAGGGTCACCATGACCAGGGACACGTCCAGCAGCACAGCCTACCTGTCTCTGAGCAACCTGCAGACTGCCGACACGGCCATCTATTTCTGTGCGCGATTTGTTTTACTGACTTCTACAGACCCTACCGACTTCTGGGGCCTGGGAACTCTGGTCTCCGTCTCCTCGA
>A.1E.296
GAGGTGCAGCTGGTGGAGTCTGGGGGAGGCTTGGTACAGCCTGGAGGGTCCCTGAGACTCTCCTGTACAGCCTCTGGATTCACCTTCAGTAGTTATGAAATGACCTGGGTCCGCCAGGCTCCAGGGAAGGGGCTGGAGTGGGTTTCATACATTAGTAGTAGTGGTAGTACCATATTCTACGCAGACTCTGTGAAGGGCCGATTCACCATCTCCAGAGACAACGCCAAGAACTCACTGTATCTGCAAATGAACAGCCTGAGAGTCGAGGACACGGCTGTTTATTACTGTGCGAGAGCGACCAGTGGCAGGGACTGGGGCCAGGGAACCCTGGTCACCGTCTCCTCA
>A.1E.298
GACGTGCGGCTGGTGGAGTCCGGGGGAGGGTTAGTTCAACGGGGGGGGTCCCAGAGACTCGCCTGTGCAGCCTCTGGATTCAAAATAACCAGTCTCTGGATGCACTGGGTCCGCCAAGCTCCGGGGAAGGGGCTGGAGTGGATCTCACGTATTGATTCTGATGGGACGACCTTAGACTACGCGGACTCCGTGAAGGGCCGATTCACCATCTCCAGAAACAACGTCAAGAACATGGTCTATCTGCAAATGACCAGACTGAGAGCCGACGACACGGCTGTCTACTTTTGTACAAGGGGTCACATTGCACATGGCCACTGGGGCCAGGGAACCCTGGTCACCGTCTCCTCA
>A.1E.299
CAGGTGCAGCTGGTGGAGTCTGGGGGAGGCGTGGTCCGACCTGGGAGGTCCCTGAGACTCTCCTGTAAAGCCTCTTCATTCACCTTCAGTATCTATGCCATGCACTGGGTCCGCCAGGCTCCAGGCAAGGGGCTGGAGTGGGTGGCAGTTATATCATATGATGGACACCATCAATCCTATGCTGCCTCCGTGAAGGGCCGATTCACCATCTCCAGAGACAATTCAAAGGACACGGTCCATCTGCAACTGAACAGCCTGAGACCTGATTGCTGTGCGAAGGATGCCGATACTAGTGGTTATTCCGGGCCTTTTGACCACTGGGGACAGGGAACCGTGGTCACCGTCTCCTCAG
>A.1E.3
GAGGTGCATCTGTTGGAGTCGGGGGGAGGCTTGGTACAGCCGGGGGGGTCCCTCAGCCTCTCCTGTGCAGCCTCTGGATTCACCTTTAATAATTATGCCATGAGCTGGGTCCGCCAGGCTCCAGGGAAGGGCCTGGAGTGGGTCTCTGTTATTCTTGGTGGTAGTGGTGACACATACTACGCAGACTCCGTGAAGGGCCGCTTCACCATCTCCAGAGACAATTCCAAGAACACGCTGTATTTACAAATGAACAGCCTGACAGCCGAGGACACGGCCATATATTACTGTGCGAAAGACCAGGAGCCTTACCTAGATAGTGGTGCTTCTTACGACGCCAATTACTACTTTGACTACTGGGGCCAGGGAACCCTGGTCACCGTCTCCGCAG
>A.1E.30
CAGGTGCAACTGGTGGAGTCTGGGGGAACCTGGGTCAAGCCTGGGGGGTCCGTAAGACTCTCCTGTGCAGCCTCTGGATTCCCCTTCAGTGACTACTTCATGACCTGGATCCGCCAGGCTCCAGGGAAGGGGCTGGAGTGGGTCTCCTACATTAGTCCCAGTGGTGGCACCGTAAAATATGCAGACTCTGTGAAGGGCCGATTCACCATCTCCAGGGACAATGGCATGAACTTGTTGTTTTTGCAAATGGACAGTCTGACAGTCGAAGACACGGCCGTCTATTACTGTGGGAGAGACTGGGACGGCCTGGGATATTGTTCTTTCGACCCCAGGGGCCAGGGAGCCCTGGTCATCGTCTCCTCA
>A.1E.300
CAGGTGCACCTGGTGGAGTCTGGGGGAGGCGTGGTCCAGTCTGGGGTGAAGTCTCCTGCAAGCTCTGGAGTCGTCTTCAATAGCCATGGCATGCACTGGGTCCGCCAGACTCCAGGCAAGGGGCTGGAGTGGGTGGCTTTTATATCATATGATGGAGGCAATAAATATTATGCAGACTCCGTGAAGGGCCGGTTCACCATCTCCAGAGACAACTCCAAGAACACGGTGGATCTGCAAATGAACAGCCTGAGAGCCGAGGACACGGCCACATATTACTGTGCGAAGGTCTCAATGACCTATTGTAGTGGTGGTTGGTGCTACTTTGACTTCTGGGGCCAGGGAACCCTGGTCACCGTCTCCTCAG
>A.1E.301
CAGCTGCAGCTGCAGGAGTCGGGCCCAGGACTGGTGAAGCCTTCGGAGACCCTGTCCCTCACCTGCACTGTCTCTGGTGGCTCCATCAGCAGTACTCTTTACTACTGGGGCTGGATCCGCCAGCCCCCAGGGAAGGGGCTGGAGTGGATTGGAAGTATCTATTATAATGGGAGTACATACTACAGCCCGTCCCTCAAGAGTCGAGTCACCATATTAGTAGACACGTCCAAGAACCAGTTCTCCCTGTGGCTGAGCTCTGTGACCGCCGCGGACTCGGCCGTGTATTACTGTGTGAGAGATCGGGAGTACCACCTGCTAGACTATTCCAACGGTGTGGACGTCTGGGGCCAAGGGACCACGGTCACCGTCTCCTCA
>A.1E.302
CAGGTGCAGTTGCAGGAGTCGGGCCCACGCCAGGTGGAGCCTTTGGAGACCCTGTCCCTCACCTGCACTGTCTCTGGTGACTCCGTCAGCAGTGGCAATCACTACTGGAATTGGATCCGGCAGCCGCCAGGGAAGGGACTGGAGTGGATTGGCTACATCTACAATATTGGGGGCAGCAGGTACAACCCCTCCCTCCAGAGTCGAATCACCTTATCAGTGGACACGTCCAGGAACCAATTCTCCCTGAAGCTGAGTTCTGTGACCGCTGCGGACACGGCCGTCTACTTTTGTGCGAGAGATAGAGGTTACTTTGGTTCGGGGAGTTATGCTACGAACTGGTTCGACTCCTGGGGCCGGGGAATCCTGGTCAACGTCTCCTCAG
>A.1E.304
CAGGTGCATCTACAGGAGTCGGGCCCAGCACAGGTGAAGCCTTCACAGACCCTGTCGCTCACTTGCACCGTCTCTGGGGAATCCATCAAAACCACTGCATTCTCTTGGAGTTGGATCCGTTTCCGCCCAGGGAAGGGCCTGGAGTGGCTTGGCTTCATCTCTTACAGTGGCGACTCGTACACCAGTCCGTCCCTGACAAGACGCGTTCGCTTGTCCGTTGACACGTCTAAAAATGAATTTTCCGTGAGACTGACCAGTGTGACCGCCGCGGACACGGGTCGATACTTCTGTGCGAGAGCGATTGTGGGAGTCATCACGAGGTGGGGAGACGTCTTTGATATCTGGGGCCAGGGGAAAGTGGTCACCGTCTCTGCA
>A.1E.305
GAAGTGCGGCTGGTGGAGTCCGGGGGAGGCTTGGTACAGCCTGGAGGGTCCCTGAGACTCTCCTGTGCAGCCTCGGGAATCACTTTCGATAGTTATGAAATGAACTGGGTCCGCCAGGCTCCAGGGAAGGGGCCTGAATGGATTTCATATATTAGTAGCAGTGGTGACACCACTTACTACGCAGACTCTGTGCAGGGCCGATTCACCATCTCCAGAGACAACGCCAGGGACTCACTTTTTCTGCAAATGAACAGCCTGAGAGTCGAGGACACAGGTGTCTATTACTGTGCGAGCGGACGATATAGCATCTGGGGCCAGGGAACCCTGGTCAGCGTCTCCTCA
>A.1E.308
GAGGTGCATCTGGAGGAGTCCGGGGGAGGCTTAGTTCAACGGGGGGGGTCCCTGAGACTCTCCTGTGTAGCCTCTGGATTCACTTTCGTGAATTATTGGATGCACTGGGTCCGGCAAGTTCCTGGGAAAGGACTGGTGTGGGTCTCACGCATTAATAGTGACGGGAGTGACATAAGTTACGCGGAGTCCGTGAAGGGCCGATTCACCATCTCCAGAGACAACGCCAAGAACACAATTTATCTGCAAATGAACAGTCTGAGAGCCGAAGACACGGCTCTATATTACTGCACAAGAGGTCACATAGTAAATGGCCACTGGGGCCAGGGAACCCTAGTCACCGTCTCCTCA
>A.1E.309
CAGGGTCAGCTGGTGCAGTCTGAAGGTGAGGTGAAGAAGCCTGGGGCCTCAGTCAAGGTCTCCTGCACGTCGTCTGCTTCAACCTTTTCCACGTACGGTTTCACCTGGGTGCGGCAGGCCCCTGGACAAGGCCTTGAGTGGGTGGCATGGATCAGCGCTTACAGCGGTAAGACAAACTATGCACAGAAGTTCCAGGACAGAGTCAAAATGACCACAGACAGATTCAAGAGTACAGCCTATTTGGAGCTGAGGAGCCTCACATCTGACGACACGGCCATGTACTACTGTGCGAGGTGTATAGAAGCAGCCTGTTGGTTTGACTCCTGGGGCCAGGGAACGCAAGTCATTGTCTCCTCCG
>A.1E.31
GAAGTTAAGGTGGCGGAGTCTGGGGGAGGGTTGGTACAGCCTGGGGGATCCCTCAGACTCTCCTGTGCAGCCTCCGGATTCATCGTTAGCGCTTTTGACATGACCTGGGTCCGCCAGTCTCCAGGGAAGGGGCTGGAGTGGGTCTCACGTATTAGTGCCAGTGGTGATAAAACCTTTTACGCGGGCTCCGTGAGGGGCCGGTTCACCATCTCCCGAGACAAGAACATGATTTATCTGCAAATGAACAGCCTGAGAGCCGAGGACACGGCCATCTATTACTGTGCGAAAGATGTCGACAACTGTTGTGCATTTGATGGCTGGGGCCAAGGGACACTGGTCACCGTCTCTGCAG
>A.1E.310
CAGCTGCAGCTGCAGGAGTCGGGCCCAGAATTGGTGAAGCCTTCGGAGACCCTGTCCCTCAGCTGCACTGTCTCTGGTGGCTCCATAAGCAGTAGGAGTTACTACTGGGGCTGGATCCGCCAGTCCCCAGGGAGGGGGCTGGAGTGGATTGGGAGTATCTCTTATACCGGGAGCACTTACCACAACCCGACCCCCAAGAGTCGAGTCACCCTATCAGTGGACACGTCCAAGAACCAATTCTCCCTGAAGCTGAGTTCTGTGACCGCCGCGGACACGGCCGTGTATTTCTGTGCGAGAGATCGGGTGGCACCAGCTGGTTCTGGGTTTGCCTGGTTCGACCCCTGGGGCCGGGGGACCCTGGTCACCGTTTCCTCAC
>A.1E.314
CAGGTACAGATGGTACAGTCTGGGGCTGAGGTGAAGAAGCCTGGGGCCTCAGTGAAGGTCTCCTGTCAGGCCTCCGGATACTCCTTCATTAAGTACTTTCTACACTGGCTGCGGCAGGCCCCTGGACAGGGGCTTGAGTGGATGGGATGGATCAACCCTAACACGAGTGACACAAAGTCTGCACAGAGGTTTGAAGGCAGGCTCATCATGACCAGGGACACGTCCATCAGCACAGCCTACATGGAACTGAGCGGTCTCAGGTCTGACGACACGGCCCTTTATTACTGTGCGCCCCTGGGAGCAACGACGGGGTGGTTCGAGCCCTGGGGCCAGGGCACCCTGGTCACCGTCTCCTCAG
>A.1E.316
GAGGTCCATATAGTACAATCTGGGGCTGCGGTGAAGAAGCCTGGGACGACAGTGAAAATCTCCTGCAAGGTGTCTGGACACAACTTCATTGACCACCACATGCACTGGGTGCAGGAGACCCCTGGAAAAGGTCTTCAGTACGTGGCACTTGTTGATCCCGAAGATGGTGAGACAAGATACGCAGAGAAGTTTCAGGGCAGAGTCACCGTAACTGTCGACAGGTCAAGAGACACAACCTACATGGAGCTGACCAGCCTGACATCTGCGGACTCGGCCGTCTATTACTGTGCAACGGGCCTCGGGCGACTCTACAACCACTTTGGTATCGACGTCTGGGGCCCAGGGACCACGGTCACCGTCTCCTCA
>A.1E.317
CAGGTGCAATTGGTGCAGTCTGGGGCTGACATGAAGAGACCTGGAGCCTCAGTGAAGGTCTCCTGCAAGGCTTCTGGATACACATTCAGAGGCAATTATATTCACTGGGTGCGACAGGCCCCTGGACAAGGGCTTGAATGGCTGGGATGGATCAACACCAAGAATGGCGTCAACAATTATGCAGAGAAAATGCAGGGCAGGGTCACCATGACCAGGGACACGTCCATCACGACGGACTACATGGAGTTGACCAGACTGAGACCTGACGACACGGCCGTCTACTTCTGTGTGGGAGGTCACGGTCCAGGGCGTATGGACGTCTGGGGCCAGGGGACCCCAGTCACCGTTTCGTCA
>A.1E.319
GAAGTGCAGTTGGTGGAGTCTGGGGGAGTCGTGGTACAGCCTGGGGGGTCCCTGAGACTCTCCTGTGCAGCCTCTGGATTCACATTTGATGATTATGCCATGTACTGGGTCCGTCAAGTTCCGGGGAAGGGTCTGCAGTGGGTCTCTTTTATTAGTTGGGATGGAGATAGCACCTACTACAGAGACTCTGTGAAGGGTCGTTTCACCGTCTCCAGAGACAACGGCAAAAACTCCCTCTCTCTGGAAATGAGCAGTCTGAGACCTGAGGACAGCGGCCTCTATTATTGTGCGAAAGGGTCACATCCCTCCCGGCAGGCCGGATGGGTCGGTCTCCTTGGCCACTGGGGCCAGGGAACCCTGGTCACCGTCTCCTCAG
>A.1E.322
CAGGTGCAGCTGGTGCAGTCTGGGGCTGAGGTGAAGAAGCCTGGGGCCTCAATGAACGTCTCCTGCAAGACTTCTGGATACACCTTCACCGGCTACTATATGCACTGGGTGCGACAGGCCCCAGGACAAGGGCTTGAGTGGATGGGATGGATCAACCCTAACAGTGGTGGCACAAACTATGCACAGAAGTTTCAGGGCAGGGTCACCATGACCAGGGACACGTCCATCAACACCGTCTACATGGAACTGACCAGTCTGAGATCTGACGACACGGCCGTGTATTACTGTGCGAGAGATCGACACACGAGGTATGGTTACCACTACTGGGGCCAGGGAACCCTGGTCACCGTCTCCTCAG
>A.1E.325
CAGTCGCACCTGCAGGAGTCGGGCCCAGGACTGGTGAAGTCCTCGGAGACTCTGTCCCTCACATGCACTGTCGCTGGTGGCTCCATCAGTTCTGGTGCTTACTATTGGGCCTGGATCCGCCAGCCCCCAGGGAAGGGGCTGGAGTGGGTAGGGAGTCTTTTTTTTACTGGGACCACTGAATATAACCCGTCCCTCCAGAGTCGAGCCACCCTCTCGGTCGACACGTCGGGGAACCAATTCTACCTAAGCCTCACATATGTGACCGCCGCGGACTCGGCCCTTTATTACTGTGCGAGAGTCCCGCGCGGGATGTGTAGTAGTATTAGCTGTTATGACTATTGGGGCCAGGGAGCCCAGGTCACCGTCTCCGCAG
>A.1E.328
CAGCCGCAGCTGCAGGAGTCGGGCCCAGGACTGGTGAAGCCTTCGGAGACCCTGTCCCTCACTTGCACTGTCTCTGGCGACTCCATCAGCAATGGCAACTTCTGGTGGCGCTGGATCCGCCAGCCCCCCGGGAAGGGGCTGGAATGGATTGGGAGTATCTATTATAGTGGGAGGTCATTCTACAACCCGTCCCTCAACAGTCGAGTCACCATATCAATAGACACGTCCAAGAACCAGTTCTCCCTGAAGCTGACCTCTCTGACCGCCGCGGACACGGCCGTGTATTACTGTGCGAGACGGCCCATTACTTATTACTCTGATGCCAGTCCTGATTCCCTTGACTCCTGGGGCCAGGGAACCCTGGTTACCGTCTCCTCAG
>A.1E.33
GAGGTGCAGTTGGTGGAGTCTGGGGGAGGGCTGGTACAGCCGGGGGGGTCCCTGACACTCTCCTGTGCAGTCTCTGGATTCACCTTCAGTAACTATAACATGAAGTGGGTCCGCCAGGCTCCAGGGAAGGGGCTGGAGTGGGTCTCCCACATTGACAGGAGTAGTACTAGCATATACTACGCAGAGTCTGTGAAGGGCCGATTCACCATCTCCAGAGACAATGCCAACAATTTACTGTATCTGCAAATGAACAGCCTGAGAGACGAGGACACGGCTGTGTATTACTGTGCGAGAGATTCCGGTCGTGGTGGTAGCTGTGACTACTGGGGCCAGGGAACCCTGGTCACTGTCTCCTCA
>A.1E.330
CAGGTGCAGCTGCAGGAGTCGGGCCCAGGACTGGTGAAGCCTTCGGAGACCCTGTCCCTCACCTGCTCTGTCTCTGGTGGCACCATCAGCAGTAGTAGTTACTTCTGGGGCTGGATCCGCCAGCCCCCAGGGATGGGCCTGGAGTGGATCGCGACTATCTATTATACTGGGAGCACGTACTACAGCCCGTCCCTCAAGAGTCGAGTCACCATATCAGTGGACACGTCCAAGAACCAGGTCTCCCTGAAGCTGCGCTCTGTGACCGCCGCGGACACGGCCGTGTATTATTGTGCGAGAGATAGTCCCGGGGATGGCCCTCCCCTGGGAGATGTTTTTGATATCTGGGGCCAAGGGACAATGGTCACCGTCTCTTTAG
>A.1E.331
CAGCCGCAGCTGCAGGAGTCGGGCCCAGGACTGGTGAAGCCTTCGGAGACCCTGTCCCTCACCTGCACTGTCTCTGGTGCCTCCATCAGCAATGGTAACTACTGGTGGGCCTGGATCCGCCAGTCCCCCGGGAAGGGACTGGAGTGGATTGGGAGTATCTATTATAGTGGGAGCACCTACTACAATCCGTCCCTCAAGAGTCGAGTCACCATATCTATAGACACGTCCAAAAACCTGTTCTCCCTGAAGCTGAGCTCTCTGACCGCCGCGGACACGGCCGTCTATTTCTGTGCGAGACGGCCCATTACTTATTCCTCTGAACCTAGTCCTTCTGACCTTGACTCCTGGGGCCAGGGAACCCTGGTCACCGTCTCCTCAG
>A.1E.332
CAGTTGGAGCTGCAGGAGTCGGGCCCAGGACTGGTGAAGCCTTCAGAGACCCTGTCCCTCATTTGTAGTGTGTCTGGTGGCTCCGTCGACAGTAGCACTCACTGGTGGGCCTGGGTCCGCCAGCCCCCAGGAAAGGGGCTGGAGTGGGTTGGGAATGTCTTCCATGATGGCACCACCCACCACAACCCGTCCCTCAGGAGTCGACTCACCATGTCAGTAGACACCTCCAAGAATCAATTCTACCTAAACTTGAACTCCGTGACCGCCGCGGACACGGCCTTTTATTACTGTGCGAGATTTCCTCCGACCCCCGACAGTGATTATGGCTTTCACTTTGACTCCTGGGGCCAGGGACTCCTGGTCTCCGTCTCCTCAG
>A.1E.336
CAGCTGCAGCTGCAGGAGTCGGGCCCAGGACTGGTGAAGCCTTCGGAGACCCTGTCCCTCAATTGCGCTGTCTCTGGTGCCTCCCTCACCAACACTTCTTACTACTGGGGCTGGATCCGCCAGCCCCCCGGGAGGGGGCCGGAGTGGATTGGGAGTATCTATTATGGTGGGAGCACCCACTACAACCCGTCCCTCAGGAGTCGAGTCACCATATCATTAGACACGTCCAAGAACCACCTCTCCCTGAGGCTGACCTCTCTGACCGCCGCGGACACGGCCGTCTATTTCTGTGCGAGGGGCCCTGCTTACTACACTAGTAGTGGATTTTTTCACTACTGGGGCCAGGGGACCCTGGTCACCGTCTCCTCAG
>A.1E.337
CAGCTGCAGCTGCAGGAGTCGGGCCCAGGACTGGTGAAGCCTTCGGAGACCCTGTCCCTCACCTGCTCTGTCTCTGGTGGCTCCATCAGCAGTAGTAGTTACTACTGGGGCTGGATCCGCCAGCCCCCAGGGAAGGGGCTGGAGTGGATTGGGATTATCTATCATGGTGGCAGTACCTATTACAACGCGTCCCTCAAGAGTCGAGTCACCATGTCAGTAGACACGACCCAGAACCAGTTCTCCCTGAAGTTGAACTCTATGACCGCCGCGGACACGGCCGTGTATTACTGTGCGAGAGGGCTACATGACTCCGGTGACTACGGCGCTATTGACTCCTGGGGCCAGGGAATCCTGGTCACCGTCTCCGCAG
>A.1E.34
GAGGTGCAGCTGGTGCAGTCTGGAGCAGAGGTGAAAAAGACCGGGGAGTCCCTGAAGATCTCCTGTAAGGGGTCTGGATACGGCTTTACCAGTTACTGGATCGGCTGGGTGCGCCAGATGCCCGGGAAAGGCCTGGAGTGGATGGGCATCGTCTATCCTGCTAACTCTGATACCAGATACAGCCCGTCTTTCCAAGGCCACGTCACCATCTCCGCCGACAAGTCCATCAGCACCGCCTACCTGCAGTGGAGTAGCCTGGAGGCCTCGGACACCGCCGTGTATTACTGTGCGCGACATCAGTATAGCAGCTCGTCCGGACCAGACTCCTACTTCTACTACGGTATGGACGTCTGGGGCCAAGGGACCACGGTCACCGTCTCCTCA
>A.1E.341
CAGCTGCAGCTGCAGGAGTCGGGTCCAGGACTGGTGAAGCCTTCGGAGACCCTGTCCCTCACCTGCACTGTCTCTGGTGCCTCCATGAGCAGTAGTGTTCACTACTGGGCCTGGATCCGCCAGCCCCCAGGGAAGGGGCTGGAGTGGATTGGGAATGTCTATTATACTGGGAGCACCCATTATAACACGTCCCTCAAGAGTCGAGCCACCATCTTACTAGACACGTCCAAGAACCATTTCTCCCTGAGGCTGAGCTCTGTGACCGCCGCGGACACGGCCGTATATTACTGTGCGAGAGCGATGGATGTAGGAGGTAGTGGATACTTCCAACACTGGGGCCAGGGCACCCTGGTCACCGTCTCCTCAG
>A.1E.342
CAGGTGCAGCTGCAAGAGTCGGGCCCAGGACTGGTGAAGCCTTCGGAGACCCTGTCCCTCATCTGCACTGTCTCTGGTGGCTCCATCAGCATTAGTAGTTACTACTGGGGCTGGGTCCGCCAGCCCCCAGGGAAGGGGCTGGAGTGGATTGGGAATATCTATTATGGTGGGGCCACCTACTACAACCCGTCCCTCAGGAGCCGAGTCACCATATCAGTAGACACGTCCAAGAACCAGTTCTCCCTGAAGCTGACCTCTGTGACCGCCGCGGACACGGCCGTGTATTATTGTGCGAGAACTTATTGTAGTAGTACCACCTGCTATTTCTCCGACTGGGGCCAGGGCACCCTGGTCACCGTCTCCTCAG
>A.1E.344
CAGGTGCAGCTGCAGGAGTCGGGCCCGGGACTGGTGAAGCCTTCGGAGACCCTGTCCCTCAGCTGCACTGTCTCTGGTTACTCCATCAGCAGTGGATACTCTTGGGGCTGGATCCGCCAGCCCCCCGGGAAGGGTCTCGAGTGGGTTGCGATTGTGTTTAGTACTGGCTCCACCTATTACAGCCCGTCCCTCAGGGGTCGAGTCTCCATATCAGTGGACACGTCCAAGAACCAGTTCTCTCTGAGACTGCGCTCTGTGACCGCCGCAGACACGGCCGTCTATTTTTGTGCGAGTCGAACCTCTGTTGTGAGAGCAGTTTCCTTTGACTCCTGGGGCCAGGGAAAGCTGGTCTCCGTCTCCTCA
>A.1E.345
CAGGTGCAGCTGCAGGAGTCGGGCCCAGGACTGGTGAAGCCTTCGGAGACCCTGTCCCTCACGTGCACTATCTCTGGTTTTTCCATCAGTAGTGGTTACTACTGGGACTGGCTCCGGCAGTCCCCAGGGAAGGGGCCGGAGTGGATTGGGACTGTCTTTCACAATGGGAGTCCCTCCTACAACCCGTCCCTCAAGAGTCGATTCACCATATCAGTGGACACGTCCAAGAATCAGTTCTCCCTGAAGGTGAATTCTGTGACCGCCGCAGACACGGCCGTGTATTATTGTGCGAGGAATTATGGTTCGGGGAATGTTGATGGTTATGCTCTCTGGGGCCAAGGCACAATGGTCACCGTCTCTTCA
>A.1E.346
CAGGTGCAACTTCAGGAGTCGGGCCCAGGACTGGTGAAGCCTTCGGAGACCCTGTCCCTCACCTGCGCTGTCTCTGGTGTCTCCATCACGTCTTACTACTGGGGCTGGTTCCGGCAGCCCCCAGGGAAGGGGCTGGAGTGGATTGGATATCTTTATTACAATGCGAAGACGCTCACCAGCCCCTCCCTCAAGGGTCGAATTACCATATCAGAAGACACGTCCAAGAACCAGTTCTCCCTGAAACTCACCTCTGTGACCGCTGCGGATACGGCCGTCTACTTTTGTGCGAAAACCCAAGTGAAAACGAGTTGGCTGTACGGCATGGACGTCTGGGGCCAAGGGACTACGGTCACCGTCTCCTCA
>A.1E.349
CAGGCGCAACTGGTGCAATCTGGGGCTGAGGTGAGGACGACCGGGGCCTCCGTGAAGGTCTCCTGCAAGGCAACGGGATACACTTTCACCGGCTACTATATTCACTGGGTGCGACAGGCCCCTGGACAAGGCCTTGAGTGGATGGGAAGGATCAACCCTGACAGTGGTGCCACAAATTATGCACAGAAGTTTCGGGGCAGAGTCACCATGACCAGGGACACGTCCATTGACACAGCCTACATAGAACTGACCAGACTGACGTCTGACGACACGGCCGTTTATTTCTGTGTGAGAGGGGATGATCCCTGGGGCCAGGGAACCCTAGTCACCGTCTCCTCAG
>A.1E.350
CAGGAGCAGCTGCAGGAGTCGGGCCCAGGACTGGTAAAGGCTTCGGAGACCCTGTCCCTCACCTGCGAAGTCTCTGGTTATACCATCACCAGTGGTTACTACTGGGGCTGGATCCGACAGCCCCCAGGGAAGGGCCTGGAGTGGATTGGCAATATCTATCATAGTGGGAGCACCTACTACAACCCGTCCCTCAAGAGTCGAGTCACCATTTCAGTAGACACGTCCAAGAACCAATTCTCCCTGAGGCTGACCTCTGTGACCGCCGCAGACACGGCCGTCTATTACTGTGTGCGTAGTGTAAAAGTGACTGGTGGGGGTACTTATGATCTCTGGGGCCAAGGGACAATGGTCACCGTCTCTTCA
>A.1E.352
CAGCTGCAACTTCAGGCGTCGGGCCCAGGGCTGGTGAAGCCTTCGGAGACCCTGTCCCTCACCTGCAGTGTCTCTGGTGACTCCATCAGCAGCACTAATGACTACTGGACCTGGATCCGCCAGTCCCCAGGGAAGGGTCTGGAGTGGATTGGGAGTTTTTATTATGGTGGGATCACGTACTACAGCCCGTCTCTCAAGAGTCGAGTCACCATGTCCGTAGACACGTCCAAGAACCAGCTCTCCCTGAAGCTGAACTCTGTGACCGCCGCGGACACGGCCGTGTATTACTGTGCCAAAACTTATGGTCCGGGAGATAACTGGTTCGACCCCTGGGGCCAGGGAACCCTGGTCACCGTCTCCTCAG
>A.1E.354
CAAGTGCAGCTGCAGGAGTCGGGCCCAGGACTGGTGAAGCCTTCGGAGACCCTGTCCCTCATCTGCACTGTCTCCGGTGGCTCCATCAATGATAACAGTTACCACTGGGACTGGATCCGCCAGCCCCCAGGGAAGGGACTGGAGTGGATTGGGAGTATCGATTTTGTTGGGGGCACCTACTACAACCCTTCCCTCGAGAGTCGAGTCACCTTATCAAAAGACACGTCCAAGAACCAGTTCTCTTTGAGGTTGACCTCTCTGACCGCCGCGGACACGGCCGTGTATTACTGTGCGAGAGATCGGGGCGGGGAAGCCCACTCGTCACGCTGGTTCGACACCTGGGGCCAGGGAACCCTGGCCACCGTCTCCTCAG
>A.1E.356
CAGGTGCGGCTACAGCAGTGGGGTCCAGGACTGTTGAAGCCTTCGGAAACCCTCTCCCTCACCTGCGCTGTCTTTGGTGGGTCCTTCAGTGCTTACAGGTGGACCTGGATCCGCCACACCCCGGGGAAGGGGCTGGAGTGGATCGGGGACATCGATCATAGTGGAGTCACCAACTACAACCCGTCCCTCGAGACTCGAGTCACCATCTCATTGGACACGTCGAAAAGTCAGTTCTCCCTTGAGTTGACCTCTGTGACCGCCGCGGACGCGGCTGTCTATTACTGTGCGACATTGGAAGTAATAGTGGTTCGTGCTCAAACTTATCCGGATGCTTTTCCTCTCTGGGGCCAAGGGACAACGGTCACCGTCTCTTCA
>A.1E.362
CAGTGCAGCTGCAGGAGTCGGGCCCACACTGGTGAAGCCTCGGAGACCCTGTCCCTCACTTGCATTGTCTCGGTGGCTCCATCGACAGTACTATCACTATTGGGCTGGATCCGCCAGTCCCCAGGGAAGGGGTTGGAGTGGATTGGCAGTATCTATTATGATGGGATGTCCCACAACAGCCCGTCCCTCGACAGTCGCGCCACCATTTCAGTGGACACGGCCACGAGCCGACTCTCCCTGACATTGACGTCTGTGACCGCCGCGGACACGGCCGTGTATTACTGTGCCGCGCAGTTTGACGCGCACAGTGGTAACGATGGAGTCTTTGACTATTGGGGCCAGGGCACCCTGGTCACCGTCTCCTCGG
>A.1E.363
CAGCTGCAGTTGCAGGAGTCGGGCCCAGGACTGGTGAAGACCTCGGAGACCCTGTCCCTCACTTGCTCTGTCTCTGGTGGCTCCGTCAGCAACAGTACTTACTACTGGGGCTGGGTCCGCCAGCCCCCCGGGAAGGGGCTGGAGTGGATTGGGAGTATGTATTCTAGGGGGAGCTCCTACTTCAACCCGTCCCTCAAGAGTCGAGTCACCATTTCTCTGGACACATCCAAGAACCAGTTTTCCCTGAAGGTGATCTCTGTGACCGCCGCCGACACGGCCATTTATTATTGTGCGGGGACCCACGTGGATTCACTCATGCCTCCCTACTGGGGCCAGGGAACCCAGGTCACCGTCTCCTCAG
>A.1E.365
CAGGTGCAGCTACAGCAGTGGGGCGCAGGACTGTTGAAGCCTTCGGAGACCCTGTCCCTCACCTGCGGTGTCTATGATGCGTCCTTCAGTGATTACTTCTGGGCCTGGATCCGCCAGTCCCCAGGGAAGGGACTGGAGTGGATTGGAGAAATCAATCACAGTGGAAGCACCAACTACAACCCGTCCCTCAAGAGTCGACTCACCATATCGATAGACACGTCCAAGAAGCAATTCTCCCTGAGACTGACCTCTGCACTCGCCGCGGACACGGCTGTTTATTTCTGTGCGCGAGCCCACCCAAGTTCCAGGGGACGCTTCTTTGATCACTGGGGCCAGGGAGCCCTGGTCACCGTCTCCTCCG
>A.1E.366
CAGCTGCAACTGCAGGAGTCGGGCCCAGGACTGGTGAAGGCTTCGGAGACCCTGTCCTTCACCTGCAATGTCTCTGGTGACTCCATGAGACATAGTACCCACTACTGGGGCTGGATCCGCCAGCCCCCAGGGAAGGGGCTGGAGTGGATTGGGAGTTTTTATCATGGGGGGGGCACCTACTACAATCCGTCCCTCAAGAGTCGAGTCAGCATATCAGGAGACACGGCCAAGAACCAGTTCTCCCTGGAGATGACTTCTGTGACCGCCGCGGACACGGCCGTCTATTATTGTGTGAGGGGATTAGGGGTCACCATAATTCGGGGAATTATTACAGACTACTGGGGCCAGGGAATCCTGGTCTCCGTCTCCTCAG
>A.1E.368
CAGTTGCAGCTGCAGGAGTCGGGCCCAGAGGTGGTGAAGCCTTCGGAGACCCTGTCCCTCACTTGCATTGTCTCTGGTTGGTCCATCAGGAGTTATAGTGACTACTGCGCCTGGATCCGCCAGCCCCCAGGGAAGGGCCTGGAGTGGATTGGCAGTATCTCTTACGGTGGGAGCACCTACTACAATCCGTCCCTCGAGGGTCGAGTCACCTTTTCAGTTGACCCGTCCAAGATCCAGTTTTCCCTGAACCTGAGCTCTGTGACCGACGCGGACACGGCCGTATATTACTGTGCGAGAGATATCCGAGACTAGATAGTAGTGGTTATTACCTCCGGCTACATTGACAACTGGGGCCAGGGAAACCCGGTGACCGTCTCCTCAG
>A.1E.37
GAAGTGCAGCTGGTGGAGTCTGGAGGAGGCCTGATCCAGTCTGGGGGGTCCCTGACACTCTCCTGCGCCGCCTCTGGGTTCCGCGTCAATAGTGCTTATATGAATTGGGTCCGCCAGGCTCCAGGGAAGGGTCTGGAGTGGGTCTCAATTATTTATACCACTGACACCACATATTATGCTGACTCCGTGAAGGACCGGTTCACCATCTCCAGAGACGATTCCAAGAACACCGTGTATCTTCAAATGAATAGCCTGAGAGTCGACGACACGGCCGTTTATTACTGCGCGAGAGAGAACTCGGCGGACGATGATGCTCTTGATATCTGGGGCCAAGGGGTATTGGTCACCGTCTCTTCA
>A.1E.371
CAGGTGCAGCTGGTGCAGTCTGGGGCTGAGGTGAAGAAGCCTGGGGCCTCAGTGAAGGTCTCCTGCAAGACTTCTGGATACACCTTCGGCGACTATTATATCCACTGGGTGCGACAGGCCCCTGGACAAGGGCTTGAGTGGATGGGGTGGATCAAACCTAACATTGGTGCCACAAACTATGCACAGAGGTTTCAGGGCAGGGTCACCATGACCAGGGACACGTCCATCAGTACAGCCTACATGGAGGTGAGCAGACTGAGATCTGACGACACGGCCGTGTATTACTGTGCGAGAGATTCTGGTGGGACCTACTGGGGCCAGGGAACCCAGGTCACCGTCTCCCCAG
>A.1E.372
CAGGTGCAGCTGCAGGAGTCGGGCCCCGGACTGGTGAAGCCTTCGGAGACCCTGTCCCTAACCTGCGCTGTCTCTGGTTACTCCATCAGTAGTGGTTATTGCTGGGGCTGGATCCGGCAGCCCCCAGGGAGGGGGCTGGAGTGGATTGGCAGTGTCTGTCATAGTGGGAGCACCTTCTACAACCCGTCCCTCAAGAGTCGAGTCATCGTATCAGTAGACACGTCCAAGAACCAGGTCTCCCTGAAGCTGAACTCTGTGACCGCCGCAGACACGGCCGTGTACTTTTGTGCGAGAACTTCCCGTGGTTCGGGGAGTTATACTGACTACTGGGGCCAGGGACCCCTGGTCACCGTCTCCTCA
>A.1E.374
GAGGTGCAACTGGTGCAGTCTGGAGCAGAGGTGAAAAAGCCCGGGGAGTCTCTGAAGATCTCCTGTAAGGGTTCTGGATACATGTTTACCAACTGGTGGATCGCCTGGGTGCGCCAGATGCCCGGGAAGGGCCTGGAGTGGATGGGAATCATCTATCCTCGTGAATCTGATGTCAGATACAGTCCGTCCTTCCAAGGCCACGTCACCATCTCAGCCGACAACTCCATCGCCACCGCCTACTTGCAGTGGAGCAGCCTGGAGGCCTCGGACACCGCCATGTATTACTGTGCGAGAGCCTATGGCAGTGGCTGGTACTTTGCCGTCCACTGGGGCCAGGGAACCCCGGTCACCGTCTCCTCA
>A.1E.375
CAGGTGCAGTTGGTGCAATCTGGGGCTGAGGTGAAGATGCCTGGGGCCTCAGTGAGAGTCTCCTGCAAGGCTTCTGGAGCAGCTTCAGCGACTATGATATCAGCTGGGTGCGACAGGCCCCTGGACAAGGACTTGAGTGGATGGGCTGGATCAGCGCTTATAATGGTAACACAAACTATGCACAGAAGGTCCAGGGCAGACTCACCGTGACCACTGACACATCCACAAGTACAGCCTACATGGAACTGAGGAGCCTGAAATTTGACGACACGGCCGTGTATTACTGTGCGAGAGTTCTCCTTAGCAGTGCCAGGTGGGACTCCTGGGGCCAGGGAACCCTGGTCACCGTCTCCTCAG
>A.1E.377
CAGGTGCAGCTGCAGGAGTCGGGCCCAGGACTGGCGAAGCCTTCGGAGACCCTGACCCTCACCTGCACTGTCTCTGGTGGCTCCGTCAGAAGTTACTTCTTGAGTTGGATCCGTCAGTCCGCCGGGAAGGGGCTGGAGTGGATTGGGCGCATCTACACTAGTGGGACCACCAACTACAATCCCTCCCTCAAGAGTCGTGTCACCTTGGCCGTTGACACGTCCAAGAACCAGTTCTCCCTGCAATTGAACTCTGTGACCGCCGCGGACACGGCCGTCTACTTCTGTGCGCGAGGGTACGGTGGTAACGACTGGTACTTCGATCTCTGGGGCCGTGGCACCCTGGTCACTGTCTCCTCA
>A.1E.379
CAGGCGCAACTGCAGCAGTGGGGCGCAGGACTGTTGAAGCCTTCGGAGACTCTGTCCCTCACCTGCGTTGTGTCTGGTGGGTCCCTCAGTGGTTACTACTGGAGCTGGATCCGACAGTCCCCAGGGAAGGGGCTGGAGTGGATCGGTGAAATCAACGATGGTGGAAGCACCAATTACAACCCGTCCCTCAAGAGTCGAGTCACCATGTCAGTAGACACGTCCAAGGGCCAGTTCTCCCTGGACCTGCGTTCTCTGACCGCCGCGGACTCGGGTATTTACTACTGTGTGAGGGGCCGAGAAAGATGGCGTCTCAAATACTACTTTGACTCCTGGGGCCAGGGAACCCTGGTCACCGTCTCCTCAG
>A.1E.382
CAGGTGCAACTGCAGGAGTCGGGCCCACGACAGGTGAAGCCTTCGGAGACCCTGTCCCTCAGTTGCTCTGTCTCTCGTGACTCCATCAGAAGTAGTCATAATTACTGGGGCTGGATCCGCCAGCCCCCAGGGAAGGGACTGGAGTGGATTGGCAGTATTTATTATAGTGGGAACACCTACTACAATCCGTCCCTCAAGAGTCGAGTCACCATTTCAGAAGACACGTCCAAGAATCAGGTCTCCCTGCAGTTGTACTCTTTGACCGCCGCAGACACGGCCGTCTATTACTGTGCGAGGGGATATAGCAGTTCGTCAGGAGACGCCTTTGATACCTGGGGCCTAGGGACAATGGTCACCGTCTCTTCAG
>A.1E.385
CAGGTGCAGCTTCAGCAGTGGGGCGCAGGACTGTTGAAGCCTTCGGAGACCCTGTCCCTCACCTGCGCTGTCTATGGTGGGTCCTTCATTGGTGACTACTGGAGCTGGATCCGCCAGTTCCCAGGGAAGGGGCTGGAGTGGATTGGGGAGATCAATCATAGTGGAACCACCAACTACAACCCGTCCCTCAAGAGTCGACTCACCATATCAGCAGACGCGTCCACGAATCAGTTCTCCCTGAAGTTGAGCTCTGTGACCGCCGCGGACACGGCTGTATATTATTGTACGAGAGGATCCCGTGATAGCAGAGGCTGGATTGACTCTTGGGGCCAGGGAACCCTGGTCACCGTCTCCTCAG
>A.1E.39
CAGGTGCAGCTGCAGGAGTCGGGCCCAGGACTGGTGAAGCCTTCGGAGACCCTATCCCTCAACTGCAGTGTCTCTGGTGGCTCCATCAATGGAACCATTGCCTACTGGGGCTGGATCCGGCAGCCCCCAGGGAAGGGACTGGAATGGATTGGGAGTATCTTTTACAGTGGGACCAAGCACTTGAACCCGTCCCTCCAGAGTCGAGTCACCATATCAATTGACTCGTCCAAGAACCAGTTCTCCCTGAAACTGAAGTCTGTGACCGCCGCGGACACGGCCGTCTATTTCTGTGCGAGAAGTGTCACTGATACGTGGCTCATCTCATACCACTTTGACAACTGGGGCCAGGGAACCCTGGTCACCGTCTCCTCAG
>A.1E.390
CAGGTGCAGCTACAGCAGTGGGGCGCTGGACTGTTGAAGCCCTCGGAGACCCTGTCCCTCACCTGCGCTGTCTATGGAGGGTCCCTCAGTGGTTACTACTGGAGCTGGATCCGCCAGCCCCCGGGGAAGGGGCAGGAGTGGATTGGGGAAATCAATCAAAATGCAATGACCAACTACAACCCGTCCCTCAAGAGTCGAGTCACCATGTCGGTGGACACGTCCAAGAACCAGTTCTCCCTGAAACTGACCTCTGTGACCGCCGCGGACACGGCTGTCTATTACTGTGCGAGAGCAAAGTGGCTACGTTTCCGCGTCTTTGACTACTGGGGCCAGGGAGGCCTGGTCACCGTCTCCTCAG
>A.1E.391
CAGAGTACGCGGGGGGAGTCTGGGGGAGGCGTGGTCCAGCCGGGGACGTCCCTGAGACTCTCATGTGCAGCCTCTGGATTCACGTTCAGATCCTATGGCATGCACTGGGTCCGCCAGGCTCCAGGCAAGGGGCTGGAGTGGGTCGGGGTTATTTCATATAATGGAAATAATAAATATCATGTAGACTCCGTGAAGGGCCGATTCACCATCTCCAGAGACAATTCCCAGAACATTCTGTTTCTGGAAATGAACAGCCTTAGAGCTGAGGACACGGCTGTCTATTTTTGTGCGAAAGGGAGATTTTGTAGTGGGGGCACCTGTAACTCGGAGGCTCTTGATATTTGGGGCCAAGGCACAATGGTCACCGTCTCTTCAG
>A.1E.393
CAGGTGCAACTGCAGGAGTCGGGCCCAGGACTAGTGAAGTCTTCGGAGACCCTGTCCCTCACCTGCACTGTCTCTGGTGGATCCTTCAGTAGTTTCTACTGGACCTGGATCCGGCAGTCCCCAGGGAAGGGACTGGAGTGGATTGGATATATCTATTACAGTGGGAGTACCAATTACAACCCGTCCCTCAAGAGTCGAATCAGCATGTCATTAGACAAGTCCAAGGACCAGTTCTCCCTGGAACTGAGCTCTGTGACCGCTGCGGACACGGCCGTTTATTACTGTGCGAGAGTGGGAGGTGCCTCCCTCTACGGCATGGACGTTTGGGGCCGAGGGACCTCGGTCACCGTTTCCTCA
>A.1E.396
CAGGTCACCTTGAAGGAGTCTGGTCCTGCGCTTGTGAAAGCCACACAGACCCTCACGTTGACCTGCTCCTTCTCTGGATTCTCACTCCCCACTGATAAAGTGCGTGTGACTTGGCTCCGTCAGCCCCCGGGCAAGCCCCTGGAGTGGCTTGCGCGCATTGATTGGGATGGTGATGAATTCTACAGTCCATCTCTGAGGACCAGACTCGCCATCTCCAAGGACACTTCCAAAAACCAGGTGGTCCTTACGATGACCAATATGGACCCTGTTGACACAGGCACATATTTTTGTGCACGCAGTACCGACAAAAGATTTTACTCTGGACCTGGTGGGTACGACTACTGGGGCCAGGGAACCCAAGTCACCGTCTCCTCAG
>A.1E.397
CAGGATCAACTGGTGCAGTCCGGACCTGAGGTGAAGAAGGCTGGGGCCTCAGTGAAGGTCTCCTGTAAGGCCTCTGATTATTCCTTTACCAGCTACTATATCAATTGGGTTCGACAGGTCCCTGGACAGGGGCCTGAGTGGATGGGGTGGATCAGTTGTTACAATGGGAACACACATTACGCACAGAAATTCCAGGGCCGAGTCACCTTGAGCACAGACACATCCACGAGGACAGCCTATCTGGAGTTGAGGAGCCTGACATCTGACGATACGGCCGTATATTATTGTGCGAGAGATGGCCGGGCCCAGTCGTATGACGACATTTTGACCGGCCGTACAAAGTCGACGACCTATTTCGACCCCTGGGGCCAGGGAACCCTGGTCACCGTCTCCTCAG
>A.1E.399
CAGGTGCGGCTGCAGGAGTCGGGCCCAGGACTGGTGAAGCCTTCACAGACCCTGTCCCTCACCTGCACTGTCTCTGGTGGCTCCATGAGCAGGGGTGGTTACTACTGGACCTGGATCCGCCAGCGCCCAGGGAAGGGCCTGGAGTGGATTGGGTACATCTATTACAATGGGAACACCTACTACAACCCGTCCCTCCAGAGTCGAGTTAGCATATGGGTAGACATGTCTAAGAACCAGTTCTACCTGAAGCTGAGCTCTGTGACTGCCGCGGACACGGCCGTGTATTATTGTACGAGATATCCGATGGGTATGGACGTCTGGGGCCAAGGGACCACCGTCACCGTCTCCTCA
>A.1E.40
CAGGTGCAACTGCTGCAGTCTGGGGCTGAAATGAAGAAGCCTGGGGCCTCATTGAGGGTCTCCTGCAAGGCCTCTGGATACACGTTCACCGGCCACCACATTCACTGGGTGCGACAGGCCCCTGGACAAGGGCTCGAGTGCTTGGGATGGATCAACACGAACAGTGGCGACACAGAGTATACCGACAAGTTTCAGGACAGGGTCACCATGACCAGGGACACGTCATCCAACACTGCCTACATGGATCTGACCACCCTGACATCTGACGACACGGCCGTTTATTACTGTGCGAGAGACCGCGATTCGGGGAGTTTGTATCCGGATGCTTCTTTTGATTTGTGGGGCCAGGGGACTCAGATCATCGTCTCTTCAG
>A.1E.400
CAGGAGCAGCTGGTGGAGTCGGGGGGAGGCATGGTCCAGCCTGGGAGGTCCCTGAGACTCTCCTGTGAAGCCTCTGGATTCACATTCAATGGCTATGCTATGCACTGGGTCCGCCAGGCTCCAGGCAAGGGACTAGAGTGGGTTGCAGCTGTGTCTCATGATGGAAATAAAATATTTTATGCAGACTCCGTGAAGGGCCGGTTCACCATCTCCAGAGACAACTCTAAGAACACGTTGTCTCTGCAAATGAACAGACTGAGACGTGACGACACGGCTGTTTATTACTGTGCGAGAGAGGACAGCCAAGGTGTATTCCCATTTGACAGGTGGGGCCAGGGAACCCTGGTCACCGTCTCCTCAG
>A.1E.404
CAACTGCACCTGCAGGAGTCGGGCCCAGGACTGGTGAAGGCCTCGGAGACCCTGTCCCTCACCTGCACTGTCTCTGGTGGCTCCATCAGCAGGAACACTGACCTTTGGGTCTGGATCCGCCAAGCCCCAGGGAAGGGGCTGGAGTGGATTGGGAGTATCTATTATGATGGGACCACCTCCTACAGCCCGTCCCTCAACAGTCGAGTCACCATATCCATTGACACGTCCAGCAACCGGTTCTCTCTGAGGCTGACCTCTGTGACCGCCGCGGACGCGGCCGTCTATTTCTGTGCGAGAGAGCGAGCAGCTCGAACGATTTATGCTATCGATGTTTGGGGCCAAGGGACAAGGGTCACCGTCTCCTCAG
>A.1E.405
CAGGTGCAGCTGCAGGAGTCGGGCCCAGGACTGGTGACGCCTTCGGACACCCTGTCCCTCACCTGCTCTGTCTCTGGTTTCTCCATCACCAATGGTTTCTGCTGGGCCTGGATCCGGCAGCCCCCAGGGAAGGGGCTGGAGGACATTGGAAGTTTCTGTCATGGTGGGAGCACCTACAACAATCCGTCCCTCAAGAGTCGAGCCACCATATCAGTAGACCCGTCCAAGAACCAGCTCTCCCTGAAGCTGACTTCTGTGACCGCCGCAGACACGGCCATATATTATTGTGGGAGATGGGGCAGTGGCTGGCCCTTGCGGCTCTGGGGCCAGGGAACCCTGGTCACCGTCTCCTCA
>A.1E.406
CAACTGCAACTGCAGGAGTCGGACCCAGGACTGGTGAAGCCCTCGGGGAGCCTGTCCCTCACCTGCACTGTTTCTGGTGGCTCCATGAACAGAAGTCCCTACTACTGGGCCTGGATCCGCCAGTCCCCAGGGAAGGGGCTGGAGTGGATTGGGAGCATTTTTTATAGTGGGAGCGCCTATTACAATCCGTCCCTCAGGAGTCGAGTCACCATATCACACGACACGTCCAAGAATCAGTTCTCCCTGCAGTTCAATTCTGTGACCGCCGCGGACACGGCCGTATATTATTGTGCGAGAGTGGGAGCACAAGCTATAGCCAACTGGTTCGACACCTGGGGCCAGGGAACCCTGGTCAACGTCTCCTCAG
>A.1E.408
GAAGTGCAGCTGGTGGAATCTGGGGGAGGCTTGGTACAGCCCGGCGGGTCCCTGAGACTCTCTTGTGCAGCCTCTGGATTCACCTTTGATGATTATGCCATGCACTGGGTCCGGCAAGCTCCAGGGAAGGGCCTGGAGTGGGTCTCAGGTATTAGTTGGGATAGCGTTACCATGGGCTATGCGGACTCTGTGAAGGGCCGATACACCATTTCCAGAGACAACGCCAAGAACTCCCTGTATTTGCAAATGGACAGCCTGAGACCTGAGGACACGGCCTTCTATTACTGTGTAAAAGATGAAGGGGGACTATGGTTCGGGGACGAGGAGAATGCTTTTGATATCTGGGGCCAAGGGACAATGGTCAACGTCTCTTCA
>A.1E.409
CAGGTCACCTTGAGGGAGTCTGGTCCTGCGCTGGTGAAGTCCAAACAGACCCTCACACTGACCTGCAACTTCTCTGGATTCTCACTCGAAACTAGGGGCATGTGTGTAAGCTGGATCCGTCAGCCCCCAGGGAAGGCCCTGCAGTGGCTTGCAGCCATTGAATGGAATGATGATATACAGTCTATCAGTTCTCTGAGGACCAGGCTCACCATCTCCAAGGACACCTTCAAGAACCAGGTGGTCCTTACACTGACCGACATGGAGCCTGTGGACACAGGCACATATTACTGTGCACGGACGCGGTGCGACTACGGTGGTCAACTTAACTACTTTGACTTCTGGGGCCTGGGAACCCTGGTCACCGTCTCCTCAG
>A.1E.41
GAGGTGCAGCTGGTGGAGACTGGAGGAGGCTTGGTCCAGCCTGGGGGGTCCCTGAGACTGTCCTGTGTAGCCTCTGGGATCGTTGTCAGTAGGCACTACATGAGCTGGGTCCGCCAGGCTCCAGGGAAGGGGTTGGAGTGGGTCTCAGTTATTTATGGCGGTGGGATGACATTGTCCGCAGACTCCGTGAAGGGCCGATTCACCATCTCCAGAGACAATTCCAAGAACACACTGTATCTGCAAATGAATAGCCTGAGAGCCGAGGACACGGCCGTATATTACTGTGCGAAAGATGGATACAGCTATGGTACCGACCCTGACCACTGGGGCCAGGGAACCCTGGTCACCGTCTCCTCA
>A.1E.410
CAACTGCAGCTGCAGGGGTCGGGCCCAGGACTGGTGAAGCCTTCGGAGACCCTGTCCCTCAGCTGCACCGTCGCTGGTGCCTCCATCAGCAGTAGTAGTTACTACTGGGGCTGGATCCGCCAGCCCCCAGGGAAGGGGCTGGAGTGGATTGGGAGTATCTTCGATAGTGGCAGAATCTACTACAATCCGTCCCTCAAGAATCGAGTCACCATATCCGAAGACACGTCCAAGAACCAGTTCTCCCTGAAGCTGAGCTCTGTGACCGCCGCGGACACGGCCGTGTATTTTTGTGCGAGGACGGTTAGTGGGGGCTACTGGCACTTCGATCTCTGGGGCCGTGGCGCCCTGGTCACGGTCTCCTCTG
>A.1E.414
GAGGTGCAGTTGGTGGAGTCTGGCGGAGGCTTGATCCAGCCGGGGGGGTCCCTGAGACTCTCCTGTGCAGCCTCTGGGTTCAGTGTCAAGAGCAACTATATGAGTTGGGTCCGCCAGGCTCCAGGGAAGGGGCTGGAGTGGGTCTCAGTTATTTATGTAAGTGGGGCCACATACTACGCCGACTCCGTGAAGGACCGATTCACCATCTCCAGAGACCATTCCAAGAACACTCTGTATCTTCAAATGAACAGCCTCAAAGTCGAGGACACGGCCGTTTATTATTGTGCGAGAGATCAAGAAGGAAATTGTACGAGTGATGCATGTTACTATGGCTTCGTTGTCGGTATGGACGTCTGGGGCCAGGGGACCACGGTCACCGTCTCGTCA
>A.1E.415
CAGCTGCAGCTGCAGGAGTCGGGCCCAGGACTGGCGAAGCCTTCGGAGACCCTGTCCCTCACTTGCACTGTCTCTGGTGGCTCCATCAGAAGTGGTGATTTCCACTGGGGCTGGATCCGCCAGTCCCCAGGGAAGGATCTGGAATGGATTGGTAGTATCCATTATACTGGGGCAACATATTATTACCCGTCCCTCAAGAGTCGAGTCACCATCTCGCTACACCCGTCCACGAACCAGTTCTCCCTGAGCCTGAAATCTGTGACCGCCGCGGACACGGCCGTCTATTATTGTGTGAGAGATCGACCCAGTGGCTGGTTTGACTACTGGGGCCAGGGAACCCTGGTCACCGTCTCCTCAG
>A.1E.416
CAGGTGCACCTGGTGCAGTCTGGGGCTGAGGTGAAGAAGCCTGGGGCCTCAGTGAAGGTCTCCTGCAAGGCTTCCGGATATCCCTTCACCAGATATGATATTAATTGGGTGCGACAGGCCACTGGCCAAGGCCTGGAGTGGCTGGGATGGATTAGTCCTAGTACTGGTAAGACAGGCTTTGCACAGAGGTTTCAGGGCCGAGTCACCATGACCAGGGACACCTCCATAAGCACAGCCTACATGGAGTTGACCAGCCTGCGATCTGACGACACGGCCGTCTATTACTGCGTGAGAGGGGGGGATCAGGGACCCTGGGGCCAGGGAACCCTGGTCACCGTCTCCTCAG
>A.1E.417
GACGTGGAACTGGTGGAGTCTGGGGGAGGCCTCGTACAGCCAGGGCGGTCCCTGCGACTCTCCTGCACAGCCTCTGGACTCACCTTTGGTGACTTTGGCATGAACTGGTTCCGCCAGGCTCCAGGGAAGGGGCTGGAGTGGGTCGGTCTCATTAGAAGTAAAACTTTTGGTGGAACAAGTCAATACGCCGCGTCAGTGCATGACAGAGTGAGCATCTCGAGAGAGGATTCCGGAAACGTCGCCTATCTACACATCAACAACCTGAAACCCGAGGACACAGCCGTCTACTACTGTGCTAGAGCCTCCCCCCGTTACTATGATAGTAGTTCGGAGTGGAACTTCGATGTCTGGGGCCGTGGCACCCTGGTCACTGTCTCCTCAG
>A.1E.42
CAGGTGCAGCTGGTGCAGTCTGGGGCTGAGGTGAAGAAGCCTGGGTCCTCGGTGAAGGTCTCCTGCAAGGCTTCTGGAGGCACCTTCAGCAACTCTGCTATCAGCTGGGTGCGACAGGCCCCTGGACAAGGGCTTGAGTGGATGGGAGGGATCATCCCTATGCTTGGTAGTGCAAACTACGCACAGAAGTTCCAGGGCAGAGTCACGATTACCGCGGACAAATCTACCAGTACAGCCTACATGGAGCTGATCAGCCTGAGGTCTGAGGACACGGCCGTCTATTTCTGTGCGAGACTGAATTACTATGATGTGCAGGACTATTGGGGCCAGGGAACACTGGTCACCGTCTCCCCAG
>A.1E.421
CAGGTGCAGCTGCAGGAGTCGGGCCCAGGACTGGTGAGGCCTTCGGAGACCCTGTCCCTCACCTGCGCTGTCTCTGGTTACTCCATCAGCAGTGGTTACTTCTGGGGCTGGATCCGGCAGCCCCCAGGAAAGGGGCTGGAATGGATTGGGACCATCGATCATAATGGGAGCACCCACTACAATCCGTCCCTCAAGAGTCGACTCACCATGTCAGTAGACATGTCCAAGAATCAGTTCTCCCTGAAGATGACTTCTGTGACTGCCGCAGACACGGCCATGTATTATTGTGCGAGAGCAAGGGGGGCATATGCTATGGGGGCGTACTGGGGCCAGGGAACGCTGGTCACCGTCTCCTCA
>A.1E.424
CAGGTACTTCTGGAGGAGTCGGGCCCAGGACTGGTGAAGCCCCCGGACACCCTGTCCCTCACCTGCACTGTCTCTGGTTACTCCATCAGCGATGGTTACTATTGGGGCTGGATCCGGCAGTCCCCAGGGAAGGGGTTGCAGTGGATTGGAAATATCTATCATGATGGGACCACCTACTACGACCCGTCCCTCGAGAGTCGAGTCACCATTTCAGTCGACACGGCCAAGAATCAGTTCTCCCTGAAGTTGATTTCTCTGACCGCCACAGACACGGCCACATATTACTGTGCGAGAGACTGGGGCCATACCGGCTCCATTGACGCCTGGGGCCAGGGAACCCTGGTCACCGTCTCCTCC
>A.1E.425
CAGGTGCAGCTGGTGGAGTCTGGGGGAGGCGTGGTCCAACCTGGGAGGTCCCTGAGACTCTCCTGTGCAGCGTCTGGATTCACCTTCAGTAACTATGGCATGCACTGGGTCCGCCAGGCTCCAGGCAAGGGGCTGGAGTGGGTGGCAGCTATACAGTCTGATGGAAGTAAGGAATACTATATAGACTCCGTGAAGGGCCGATTCACCGTCTCCAGAGACAATTCCAAGAACACTCTGTATCTTCAAATGAACAGCCTGACAGCCGAGGACACGGCCGTATATTACTGTGCGGGAGGGAGAGGTGACTACTATGACGGTAATGGTTCACCAGTTTACTACTACTACGGTATGGACGTCTGGGGCCAAGGGACCACGGTCACCGTCTCCTCA
>A.1E.426
CAGGTGCAGCTGGTGGAGTCGGGGGGAGGCGTGGTCCAGCCTGGGACGTCCCTGAGGCTCTCCTGTACAGCCTCTGGATTCACATTCAGTACTGAGGGCATGCACTGGGTCCGCCAGGCTCCAGGCAAGGGGCTGGAGTGGGTGGCTACAATTTCATATGATGGAGGAAACACATTCCTCGCAGGGTCCGTGAAGGGCCGATTCATCATCTCCAGAGACAATTCCAAGAACACATTGTTTCTACTAATGAACAGCCTGCGACATGAGGACACGGGTGTCTACCACTGTGCGAAGGCACGCGGCGCGAAGAACGACGATTTCTGGAGTGGTTCGGACCACGCCATGGACGTCTGGGGCCAAGGGACCACGGTCACCGTCTCCTCA
>A.1E.427
CAGGTGCAGCTGCAGGAGTCGGGCCCAGGACTGGTGAAGCCTTCGGAGACGTTGTCCCTCACCTGCAGTTTTTCTGGTGTCTCCATCAGTACCTACTACTGGACCTGGCTCCGCCAGACCCCAGGGAAGGGACTGGAGTGGCTTGGATATGTCCATTACAGTGCGAGCGCCAACTATAATCCGTCCCTCAGGAGTCGGATTTCCATGTCACTAGACGCGTCCGAGAACCACTTCTCCCTGAACCTGAGGTCCGTAACCACTGCGGACACGGCCGTCTATTACTGTGCGAGTTTTACTAGAGATAATTGGAGTGGACGTTACTACTACGCTTTGGACGTCTGGGGCCAAGGGGCCACGGTCACCGTTTCCTCA
>A.1E.428
GAGGTGCGCCTGTTGGTTTCTGGGGGAGGCTTGGTGCAGCCTGGCGGGTCCCTGCGACTCTCCTGTGCAGCCTCTGGATTCAACTTTAGCAACTATCCCATGCGCTGGGTCCGCCACGCCCCAGGCAAGGGGCCGGAGTGGGTCTCCTTTATCAGTGCCAGTGGGGGCAGACGACACTATGGTGACTCCGTGAAGGGTCGATTCACCATCTCCAGAGACAATTCCAAGAGAACGTTATTTCTGCAAATGACCAATCTGAGAGCTGAGGACTCGGCCATGTATTACTGCGCGAAGGATCCTATGGAGACCCCCCAATATTCTGCTCCGACCTACTACTTTGACGACTGGGGCCAGGGAACCCGGGTCACCGTCTCCTCAG
>A.1E.429
GAGGTGCAGTTGATGGAGTCTGGAGGAGGCTTGATCCAGCCGGGGGGGTCCCTGAGACTCTCCTGTGCAGCCTCAGGACTCACCGTCAGTAGCAACTACATGAGCTGGGTCCGCCAGGCTCCAGGGAAGGGGCTGGAGTGGGTCTCACTTATTTATAGCGGTGGTAGGACATACTACGCAGACTCCGTGAAGGGCCGATTCACCATCTCCAGAGACAATTCCAAGAACACCTTGTATCTTCAAATGAACAGCCTGAGAGCCGAGGACACGGCCATGTATTACTGTACGAGAGATAATATAACGTGGTTCGGGGAGGAAAACTACTCCTACTACGGAATGGACGTCTGGGGCCAAGGGACCACGGTCACCGTCTCCTCA
>A.1E.43
CAGGTGCAGCTGCAGGAGTCGGGCCCAGGACACGTGAAGCCCTCGGAGACCCTGTCCCTCACCTGCGCAGTCTCTGGTTACTTCGTCAGCAGTGGATATTCCTGGGACTGGATCCGGCAGCCCCCAGGAAAGGGGCTGGAGTGGATTGGAAATATTTATAGTAGTGGGAGCACCTCCTACAATCCGTCCCTCAAGAGTCGAGTCACCATATCACTAGACACGTCCAGGAACGAGTTCTCCCTGAAGCTGACTTCTGTGACCGCCGCAGACACGGCAATCTACTACTGTGCGAGAAGTCCTGAGTACAATTCTGGTTCGGGGAGTTATGATTTTGACAGCTGGGGCCAGGGAGCCCTGGTGACCGTCTCCTCA
>A.1E.431
CAGCTGCAACTGCAGGAGTCGGGCCCAGGACTGGTGAAGCCTTCGGAGACCCTGTCCCTCACCTGCACTGTCACTGGTGGCTCCGTCACGCTCATGTTCCTCTGGGGCTGGCTCCGCCAGCCCCCCGGGAAGGGTCTGGAATGGTCGGGAACTGCCCGTTACAATGGGAACACCTACTACAACCCGTCCCTCCAGAGTCGAATCACCATGTCAGTCGACACGTCCAAGAACCAGTTTTCATTGAAACTGACTTCTGTGACCGCCACGGACTCGGCCTTATATTACTGTGCGAGAGTTGTCGAAGAGGGTGGCACGGACTTCTGGGGCCAGGGAGCCCTCGTCACCGTCTCCTCAG
>A.1E.432
CAGCTGCAGCTGCAGGAGTCGGGCCCAAGACTGGTGAAGCCTTCGGAGACCCTGTCCCTCACCTGCACTGTCTCTGGTGTCTCCATCAGTAGTTACTACTGGAGCTGGATCCGCCAGCCCGCCGGCAAGGGACTGGAGTGGATTGGGCGTATCTCTCCCAGTGAGAGTACCATGTACAGCCCCTCCCTCAAGAGTCGAGTCACCATGTCATTAGACACGTCCAAGAACCAGTTCTCCCTGAAGCTGACCTCTGTGACCGCCGCGGACACGGCCGTGTATTACTGTGCGAGAGAGAAACCCGCGGGGCCCTTTGACTACTGGGGCCAGGGAACCCTGGTCACCGTCTCCTCA
>A.1E.434
GAGGTGCAGCTGGTGGAGTCTGGGGGAGCCTTGGTTCAGCCAGGGCGGTCCCTGAGACTCTCCTGTGCAGCTTCCGGATTCACCTTTCGTGATTATACTATGAGCTGGTTTCGCCAGGCTCCGGGGAAGGGGCTGGAGTGGGTTGGCTTCATTAGAAGGCAAGCTTTTGGTGGGACAACAGAATACGCCGCAGCTGTGAAAGGCAGATTCACCATCTCAAGAGATGATTCCGCAAGCATCGCCTATCTGCAAATGAACAGCCTGAAAACTGAGGACACAGCCGTTTATTACTGTACTAGAGGATCTTTGGAACAGAACTACTGGGGCCAGGGAACCCTGGTCACCGTCTCCTCGG
>A.1E.435
CAGGTGCAACTGTCGGAATCTGGGGGAGCCTTGGTACAGCCGGGGGGGTCCCTGAGACTCTCCTGTGCAGCCTCTGGATTCACCTTCAGCAGTTATGGCATCCACTGGGTCCGCCAGGCTCCAGGCAAGGGGCTGGAGGGGGTGGCAGTTATATCATATGACGGAAGTAGAACATCTTATGCAGACTCCGTGAGGGGCCGATTCACCATCTCCAGAGACAATTCCAAGAACACGCTGTATCTGGAAATGAACAGCCTGAGAGCGGAGGACACGGCTGTCTATTACTGTGCGAAGGATCACGCTAGCAGCAGCTGGTATCCTAACTACTACGGTTTGGACGTCTGGGGCCAAGGGACCACGGTCACCGTCTCCTCA
>A.1E.436
GAGGTGCAGTTATTGGAGTCGGGGGGAGGCCTGGTAGAGCGGGGGGGGTCCCTGCGACTCTCCTGTGCAGGCTCTGGATTCACCTTTAGAAGATATGCCATGACTTGGGCCCGCCAGGCTCCAGGGAAGGGGCTGGAGTGGGTCGCTGGTATCAGCGATAATGGTGCTACTACATACTACGCAGACTCCTTCCAGGGCCGCTTCACCGTCTCCAGAGACAATTCCAAGAGCTCACTGTATCTGCAAATGAGCAGTCTCAGGGCCGAAGACACGGCCGTCTATTATTGTGGGAAAGGACAGAAACCTTGTTCTGGAGGCACCTGCTACCCCATCAATCTTGACTTCTGGGGCCAGGGAGAATTGGTCACCGTCTCCCCGG
>A.1E.437
CAGGGGCAATTGGTGGAGTCGGGGGGAGGCGTGGTCCAGTCTGGGAGGTCCCTGAGACTCTCCTGTGCAGCCTCTGGATTCACATTCAGTGACTTTGGCATACACTGGGTCCGCCAGGCTCCAGGCAAGGGGCTGGAGTGGGTGGCAGTCATTTCATATGATGGAAGTAATATATTTTATGGGGAGACCGTGAAGGGCCGATTCACCATCTCCAGAGACAATTCCAAGAACACGGTATATCTCCAAATGAACAGTCTGAGAGCTGAGGACACGGCTGTCTATTACTGTGCGAATGACTGGCAGCGCCTAATAGTACGGCATTCGGTGTCGGGGGCCATCCTGCAGTCCTGGGGCCAGGGAACCCTGGTCACCGTCTCCTCAG
>A.1E.438
CAGGTGCAGCTGCAGGAGTCGGGCCCAGGACTGGTGAAGCCTTCACAGACCCTATCCCTCACCTGCACTGTCTCTGGTGCCTCCATCAGCAGAGGTGGTTACTACTGGACCTGGATCCGCCACCACCCAGGGAAGGGCCTGGAGTGGGTTGGCTACATCTATTACAGTGGGAGCACCTACTTCAGCCCGTCCCTCAAGAGTCGACTTACCATGTCCTTAGACACGTCTAAGAACCAGTTCTCCCTGAGACTGAGCTCTGTGACTGCCGCGGACACGGCCGTTTATTACTGTGCGAGTTTTTCTGACTACGGTGCCCCGGACTGGGGCCAGGGAACCTTGGTCACCGTCTCCTCA
>A.1E.439
CAGGAGCGACTGGTGGAATCTGGGGGAGGCGTGGTCCAGACTGGGAGGTCCCTGAGACTCTCCTGTACAGCCACTGGATTCTCATTCGGAAGTTATGGCATGTACTGGGTCCGCCAGTCTCCAGGCAAGGGTCTGGAGTGGGTGGCCTCTATATTATACGATGGAAGTAAAAAAGATTATGCAGACTCCGTGAAGGGACGATTCACAATCTCCAGAGACAATTCCAAGAACACACTGTACCTGGAAATGATCAACCTCAGAGTTGAGGACACGGCTCTCTTTTACTGTGCGAAGGAGGTGGCCTGCGTGTCTCACGGTGGCGGTAATTGCTACGCTATGGACGTCTGGGGCCAAGGGACCACGGTCACCGTCTCCTCA
>A.1E.44
CAGGTGCAGCTGCAGGAGTCGGGCCCAGGACTGCTGAAGCCTTCGGAGACCCTGTCCCTCACCTGCGCTGTCTCTGGTTACTCCATCAGTAGTGATTGTTGGGGCTGGATCCGGCAGCCCCCAGTGAGGGGGCTGGAGTGGCTTGGCCGTATTAAAAGCGAAACTGATGGTGGCACAATAGACTACGCTGCACCCGTGGAAGGCAGATTCACCATTTCAAGAGATGATTCAAAAAACACGGTGTATCTGCAGATGAACAGCCTGAAAACCGAGGACACAGCCGTGTATTACTGTACCCCTCATTACTATGATAGGAGTGGTTATTTTTACTACTTTGACTTCTGGGGCCAGGGAACCCTGGTCAACGTCTCCTCA
>A.1E.445
GAGGTGCAGCTGGTGGAGTCTGGGGGAGGCTTGGTTCAGCCTGGCAGGTCCCTGAGACTCTCCTGTGCAGCCTCTGGATTCCCATTTGAAGATTATGCCATGCATTGGGTCCGGCAAGTTGCAGAGAAGGGCCTGGAGTGGGTCTCGAGTGTCAGCTGGAATGGAAATCCCATAGGCTACGCGGCCTCTGTGAAGGGCCGATTCACCATCTCCAGAGACAACGGGAAGAAGTCCCTGTATTTGCAAATGGACAGCCTCAGAGCCGACGACACGGCTGTTTATTACTGTGTGAGGGAAGACTTTTTCGACTCCTGGGGCCAGGGAACCCTGGTCACCGTCTCCTCA
>A.1E.446
GACGTGGAACTAGTGGAATCTGGGGGAGGCCTGGTCAAGTCGGGGGGGTCCCTGAGACTCTCCTGTGTCGCCTCTGGATTCTCCTTCAGTAGCTTCAGTATGAATTGGGTCCGCCAGGCTCCAGGGAAGGGGCTGGAGTGGGTCTCTTCCATCACTAGCCGAAGCACTTACAAATACTATGCGGACTCAGTGAAGGGCCGCTTCACCATCTCCCGCGACAACGTCAAGAGTACAGTGTATCTGGAGATGGACAACCTGAGAGACGAGGACACGGCAGTGTACTACTGTGCGAGTGAGGGGGGCAGTAATACCAGACAGTACTACTATTACGCTATGGACGTCTGGGGCCGAGGGACCACGGTCACCGTCTCCTCA
>A.1E.451
CAGGTTCAACTGGTGCAGTCTGGAGGTGAGGTGAGGAAGCCAGGGGCCTCAGTGAAGGTCTCGTGCAAGGCTTCTGGTTACGCCTTTCTAAGTTATGGAATCGCCTGGGTGCGACAGGCCCCTGGACAAGGGCTTGAGTGGGTGGGATGGATGAGTCCTCAATACGCTAGTAAAGTTTATGCGCAGAGACTCCAGGGCAGAGTCACCATGACAACAGACAAGTCCACAAATACAGTCTACATGGAACTGAAGAGCCTGAGTTCCGACGACACGGCCGTCTACTATTGCGCGAGAGATTTTGTTAATTATTATGACACGAGTAATTATAAGAGGCCTCGTGAGAACTCCGCTATGGACGTCTGGGGCCAAGGGACCGCGGTCATCGTCTCCTCA
>A.1E.453
CAGGTGCAGCTGCAGGTGTCGGGCCCAGGACTGGTGAAGCCTTCGGAGACCCTGTCCCTCACCTGCACTGTCTCTGGCTTTTCCATCAGCAGTGGTTACTACTGGGGCTGGATCCGGCAGCCCCCAGGGAAGGGGCTGGAGTGGATTGGCACTATCTATCATAGTGGAAGCACCTATTTCAACCCGTCTCTCAAGAGTCGAGTCACCATATCAGTGGACACGTCCAAGAACCAGTTCTCCCTGAAATTGAGTTCTGTGACCGCCACAGACACGGCCGTGTATTACTGTGCGAGAGCCGATACAGCTTTTGACGAGTACTACTTTGACATTTGGGGCCAGGGAGCCCTGGTCACCGTCTCCTCT
>A.1E.455
CAGCTGCAACTTCAGGAGTCGGGCCCAGGACTGATGAAGCCTTCGGAGACCCTGTCCCTCACTTGCACTGTCTCTGGTGGCTCCATCAGCAGTAATAGCTACTACTGGGCCTGGATCCGCCAGCCCCCCGGGAAGGGGCTGGAATGGATTGGGAGTATCTTTTATAGTGGGAGCACCTACTACAACCCGTCCCTTAAGAGTCGAGTCACGGCATCAATAGACACGTCCAAGAACCAGTTCTCCCTGAGGCTGAGCTCTGTGACCGCCGCGGACACGGCCGTATATTACTGTGCGAGACAACCCGACTGGCACTTCGATCTCTGGGGCCGTGGCACCCTGGTCACTGTCTCCTCAG
>A.1E.456
GGACTGCAGCTGGTGGCGTCTGGGGGAGGCTTATCCAGCGGGGAGTCCCTGAGACTCTCCTGTACAGTCTCTGGGTTCACCGCCAGTAGTCTTTCCATCAGTTGGGTCCGCCAGGCTCCAGGGAAGGGGCTGGAGTGGGTCTCCGTTCTTTACACCGGCGGTGTCACAGACTACGCAGACTCCGTGAAGGGCCGATTCAGCGTCTCCACAGACTATTCCAAGAATATGGTGAATCTTCAAGTCGACAGACTGCGAGCCGAGGACACGGCCGTATATTATTGCGCGACAGTCGAGAGGGACGACGATATTTTGACTGGTTATTTTTACTATTTAGCCTTATGGGGCCAGGGAACCCTGGTCACCGTCTCCTCA
>A.1E.458
GCGGTACACCTGGTGGAGTCGGGGGGAAACTTGGTCCAGTCGGGGGGGCCCCTGAGACTCTCCTGTGCAGCCTCTGGATTCATGCTAAGTAACTATTGGATGACCTGGGTCCGCCAGGTTCCAGGGAAGGGGCTGGAGTGGGTGGCCACTATAAAACAAGATGGAAGTGAGAAATACTATGTGGACTCTGTGAAGGGCCGATTCACCATCTCCAGAGACAACGCCAAGAACTCACTGTATCTGCAAATGAACAGCCTGAGAGCCGAGGACACGGCTGTGTATTACTGTGCGAGAGTTTTCGGGCCGCGGGCCAAAATACGTTCAGTAAACGGTATGGACGTCTGGGGCCAAGGGACCACGGTCACCGTCTCCTCA
>A.1E.46
CAGCTGCAGCTGCAGGAGTCGGGCCCAGAACTGGTGAAGCCTTCGGAGACCCTGTCCCTCACCTGCACTGTCTCTGGTGTCCCCATCGGCAGTAGTCCTTACTACTGGGGCTGGATCCGCCAGCCCCCAGGGAAGGGGCTGGAGTGGATTGGGACTATCTCTTATGGTGGATCCCCCTATTCCAACCCGTCCCTCAGGAGTCGAGTCACCATATCACTAGACACGTCCAAGAACCAATTCTCCCTGAGGCTGACCTCTGTGACCGCCGCGGACACGGCCGTGTATTACTGTGTGAGAGATCTTGGCGATTCTAGTAGTGACTGCTGGGGCCAGGGAACCCTGGTCACCGTCTCCTCAG
>A.1E.461
GAGGTGCAGCTGGTGGAGTCGGGGGGAGGCCTGGTACAGCCTGGGGGGTCCCTGAGACTCTCCTGTGCAGCCTCTGGATTCACCTTTAGTAGTTATAGCATGAATTGGGTCCGCCAGGCTCCAGGGAAGGGACTGGAGTGGGTCTCGTCCGTAAGTAGTATTGGTACTTACATATATTATGCAGACTCAGTGAGGGGCCGATTCACCATCTCCAGAGACCACGCCGAGAACTCACTGTATCTGCAAATGAACAGCCTGAGACCCGAGGACACGGCTGTATATTTCTGTGCGAGAGATCATAGGACGATTGGGGCAATAACGCGGGTGGAAGACTACTACCTCGGCATGGACGTCTGGGGCCAAGGGGCCACGGTCATCGTCTCCTCA
>A.1E.462
GAGGTGCGCCTGGTGGAGTCTGGGGGAGGCTTGGTCCAGCCGGGGGGGTCCCTGAGACTCTCCTGTGCAGCCTCTGGATTCACCTTTAGTGACTATTGGATGACCTGGGTCCGCCAGGCTCCAGGGAAGGGGCTGGAGTGGGTGGCCAACATAAAGCAACGTGGAAGTGAGACATACTATGTGGACTCTGTGAAGGGCCGATTCACCATCTCAAGAGACAACGCCAAGAACTCACTGTCTCTGCAAATGAACAACCTGAGAGCCGAGGACACGGCTGTCTATTACTGTACAAGACTGGGGAAAGGGAGTGGCAACTATCCCTACTACTATTATGGTATGGACGTCTGGGGCCATGGGACCACGGTCACCGTCTCCTCA
>A.1E.464
GAGGTGCAGCTGTTGGAGTCTGGGGGAGGCTTGATACAGCCTGGGGGGTCCCTGAGACTCTCCTGTGGAGCCTCTGGATTCACCTTTAGCACCTATTCCATGAGCTGGGTCCGCCAGATTCCAGGGAAGGGGCTGGAGTGGGTCTCAACAATTACTTATGGTGGTGATAGCACATACTACGCTGACTCCGTGAGGGGCCGGTTCACCATCTCCAGAGACAATTCCAAGAGCATTCTGTATCTCCAAATGAACAGCCTGAGAGCCGAGGACACGGCCTTATATTACTGTGCGAAAGAAAAGGGTATAGCATTTCGTCTTCTACACCACTACGGCATGGACGTCTGGGGCCACGGGACGAAGGTCACCGTCTCCTCA
>A.1E.465
GAGGTGGAGTTGTTGGAGTCTGGGGGAGGCTTGGTCCGGCGGGGGGGGTCCCTGAGACTCTCCTGTGAAGGCTCTGGATTCACGTTTAGCAGCTATGCGGTGGCGTGGGTCCGCCAGGCTCCAGGGAAGGGACTGGAGTGGGTCTCAGCAATTAGTCATGATGGTATCACATTTTACGCAGACTCCGTGAAGGGCCGGTTCACCATCTCCAGAGACAATTCCAAAAGGACCCTATATCTGGAAATGACCAACTTGAGAGCCGACGACACGGCCGTTTATTTCTGTGCGAAAGGGGCTGCGACGGCTATTAATTCTTGCTCTGTGTGTGAATTAGACTCCTGGGGCCAGGGAACCCTGGTCTCCGTCTCCTCAG
>A.1E.468
GAGGTGCAGGTGGTGGAGTCTGGCGGAGGCTTGAAACAGCCCGGGGGGTCCCTGAGACTCTCCTGTGCAGCCTCTGGATTCACCTTCAGTAACTATAACATGAACTGGTTCCGCCAGGCTCCAGGGAGGGGGCTGGAGTGGCTTTCATTCATTAATGGCGGCAGTACTTCCATATACTACGCAGACTCTGTGAAGGGCCGATTCACCATCTCCAGAGACAATTCCAAAAACAGTCTCTATCTGCAAATGACCAGCCTGAGACCTGACGACACTGCTATTTATTACTGTGCGAAGCCCATAAGCCACTATGACCCACGATTCTACGCTATGGACGTCTGGGGCCGAGGGACCACGGTCACCGTCTCCTCA
>A.1E.469
GAGGTGCAACTGGTGGAGTCTGGGGGAGGCCTGGTCAAGCCGGGGGGGTCCCTGAGACTCTCCTGTGAAGCCTCTGGATTCGCCTTCAGTAGTTTTTCCATGAATTGGGTCCGCCAGGCTCCAGGAAAGGGACTGGAGTGGGTCTCCTCCATTAGTTATCGTTCTGCCTCTATTTACTACGCTGACTCAGTGAGGGGCCGATTCACCATCTCCAGAGACAACACCAAGAACTCCCTGTTTCTGCAAATGAGCAGCCTGAGCGCCGAAGACACGGCTGTCTATTACTGTGCGAGAGAGACAGTGGGAGCGCGACACCTGGGACATGAAGCTTTTGATGTCTGGGGCCAAGGGACAATGGTCATCGTCTCCTCA
>A.1E.471
GAGGTGCACCTGGTGGGGTCTGGGGGAGGCTTGGTCCAGCCGGGGGGGTCCCTGAGACTCTCCTGTGCAGCCTCTGGATTCACCTTTAGTAGTTTTTTCATGAGCTGGGTCCGCCAGGCTCCAGGGAAGGGGCTGGAGTGGGTGGCCAACATAAAGCAAGATGGAAGTGACAAGAGGTATGTGGACTCTGTGAAGGGCCGATTCACCATCTCCAGAGACAACGGCAAGAACTCACTGTATCTGCAGATGAACAGCCTGAGAGCCGAGGATACGGCTGTTTATTACTGTGTGAGATGTTGTGGCGGGGGTAGCGATGGAACTGACTACTGGGGCCAGGGAACCCTGGTCACCGTCTCCTCA
>A.1E.472
CAGGTGCAGCTGGTGGAGTCTGGGGGAGGCGTGGTCCAGCCTGGGAGGTCCCTGAGACTCTCCTGTGCAGCCTCTGGATTCGTCTTCACTAGCCATGGCATGCACTGGGTCCGCCAGACTCCAGGCAAGGGGCTGGAGTGGGTGTCTTTTATATCATATGATGGAGGTAATAAATACTATGCAGACTCCGTGAAGGGCCGATTCACCTCCTCCAGAGACAATTCCAAGAACACGCTGTATCTGCAAATGAACAGCCTGAGAACTGAGGACACGGCTGTGTATTACTGTGCGAAAGGATCCCACCATTTACGATATTTTGACTGGCTCCCCTTTGACTACTGGGGCCAGGGAACCCTGGTCACCGTCTCCTCAG
>A.1E.473
CAGGTGCAGCTGGTGCAGTCTGGGGCTGAGGTGAAGAAGCCTGGGTCCACGGTGAAGGTCTCCTGCAAGGCTTCTGGAGGCACCTTCAACAACGATGCTATCAACTGGGTGCGACAGGCCCCTGGACAGGGGCTTGAGTGGATGGGAGCGGTCATCCCTATCTTTGGTACAGCAAACTACCCACAGAGGTTCCAGGGCAGAGTCACGATTACCGCGGACACATCCACGAGCACAGCCTACATGGAGCTGAGCAGCCTGAGATCTGAGGACACGGCCGTGTATTACTGTGCGAGAGATCAATGTAGTCCTTAAAGCTGCTATGGGCCTCTTGGGCACGGGTGGTTCGACCCCTGGGGCCAGGGAACCCTGGTCACCGTCTCCTCAG
>A.1E.474
CAGGTGCAGCTGGTGGAGTCTGGGGGAGGCGTGGTCCAGCCTGGGAGGTCCCTGAGACTCTCCTGTGCAGCCTCTGGATTCACCTTCAGTACCTATGGCATGCACTGGGTCCGCCGGGCTCCAGGCAAGGGGCTGGAGTGGGTGGCAATGATATCATATGATGGAAGTACTACATACTATGCAGACGCCGTGAGGGGCCGATTCACCATCTCCAGAGACAATCCCAAGAACACACTGTCTCTGCAAATGAACAGCCTGAGAGCTGAGGACACGGCTCTATATTACTGTGCGAAAATGATTCGCGGATATAACTTTGGTCTAGGGTGCCTCGACTACTGGGGCCAGGGAACCCTGGTCACCGTCTCCTCAG
>A.1E.476
CAGGTGCAGCTGGTGCAGTCTGGCCATGAGGTGAAGCAGCCTGGGGCCTCAGTGAAGGTCTCCTGCAAGGCCTCTGGTTACAGTTTCACCACCTACGGTTTCAGCTGGGTGCGACAGGCCCCTGGACAAGGGCTTGAGTGGATGGGATGGATCAGCCATTCCAATACTATCATAAAGTATGCACAGAAATTCCAGGGCAGAGTCACCATGACCACAGACGCATCCTCGACCACAGCCTACATGGAGTTGAGGAGCCTAACATCTGACGACACGGCCGTCTACTACTGTGCGGGAGTGGACTATTATTATGATGTAGGTGGTGACACCTCCTACTACTACGCTTTGGACGTCTGGGGCCAAGGGACCACGGTCACCGTCTCCTCA
>A.1E.479
CAGGTGCAGCTGGTGCAGTCTGGGCCTGAGGTGAAGAAGCCTGGGGCCTCAGTGAAGGTCTCCTGCAAGGCCTCTGGATACACCCTCATTGAATACTACTTACACTGGGTGCGACAGGCCCCTGGACAAGGGCCTGAGTGGATGGGAAGGATCGACCCCAATAGTGGTGTCGCAACCTATGCACAGAAGTTTCAGGGCAGAGTCACCATGACCAGGGACACGTCCGTCAACACAGCCTACATGGACGTGAGCAGGCTGAGATCTGACGACACGGCCGTTTATTACTGTGCGAGCCCCTCACGGGGATATTGCAGCAGTACCAGTTGCTCTTCGGGGGCTTTTAATATCTGGGGCCAAGGGACAAAGGTCACCGTCTCTTCAG
>A.1E.481
CAGCCACAACTACTGCAGTCCGGGTCTGAGGTGAAGAAGCCTGGGGCCTCATTGAAGGTCTCCTGCAAGGCCTCTGGATACATCTTCACAGATTATGATATTCACTGGGTGCGCCAGGCCCCTGGACAAGGGCCAGAGTGGATGGGGTGGCTGAACCCTCAGACTCACTACACATCCTCTTCACAGAAGTTCCAGGGCAGAATTACCATGATGTGGACGGCCTCCTCAGCCACAGCCCACATGGACCTGGCCAGGCTGACATTCGAGGACACGGCCGTCTATTTCTGTGCGAGAATCCCCAACTACAATACGTCGAGTCCCGACTGGGGACATTATTATTATGGACTGGACGTCTGGGGTCAGGGCGTTGCGGTCACCGTCTCGTCAG
>A.1E.483
GAGGCGCAGCTGGCGGAATCTGGGGGAGGCTTGGTACAGCCCGGGGGGTCCCTGAGACTCTCCTGTGCAGGCTCCGGATTCACCTTCAGGGGGTACGACATGCACTGGGTCCGCCAAGTTGCAGGAGAAGGTCTGGAGTGGGTCTCAACTATCACTACTGCTGGAGACACAAGTTATGCAGACTCCGTGAAGGGCCGATTCATCGTTTCCAGAGACAATGCCAAGAGCTCCCTGTATCTGCAAATGAACAGCCTGACAGTCGGGGACACGGCTCTCTATTACTGTGCAAGAGAGGTTGTTGGTAATCTAGTGGGCCAATACGGTATGGACGTCTGGGGCCAAGGGACCACGGTCACCGTCTCCTCA
>A.1E.484
GAACCGCAAGTGTTGGAGTCTGGGGGAGACGTGGTGCAGCCTGGGGGATCCCTGACACTCTCCTGTGTAGGCTCTCGCTTCAACTTTTATAGTTATGCCCTGAGTTGGGTCCGCCAGGGTCCAGGGAAGGGCCTGGAGTGGGTCGCAACTATTAGCAGTTCCAGCGAGACCACATATTACGCTGACTCCGTGAAGGGCCGCTTCACCATCTCCAGAGACACATCCAAGAGCACTGTCTATCTGCAAATGGACAGCCTGCGAGCAGAGGACTCGGCCGTCTATTACTGTGCGAAAGATCCCCACGGGGGCATTGCAACTCCTAATTACTTTGACCGCTGGGGCCAGGGAACGCAGGTCACCGTCTCCTCAG
>A.1E.485
GAGGTGCAGCTCGTAGAATCAGGGGGAGGCGTGGTAAAATCTGGGGGGTCCCTAAGACTGTCCTGTGCAGCCTCGGGATTCACCTTCAGTTCCTATTCCATGGCCTGGGTCCGCCAGGCCCCAGGAAAGGGACTGGAGTGGGTTTCATACATTAGCGGTACTAGTGATAGTGTATACTACGCAGACTCTCTGCAGGGCCGATTCACCATCTCCAGAGACAACACCAAGAACTCACTGTTTCTGCAAATGGACAGCCTGAGAGTCGAGGACACGGGTGTCTATTATTGTGCGAGAGTTATGTCCCGGACCCTACACGGCTATTATTACGGTATGGACGTCTGGGGCCAAGGGACCACGGTCACCGTCTCTTCA
>A.1E.486
GTGGTGCAGTTGGTGGAGTCTGGGGGAGGCCTGGTCAAGCCTGGGGGGTCCCTGAGACTCTCCTGTTCAGCCTCTGGATACACCCTCAGTAGTTTTAGTATGAGTTGGGTCCGCCAGGCTCCGGGGAAGGGGCTGGACTGGGTCGCATATATCAGTAGTAGTAGAGGTCACATATACTATTCAGACTCAGTGACGGGCCGTTTCACCATCTCCAGAGACGACGCCACGAACTCACTGTATCTGCAAATGAGCAGCCTGAGAACCGAGGACACGGCTGTCTATTACTGCGCGAGATTCTTTTGTAGTACAACCACTTGTTCAAGTCTGGGGGCTGACTACTGGGGCCAGGGCACCCTGGTCAACGTCTCCTCA
>A.1E.487
GACGTGCAGGTGGTGGAGTCTGGGGGAGGCTCGGTACAGCCTGGAGGGTCCCTGCGACTCTCCTGTACAGCCTCTGGATTCCCCTTCGATAGTTATGAAATGAACTGGGTCCGCCAGGCTCCAGGGAAGGGGCTGGAGTGGGTTTCATTCATTAGTAGTAGTGGTACTAGCATATATTTCGCAGACTCTGTGAAGGGCCGATTCACCGTCTCCAGAGACAACGCCAAGAACTTAGTGTTTCTGCAAATGAACAGCCTGAGAGCCGACGACACGGGAGTTTATTACTGTGCGAGAGATGGTGGGAGGTACAATGGCTACTATTACGGTATGGATGTCTGGGGCCAAGGGACCACGGTCATCGTCTCCACA
>A.1E.488
GACGTGCAGCTGGTGGAGTCCGGGGGAGGCTTGGTCCAGCCTGGGGGGTCCCTGACACTCTCCTGTGCTGTCTCTGGGCTCACCTTCAGTGGCTCTGCCATACACTGGGTCCGCCAGGCTTCCGGGAAAGGGCTGGAGTGGGTTGGCCGTATTAGAAGCAAAGCTTACAATTTCGCGACGTCTTATGTCACGTCGGTGGAAGGCAGGTTCACCCTCTCCAGAGATGATTCAAGGAACATGACATTTCTGCAAATGAACAGCCTGAAAGACGAGGACACGGCCGTTTATTTTTGCACCAGGCCCCGCTTCGGCGGTTCCTCACGGGATGGGGACTACTGGGGCCAGGGAGCCCTGGTCACCGTCTCCGCA
>A.1E.49
CAGCGGCAGCTGCAGGAGTCGGGCCCAGGGCTGCTGAAGGCTTCAGAGACCCTGTCTCTCACATGCATTGTCTCTGGTGACTTAATCAGCAGTCGCGACGACTACTGGGCCTGGATCCGCCAGTCCCCAGGGAAGGGCCTGGAGTGGATAGGGAGTATCCACTATAGTGGGACCACCGACTACAACCCGTCCCTAAAGAGTCGAGTCACCGTGTCAGTAGACACGTCCAAGAATCAATTTTCTCTGAAGGTGAGGTCTGTGACCGCCGCGGACACGGCCGTTTATCACTGTGCGAGAGAGGCCCGGTATAATTGGGTCCCGTACTACTTTGACCAGTGGGGCCAGGGAAACATGGTCATGGTCTCGTCAG
>A.1E.491
GAGGTGCAACTGGTGGAGTCTGGAGGAGAGTGGATCCAGCCTGGGGGGTCCCTGAGGCTCTCCTGTGCAGCCTCTGGCTTCATCGTCAATAACAACTTCATGAGTTGGGTCCGCCAGACTCCAGGGAAGGGGCTGGAGTGGGTCTCAGTTATTTATAGCGATCATAACACACACTACGCAGACTCCGTGAAGGGCCGATTCACCATCTCCAGAGACACTTCCAAGAACACGCTGTTTCTTCAAATGAACAGCCTGAGACCCGAGGACACGGCCATATACTACTGTGCGAGAGAGGGGGCCTACTACGGTGGTAACCCCCTTGACTACTGGGGCCAGGGAACCCCGGTCATCGTCTCCTCA
>A.1E.492
GAGGTGCAGCTGGTGGAATCTGGGGGCGGCTTGGTACAGCCTGGCAGGTCCCTGACACTCTCGTGTGCAGTCTATGCATTCCCCTCTGACGGTAGTGCCATGCACTGGGTCCGCCAAGTTCCAGGGAAGGGCCTGGAGTGGGTCTCAGGTATTATGTGGACTAGTGATGAGGTGGGCTATGTGGACTCTGTGAAGGGCCGATTCACCACCTCCAGAGACAACGCCAAGAACTCCCTATATCTGCAAATGAGCAGTCTGACAGCTGACGACACGGCCATCTATTACTGTGTAAAAGATATCCAGGCAGGCGGTGCGGCCGTCTGGGGCCAGGGGACCACGGTCACCGTCTCCTCA
>A.1E.493
GAGGTGCTGCTTTTGGCATCTGGGGGAGGATTGGCACAGCCTGGGGGGTCCCTGAGACTCTCGTGTGCGGCCTCTGGATTCACCTTTAACGATTATGCCCTGGCCTGGGTCCGCCAGGCTCCAGGGAAGGGGCTGGAGTGCGTCTCAGTAATAGGTAGTGGTGGTGATGGCATAAACTACGCAGACTCCGTGAAGGGCCGCTTCATCATCTCCAGAGACAATTCCAAGAGAACTCTGTCTCTGCAACTGAACAGCCTGCGAGCCGAGGACACAGCCATCTATTACTGTGCTAAGTATGGCCACGAACGAGCTGTCCGGTACTTCGATCTCTGGGGCCGTGGCACCCTGGTCACTGTCTCCTCAC
>A.1E.495
GATGTGTTATTGGTGGAGTCTGGGGGAGCCCTGGTCAAGCCGGGTGGGTCCCTCAGACTCTCCTGTGCAGCCTCTGGATTCACCTTCAACCACTATGCCATGACCTGGGTCCGCCAGGGTCCAGGGAAGGGGCTGGAGTGGGTCCAAGTGATTAGTCCAGTGTGCGACACATACTACGCAGACTCCGTGAAGGGCCGGTTCACCATCTCCAGAGACAGATCCAAGAACACGTTTTTTGCAAATGACAGTCTGAGAGCCGCAGACACGGCCGAATATTACTGTGCCAAGGACGAGGGCGGGGGCAGTGGTGTCTGGTTCGGTGGCTCTTCCGCCGTTTTGGACGTCTGGGGCCAAGGGACCACGGTCACCGTCTCCTCA
>A.1E.496
CAGGTGCAATTGGTGCAATCTGGGGCTGAGGTGAAGAAGGCTGGGGCTTCACTGAAGATATCCTGCCAGGCTTCCGGATACATCTTCACCTCTTTCTACATCCACTGGGTGCGACAGGCCCCTGGACAAGGGCTTGAGTGGATGGGATGGATCATCCCTACATCTGGACTCACAGACCTTCCACAGAGATTTCAGGGCAGGGTCACCCTGACCAGGGACACATCCATCAACACGGCCTACATGGAGGTGACCGGTCTGGCGTCTGACGACACGGCCGTCTATTTCTGTGCGAGAGAGATTGGGCGTTTATATGACAGTAATCATTATCGAAGGGCCTTTGACTACTGGGGCCAGGGAACCCTGGTCACCGTCTCCTCAG
>A.1E.499
CAGGTGCACCTGGTGGAGTCTGGGGGAGCCGTGGTCAAGCCTGGAGGGTCACTGAGACTCTCCTGTGTAGTCTCTGGATTCACCTTCGGCGACTACTACATGAACTGGATCCGCCAGGCTCCAGGGAAGGGGCTGGAGTCGGTCGCATACATTAGTGAAAGTGGAACTACAGTATATTACATGGATTCTGTGAGGGGCCGATTCACCATCTCCAGAGACAACGCCCTGAATTCGGTGTACTTGCAAATGAACAGCCTGCGACACGAGGACTCGGGCGTTTATTTCTGTGCGAGAGAGGCCGTCTCACCTGTTAATATCCCTTATTTTGACTACTGGGGCCAGGGAGCCCTGGTCAACGTCTCCTCA
>A.1E.50
CAGGTACAACTGCAGCAGTCAGGTCCAGGACTGGTGAAGCCCTCGCAGACCCTCTCACTTACCTGTGCCATCTCCGGGGACAGTGTCTCTACCAACAGTGCTGCTTGGCACTGGCTCAGGCAGTCCCCATCGAGAGGCCTTGAGTGGCTGGCAAGGACATACTACAGGTCCAAGTGGTATAATGATTATGCAGTATCTGTGAAAAGTCGAATAATCATCAACCCAGACACATCCAAGAACCAGTTCTCCCTGCAGCTGAACTCTGTGACTCCCGAGGACACGGCTGTGTATTACTGTGCAAGAGGGAAACAGCTATGGTCCGTCTTTGACTCCTGGGGCCAGGGAACCCTGGTCACCGTCTCCTCA
>A.1E.500
CAGGTGCAGTTGGTGCAGTCTGGGGCTGAGGTGAAGGAACCTGGGGCCTCAGTGAAGGTCTCCTGTCAGACTTTTGGAGACACCTCCGCCGGCTACTATATGCATTGGATCCGACAGGCCCCTGGACAAGGGCTTGAGTGGATGGGATGGATCAACCCTAACACTGGAGGCACAAATTTTGCACGGAAGTTTCAGGACAGGGTCACCATGGACGGGGACACGTCCGGCACTACAGCCTACATGAACCTGACCGGACTGACATTAGACGACACGGCCACATATTATTGTACATACTATGGCATAGACTACTCCCAAGGCCGCTATGGTTTGGACGTCTGGGGCCAGGGGACCACGGTCACCGTCTCCTCA
>A.1E.501
GAGGTGCAACTGGTTCAGTCTGGAGCAGAGGTAAAAAAGCCCGGAGAATCTCTGAAGATCTCCTGTAAGGGTTCTGGATACGACTTCAGCAGATACTGGATCGGCTGGGTGCGCCGGATGCCCGGGAAAGGCCTGGAGTTGATGGGGATAGTCTATCCTGGTGACTCTGACACCAGATACAGTCCGTCCTTCGAGGGCCAGGTCACCATCTCAGTCGACAAGTCCATCAACACCGCCTACCTCCAGTGGAGGCGCCTGAAGGCCTCGGACACCGCCATCTATGTCTGTGCGAGACTGGTCCCCCCTGCCGACGAGGATAGACCACACTACTTTGACTCCTGGGGCCAGACTACCCTGGTCACCGTCTCCGCA
>A.1E.503
GACATACAACTGGTGGAGTCTGGGGGAGGCGTGGTACAGGCGGGGGGGTCATTGAGACTCTCCTGTGCCGCCTCTGGATTCACCTTTGATGACTTTGCCATCCACTGGGTCCGCCAACCTCCGGGGAAGGGCCTGGAGTGGGTCTCCATGATTAGTCGAGATGGTGACAGCCTCTATTATGCGGAATCTGTGAGGGGTCGATTCGCCGTCTCCCGAGACAACGACAAAAACTCCCTCTTTCTGGAAATGCGCAGGCTGAGAAGTGAGGACAGCGCCCTCTACTTCTGTGCAAAAGGGAAAGACGATCTGGGAAGGGTTATGGACGTCTGGGGCCAAGGGACCACGGTCAGCGTCTCCTCA
>A.1E.504
GAGGTGCACCTGGTGGGGTCTGGGGGAGGCTTGGTCCAGCCTGGGGGGTCCCTGACACTCTCCTGTGCAGCCTCTGGATTCACCTTTAGTAACTATTGGATGAGTTGGGTCCGCCAGGCTCCAGGGAAGGGGCTGGAGTGGGTGGCCAACATAAAGCAAGGTGGAAGTGAGACATACTATGTGGACTCTGTGAAGGGCCGATTCACCATCTCCAGAGACAACGCCAAGAACTCACTGTATCTGCAAATGAACAGCCTGAGAGCCGAGGACACGGCTGTTTATTTCTGTGTGAGACAACATGGGTACAATTCGGCGTTTGATTACTGGGGCCAGGGAACCCTGGTCACCGTCTCCTCA
>A.1E.505
GAGTTGCAACTGGTGGAGTCTGGGGGTGGCCTGGTCAAGCCGGGGGGGTCCCTGAGACTCTCCTGTTCAGCCTCTGGACTCGGGTTCGATGCCTATACTATGACCTGGGTCCGCCAGTCTCCGGGGAAGGGACTCGAGTGGGTCTCCTCCATTAGTAGTGGGACAAAATACATCTACTACGAAGACTCAGTGAGGGGCCGATTCACCATCTCCAGAGACAATGACAAGAACTCACTTTTTCTGCAAATGAACAGCCTGACAGCCGAGGACACGGCTGTTTATTACTGTGGGACAGTTACGAATGACTACGGGACCAAAGGAGGATTTATTGACTATTGGGGCCAGGGGACCCTGGTCACCGTCTCCTCA
>A.1E.507
CAGGTGCAGCTGGTGCAGTCTGGGGCTGGGGTGAAGAAGCCTGGGGCCTCAGTGAAGGTCTCTTGCAAGGCTTCTGGATACGCTTTCAGCGGCTACTATCTGCACTGGCTGCGACAGGCCCCTGGACAAGGGCTTGAGTGGATGGGATGGATCAACCCGAACAGCGGTGACACAAAGTTTGCACAGAAATTTCAGGGCAGGGTCACCATGACCAGGGACACGTCCATTAGCACAGCCTACATGGAGCTGAGCAGGCTGACATATGACGACACGGCCGTATATTACTGTGCGAGAGATTGGAATTACTTTGATAGTACTGCTTTACCTTACTTCCGAGTCTGGGGCCAGGGCACCCTGGTCACCGTCTCCTCAG
>A.1E.510
CAGGTTCACGTGGTGCAGTCTGGAGCTGAAGTGAAGAAGCCTGGGGCCTCAGTGACAGTCTCCTGTCAGGCTCAAAATTACACCTTGAACAATTATGGAGTCAGCTGGGTGCGGCAGGCCCCTGGACAAGGCCTTGAGTGGATGGCTTGGATCAGCGCCTATAGTGGTAAAACAATGTATGGACATAACTTTCAGGGCAGAGTCACCGTGTCCTCTGACACGTCCACGGCCACATTTTACATGGAACTGACGAGCCTGAGATCTGACGACTCGGCCGTATATTTTTGTGGTGTGACAGTGGTGCCAAAGGGGGGGGTGACTACGGTGACTGAAGGGGAAGAAGTTGAATACTGGGGATTGGGAACACTGGTCACCGTCTCCTCAG
>A.1E.511
GAGGTGCAGCTGGTGGAGTCTGGGGGAGACCTGGTCAAGCCGGGGGGGTCACTGAGACTCTCCTGTGAAGCCTCTGGATTCTCCTTCAGGCGGTTTAGCATGAACTGGGTCCGCCAGGCTCCAGGGAAGGGGCTGGAGTGGGTCGCGTCCATCAGCGGTTCTGGACAGTTTGTGTATTATGCAGACTCAGTGAAGGGCCGCTTCACCATCTCCAGAGCCAACGCCGACAACTCAGTCTTTCTGCAGATGGACAGTCTGAGACACGAGGACACGGCTGTTTATTACTGTGCCAGAGATCAGGATGACTACACAAACCACGAGAGCTGGTTCGGCCCCTGGGGCCAGGGAACCCGAGTCACCGTCTCGTCA
>A.1E.513
GAGGTGCAGCTGGTGAAATCTGGAGGAGGCTTGATCCAGCCGGGGGGGTCCCTGACACTCTCCTGTGCAGCCTCTGGATTCACCGTCAGTAGCAATTACATGACCTGGGTCCGCCAGGCTCCAGGGAAGGGGCTACAATGGGTCTCAGTTCTCTATAGTGGTGGTGGCACAGACTATTCAGACTCCGTGAAGGGCCGATTCAGCATCTCCAGAGACAATTCCAAGAACACGCTGTATCTTCAAATGAACAGTCTCAGAGTCGACGACACGGCCGTGTATTATTGTGTGAAAGGCGGATACACCTCTGGAATGTTGGGCTACTTTGACCACTGGGGCCAGGGAACCCGGGTCACCGTCTCCTCA
>A.1E.514
GAGGTGCAGCTGGAGGAGTCGGGGGGAGGCTTGGTACAGCCTGGGGGGTCCCTGAGACTCTCCTGTGAAGCCTCTGGGTTCACCTTTAGCATTTTTGCCATACACTGGGTCCGCCAGACTCCAGGGAAGAGACTGGAGTGGGTCTCCACTATTAGTGGTGGAGATGAGACCACATACCACAGAGACTCCGTGAAGGGCCGCTTCGCCATCTCCAGAGACAATTCCAAGAACACCGTCTACCTGCAAATGAACAGCCTGAGAGCCGAGGACACGGCCGTTTATTTCTGTGCGAAAGAAAACCTCCGTGGATACAACTATGGGACAATTTACTCCTGGGGCCAGGGAACCCTGGTCACCGTCTCCTCCG
>A.1E.515
GAGCTGCAGTTGATGGAGTCTGGAGGAGGATTGATGCAGCCGGGAGGGTCCCTGAGACTCTCCTGCGCAGCCTCTGGGTTAACCGTCAGTGGCAGCTCCATGATCTGGGTCCGCCAGGCTCCAGGGAGGGGACTGGAATGGGTCTCAGTTCTTTATAGGGGTGGAACAACATACTACGCCGACTCCGTGAAGGGCCGATTCACCATGTCCAGGGACGTTGCCATGAACAGTGTGTATCTTCAAATGAAAAACTTGAGAGTCGAGGACTCGGCCGCCTATTATTGTGCCACTGATGTCAACGTGCCAGTGGCTGGCCCCTACGTCTACGTTATGGATGTCTGGGGCCGAGGGACCACGGTCACCGTCTCCTCA
>A.1E.516
GAGGTGCAGCTGGTGGAATCTGGGGGAGGCTTGGTCCACCCTGGGGAGTCCCTGAGAGTCTCCTGTGTGGCCTCTGGATTCATGTTTGATAACTATTGGATGACGTGGGTCCGCCAGGCTCCAGGGAAGGGGCTGGAGTGGGTGGCCACCATAAAGCAAGATGGAAATGAGAATTACTATGTGGACTCTGTGAAGGGCCGATTCACCATCTCCAGAGACAACTCCAAGAACTCACTGTCTCTGCAAATGAACAGCCTGAGAGCCGAGGACACGGCTGTGTATTTCTGTGCGAGAGAGCCCCACATAAACTACGGTATAGACGTCTGGGGCCAAGGGACCACGGTCATCGTCTCCTCA
>A.1E.517
GAGGTGCAGCTCGTGGAGTCCGGGGGAGGCTTGGTTCAGCCTGGGGGGTCCCTGAGACTCTCCTGTGCAGCCTCTGGATTCACCTTCAACACTTACTGGATGCACTGGGTCCGCCAAGCTCCAGGGAAGGGGCTGGTGTGGGTCTCACGCATTAATAGTGCTGGGAGTAGTGAAGACTACGCGGAGTCCGTGAAGGGCCGATTCACCATCTCCAGAGACGCCGCCAAGAACACGGTGTTTCTGCAAATGAACAGTCTGAGAGGCGAGGACACCGCTGTTTATTACTGTGCAAGAGAGGGGGGGACTGGAACGACTGGGGAATTTGACTACTGGGGCCAGGGAACCCTGGTCAGCGTCTCCTCA
>A.1E.519
GAGGTGCAGCTGGCGGAGTCCGGGGGAGGCTTGGTTCACCCTGGAGGGTCCCTGAGACTCTCCTGTGCAGCCTCCGGATTCAGGTTTAGTCTTTATGAGATGAACTGGGTCCGTCAGGCTCCAGGGAAGGGGCTGGAGTGGGTTTCATATATCGGTAGTAGTGGAAGTATTGCAATGTATGCTGACTCTGTGAGGGGCCGATTCACCGCCAGTAGAGACAACAACAAGAATTCACTATTTCTGCAAATGAACAACTTGAGACCCGAGGACACGGCTGTTTATTTCTGTGCGAGAGAAGATTATTTGGGGAGGCTGGACCCCTGGGGCCAGGGAACCCTGGTCACCGTCTCCTCA
>A.1E.52
CAGCTGCAGCTGCAGGAGTCGGGCCCAGGACTGGTGAAGCCTTCGGAGACCCTGTCCCTCACATGCACTGTCTCTGGTGGCTCCATCGCCAATAGTAATCGCTATTGGGGCTGGGTCCGCCAGCCCCCAGGTAAGGGCCTGGAGTGGATTGGCAATGGCTATTATAGTGGGAGCACCTACTACAACCCGTCCCTCGAGAGTCGACTCACCATATCAATACAGACGTCCAAGAACCAGTTTTCGCTGAGGCTCACCTCTGTGACCGCCGCGGACACGGCCGTGTATCACTGTGCGAGTATCGAAGATACCTACTACGGTATGGACGTCTGGGGCCAAGGGGCCACGGTTACCGTCTCCTCA
>A.1E.520
CAGGTGCAGCTGGTGCAGTCTGGGGCTGAGGTGAGGACGCCTGGGTCCTCGGTTAAGGTCTCCTGCAAGATTTCTGGAGGCTCCTTCAACAAATATGCTATCAGCTGGGTGCGACAGGCCCCTGGACAAGGGCTTGAGTGGATGGGAGGGATCATCCCTGTTCTTGGAACAACAAATTACGCACAGAAGTTTCAGGGCAGAGTCACGATTACCGCGGACGAATCCACGAGCACATCTTTCATGGAGTTGACCAGCCTGAGATCTGAAGACACGGCCGATTACTACTGTGCGAGAGTCCTAGACAGTAGTCGGTACACTATCTACTACTACGCTATGGACGTCTGGGGCCAAGGGACCAAGGTCACCGTCTCTTCA
>A.1E.521
CAGGTGCAACTGGTGGAGTCTGGGGGCGGCGTGGTCCAGCCTGGAAAGTCCCTAACACTCTCCTGTGAAGGCTCTGGATTCACCTTCAGTAACTATGGCATGCACTGGGTCCGCCAGACTCCAGGCACGGGCCTGGAGTGGGTGGCACTCATATCATCTGATGGAACTAAAAAAGACTATGCAGACTCCGTGAAGGGCCGGTTCGCCATCTCCAGAGACAATTCCAAGAACACACTGTATCTGCAAATGAACAGTCTGAGACTTCAGGACACGGCTGTGTATCACTGTGCGAGCGAATATGGTGACTATTTGGAGGAGACCCAAACCCACTATGACTACTGGGGCCCGGGAACCCAGGTCACCGTCTCCTCAG
>A.1E.522
CAGGTGCAATTGGTGGAGTCGGGGGGAGGCTTGGTCCAGCCTGGAGGGTCCCTGAGACTCTCCTGTACATCGTCTGGATTCACCTCGTGACTCTATGCATGCCTGGATCCGCCAGGCTCCAGGAAGGGGCTGGAGTGGGTTTCATATATTAGTCATAGTGGGAGTACTGTGTTCTACGCAGATTCTGTGGAGGGGCGATTCACCACCTCCAGGGACAACGCCAGGAATTCCCTGTATCTACAAATGAACAGCCTGAGAGCCGACGACACGGCCGTGTATTACTGTACGAGAGATCCCCTTCGCGATAGTAGTGGTTGGGCCGATGCTTTTGATCTCTGGGGCCAGGGGACAATGGTCATCGTCTCCTTA
>A.1E.524
CAGGTACAGCTGCAGCAGTCAGGTCCAGGACTGATGAAGCCCTCGCAGACCCTCTCACTCACCTGTGCCATCTCCGGGGACAGTGTCTCTGACAAGAATTCTTCTTGGACCTGGATCAGGCAGTCCCCATCGAGAGGCCTTGAGTGGCTGGGAAGGACATACTACAGGTCCAAGTGGTACAATGATTATGCAGTGTCTGTGAAAAGTCGAATAACCATCAACCCAGAGACATCCAAGAACCAGTTCTCCCTGCAGCTGACCTCTGTAATTCCCGAGGACACGGCTGTCTATTACTGTGCAAGAGAACGTCGTAACTATCATAGTAGTGGTTATTCCCTTTCAAGACATGCTTTTGATATCTGGGGCCAAGGGACAGTGGTCACCGTCTCTTCA
>A.1E.525
CAACTGCAGCTGCAGGAGTCGGGCCCAGGACTAGTGAAGCCCTCGGAGACCCTGTCCCTCACATGCACTGTCTCTGGTGGCTCCATCAGCTTGACTAGTCACTTCTGGGGCTGGGTCCGCCAGCCCCCAGGGAAGGGGCTGCAGTGGATTGGGAGTGTCCAGAATAGTGGGACCACTTCGTACAGCCCGTCCCTCAAGAGTCGAGTCTCCATATCAGTGGACACATCGAAGAACCAGTTCTCCCTGATCCTGAGCTCTGTGACCGCCGCGGACACGGCCGTCTATTACTGTGCAAGAGAAGACCTGATTCTAAACTCTTTTGATAGTCGTAATACGGCCCTTGACTCCTTTGACTTCTGGGGCCGGGGAACCCTGGTCACCGTCTCCTCAG
>A.1E.528
CAGGTGCAGCTGGTGGAGTCTGGGGGAGGCGTGGTCCAGCCTGGGAGGTCCCTGAGACTCTCCTGTGCAGCCTCTGGATTCACCTTCAGTTCTTATGGCATGTACTGGGTCCGCCAGGCTCCAGGCAAGGGGCTGGAGTGGGTGGCATTTATATCATATGATGAAAATGTTCAATATTATGGAGACTCCGTGAAGGGCCGGTTCTCCATCGCCAGAGACCCTTCCAAGAACACACTGTCTCTGCAAATGCACGGCCTGGGAGCTGAAGACACGGCTATGTATTACTGTGCGAAGGATGTCCTCCCGTATCGTGGTAATGGTCATTACTCCCTTGACTACGGGGGCCAGGGAACCCTGGTCACCGTCTCCTCAG
>A.1E.529
GATCTTCCACTGGTGGAGTCTGGGGGAGGCTTGGTACAGCCAGGCCGGTCCCTGAGACTCACCTGTGCAGCCTCTGGATTCACCTTTAGTGACTTTTGGATGAACTGGGTCCGCCAGGCTCCAGGGAAGGGGCTGGAGTGGGTGGCCAACATAAACCGGGATGGAGGTGAGGGATACTATGTGGACTCTGTGGAGGGCCGATTCACCATCTCCAGAGACAACGCCAAGAAGTCACTGTATCTGCAAATGGACAGCCTGACAGTCGAGGACACGGCTGTTTATTATTGTGTGAGAGGGACATGGGACTACAGGAATGTACAATACCTTGACCCCTGGGGCCAGGGAACCCTTGTCACCGTCTCCTCA
>A.1E.531
GAAGAAAAACTGGTGGAGTCTGGGGGAGTCGTGGTACAGCCTGGGGGGTCACTGAGACTCTCCTGTGCAGCCTCTGGAATCACCTTCAGTAGGTACTGGATGCACTGGGTCCGCCAAGCTCCAGGAAAGGGGCTGGTGTGGGTCACACGTATTAGTAGTGACGGGAGTAGCACAAGTTACGCGGACTCCGTGGAGGGCCGATTCGCCATCTCCAGAGACAACGCCAAGAACACGCTGTATCTGCAAATGAACAGTCTGAGAGCCGAGGACACGGCTGTCTATTACTGTGCAAGTCAGAGTCAGTACTACAACTACGATATGGACGTCTGGGGCCAAGGGACCTCGGTAACCGTCTCCTCA
>A.1E.534
GAGGAGCAACTGGTGGAGTCGGGGGGAGGCTTGGTACAGCCTGGAGGGTCCCTGAGACTCTCCTGTGCAGCCTCTGGATTCACCTTCAGTAGTCATGAAATGAGTTGGGTCCGCCAGGCTCCAGGGAAGGGGCTGGAATGGCTTTCATATATTAGTAGTAGTGGCGGTGGCATATACTACGCAGACTCTGTGAAGGGCCGATTCACCGTCTCCAGAGACAACGCCAAGAATTTACTGTATCTCCAAATGAGCAGCCTGAGAGCCGAGGACACGGCAGTTTATTACTGTGCGTCTCGCGGAGGGACGCTTTTGTGGGATTTGTACTACTACTACGCTATGGACGTCTGGGGCCAGGGGACTACGGTCACCGTCTCCTCA
>A.1E.536
GAGGTGCAGCTGTTGGAGTCTGGGGGAGGCTTGGTTCGGCCGGGGGGATCCCTGAGATTGTCCTGTGTAGGCTCTGGATTCACCTTTGGCCACTATGCCATGGCCTGGGTCCGCCAGGCTCCAGGGAAGGGACTGGAGTGGGTCTCTTCTATTAGTGACGGGGGCGGCAGCACATACTACGCTGACTCTGTGAAGGGCCGCCTCACCATCTCCAGAGACAATTCCAAGAGCGCCCTGTATTTGCAAATGAATAGCCTGACAGACGAGGACACGGCCGTTTATTACTGTGCGAAAGCCCACCGCGGTTCGGGGAGTCTACTCCCGTTCGACCCCTGGGGCCAGGGAACCCTGGTCACCGTCTCCTCAG
>A.1E.538
GAGATGCAACTGGTGGAGTCTGGGGGAGGCCTGGTCAAGCCTGGGGGGTCCCTGAGACTCTCCTGTGCAGCCTCTGGATTCCCCTTCACTAGTTATTACATGAATTGGGTCCGCCAGGCTCCAGGGAAGGGGCTGGAGTGGGTCGCATCCATTAGTAGTGGTAGTGTTGACATATACTACGCAGACTCAGTGAAGGGCCGATTCACCATCTCCAGAGACAACGCCAAGAACTCACTGTATCTGGAAATGAACAACCTGAGAGCCGAAGACACGGCTGTATATTTCTGTGCGCGAGATGGGGTCTGGGGATCTAGGGGAATGGACGTCTGGGGCCAAGGGACCACGGTCACCGTCTCCTCA
>A.1E.539
GAGGTTCAGTTGGTGGAGTCGGGGGGAGGCCTGGTCAAGCCTGGGGGGTCCCTGAGACTCTCCTGTGCAGCCTCTGGATTCAATTTCAATACCCATAACATGAACTGGGTCCGCCAGGTTCCAGGGAAGGGGCTCGAGTGGGTCTCATGTATTAGTAGTAGTAGTAGTTACTTATATTATGAAGACTCAGTGAAGGGCCGATTCACCATTTCCAGAGACAACGCCAAGAATTCACTGTATCTGCAAATGAGCAGCCTGAGAGTCGAGGACACGGCTATTTACTATTGTGTGAGAGGACGGGCTGGGAGACTCTACGGTATGGACGTCTGGGGCCAAGGGACCACGGTCACCGTCTCCTCA
>A.1E.540
GAAGAAAACCTGGTGGAGTCTGGGGGAGGCATGGTACAGCCTGGCAGGTCTCTGAGACTCTCCTGTGCAGGCTCTGGATTCAAATTTGATGATTATGCCATGCACTGGGTCCGGCTACTTCCAGGGAAGGGCCTGGAGTGGGTCTCAGGTATTAGTTGGGATGGTGGCACCAAAGGCTCTGGGGACTCTGTGAAGGGCCGAGTCACCATCTCCAGAGACAACGCCAACAACTCCCTACATCTGCAACTGAGCAGTCTGAGAATTGAGGACACGGCCGTGTATTTTTGTGCAAGAAGCAGAAGTCTTCGGGACATCATTCTTGATGATTGGGGCCAGGGGACCCAGGTCACCGTCTCCTCA
>A.1E.541
CAGGTGCAGCTGGTGGAGTCTGGGGGAGGCGTGGTCCAGCCTGGGAGGTCCCTGAGACTCTCCTGTGTAGCGTCTGGATTCACCTTCAATAGCTCTGGCATGCACTGGGTCCGTCAGGCTCCAGGCAAGGGGCTGGAGTGGGTGGCACTTATATGGTTTGATGGAAGTAGGGAATACTATATAGACTCCGTGAAGGGCCGATTCACCATCTCCAGAGACAACTCCAAGAACACGCTGTTCCTGGAAATGAGTAGTCTGAGAGCCGAGGACACGGCTACATATTACTGCGCGAGGACAATTAGTGGTTATTCCTCCGGGGCCTACGATATCTGGGGCCAAGGGACAACGGTTACCGTCTCTTCAG
>A.1E.543
GAGGTGCAGCTAGTGGAGTCTGGGGGAGGCCTGCTACAGCCTGGGGGGTCCCTGAAAATCTCCTGTGCAGCCTCTGGATTCACCTTTAGTAACTATGCCATGAGCTGGGTCCGCCAGGCTCCAGGGAAGGGGCTGGAGTGGGTCTCAGGTATTAGTGGTAGTGGCGGTGTCATACACTACGCAGACTCCGTGAAGGGCCGCTTCACCATCTCCAGAGACAATTCCAAGAACACGCTGTCTCTGCAAGTGCACAGCCTGAGAGCCGGGGACACGGCCGTCTATTACTGTGCGAAGCATCCCAACTCGTCTCCATTTAATCACCATTACGGTATGGACGTCTGGGGCCAAGGGACCACGGTCACCGTCTCCTCG
>A.1E.544
GAGGTGCAGCTGGTGGGGTCTGGGGGAGGCTTGGTACAGCCTGGGGGGTCCCTGAGACTCTCCTGTGCAGCCTCTGGATTCGCCTTTAGCGCCTTTTCCATGGCCTGGGTCCGCCGGGCTCCAGGGAAGGGACTGGAGTGGGTCTCAGGTCTTGTTAATAGTGGTGGTAGCGCATACTATGCAGACTCCGTGAAGGGCCGGTTCACCGTTTCCAGAGACAATTCCAAGAACACGCTGTATCTGCAAATGAACAGCCTGAGAGCTGAGGACACGGCTGTGTATTACTGTGCGAAAGATAAAGACTGGAACGACGTTCGCTACTTTGACTACTGGGGCCAGGGAACCCTGGTCACCGTCTCCTCAG
>A.1E.545
CAGGTGCAGCTGGTGGAGTCTGGGGGAGGCGTGGTCCAGCCTGGGAGGTCCCTGAGACTCTCCTGTGCAGCCTCTGGATTCACCATCAGTACCTATGCCATCCACTGGGTCCGCCAGGCTCCAGGCAAGGGACTGGAGTGGGTGTCAGTTATATCATATGATGGAAGTACTAAATACTATGCAGATTCCGTGAAGGGTCGATTCACCATCTCCAGAGACAACACCAAGAACACGGTGTTCCTGCAAATGGACAGTCTGAGAAGTGAGGACACGGCTGTGTATTACTGTGCGAAAGATCTAGATCCTCCAACTGACTACGAATTGTATGTTGACGTCTGGGGCCAAGGGACCTCGGTCACCGTCTCCTCA
>A.1E.549
CGGGCGCACCTGGTGGAGTCGGGGGGAGGCGTGGCCCAGCCTGGGCAATCCCTGACAGTCTCCTGCGCAGCCTCTGGATTTAGTCTTACTGGTCATGACATACACTGGGTCCGCAAGGCTGCAGGCAAGGGCCTGGAGTGGGTGGCAGTCATTTCAAAGGATGGAACGACTAGACACTTTGCAGACGCCGTGAAGGGCCGATTCACCATGTCCAGAGACTTTTCTAGGAACACGGTATATTTGGAAATGAAAAGCCTAAGAGTTGAAGATTCGGGTGTCTATTACTGTGCGAACCTCCTGACGCCGTCGGACACTGAATATTGGGGCCAGGGAGTCAAGGTCACCGTCTCTTCAG
>A.1E.550
GAGGTGCAGCTGGTGGAGTCTGGGGGAGGCCTGGTCAAGCCGGGGGGGTCCCTGAGACTCTCCTGTGCAGCCTCTGGATTCACGTTTAGCAGTTACGTCATGAGCTGGGTCCGCCAGGTTCCAGGGAAGGGGCTGGAGTGGGTCGCAGTTATGAGTGGGAGAGGCGGTAGCACAAAGTACGCAGATTCCGTGCAGGGCCGGTTCACCATTTCCAGAGACAATTCCAAGAACACACTCTATCTTCAAATGAACAGCCTGAGAGCCGAAGACACGGCCGTATATTACTGTGCGAAAGTTCAGCAGTGGGTGGCGCCTCTTTTTAGAGACTGGGGCCAGGGAACCCTGGTCACCGTCTCCTCAG
>A.1E.551
GAGGTGCAGCTGGTGGAGTCTGGGGGAGGCTTGATACAGCCTGGGGGGTCCCTGAGACTCTCCTGTGCAGCCTCTGGATTCACCTTTAGCAGCTATGCCATGAGCTGGGTCCGCCAGGCTCCAGGGAAGGGTCTGGAGTGGGTCTCAACTATTAGTATTAGTGGTGATGACACATACTACGCAGACTCCGTGAGGGGCCGGTTCACCATCTCCAGAGACAATTCGAAGAACACACTGTATCTCCAAATGAGCAGCCTGAGAGCCGAGGACACGGCCGTATATTACTGTGCGAGAGATCCGGACTATGGTAGATTTGACTACTGGGGCCAGGGAACCCTGGTCACCGTCTCCTCAG
>A.1E.552
GAAGAGCAACTGGTGGAGTCTGGGGGAGACGAGGTACAGCCTGGGGGGTCCCTGAGACTCTCCTGTGCGACTTTTGGATTCTCCTTTGATGATTATGCCATGCACTGGGTTCGTCAAGCTCCGGGGAAGGGTCTGGAGTGGGTCTCAGATATCGGTGCTAGTGGTACAACCACAAACTACGCAGAATCCGTGCAGGGCCGGTTCACCATCTCCAGAGACAATTCCAAGAACACTCTTTTTCTCCAAATGAACAGCCTGAGAGCCGAGGACACGGCCCTTTATTACTGTGCGAAAGAGTTCGGGTCTCGTAGAGATGGCTACAATAATTTTGACCGCTGGGGCCAGGGAACCCTGGTCACCGTCTCCTCAG
>A.1E.553
GAGGTGTTACTGGTGGAGTCCGGGGGAGGCTTGGTCCAGCCGGGGGGGTCCCTGAGACTCTCCTGTGCAGTTTCCGGCTTCAGCGTCAGAAGTAACTCCATGAGGTGGGTCCGCCAGGCTCCAGGGAAGGGGCTGGAGTGGCTCTCAGTTATTTATAACGATGGAAGCCCATACTACGCTGACTCCGTGAAGGGCCGATTCACCATGTCCAGGGACAACTCCAAGAACACGGTGGAGCTCCTAATGAACAGCCTGAGAGCCGAGGATACGGCCGTTTACTACTGTGTGAGAGGCTGGGCGGCCTATGACTCCTGGGGCCAGGGAACCCGAGTCACCGTCTCTTCA
>A.1E.554
GAGGTGCAGCTGGTGGAATCTGGGGGAGGCTTGGTCCAGCCTGGGGGGTCCCTGGAACTCTCCTGTGCAGCCTCTGGATTCACTTATAGTAACTATGCCATGGGTTGGGTCCGCCAGTCTCCAAAGAGGGGGCTGGAGTGGGTCTCGGCTATTGGTGGCCGTGTTAGCAGTACCTTCTATGCAGACTCCGTGAAGGGCCGGTTTACCATCTCCAGAGACAATTCCAAGAACACGCTTTTTCTCCAGATGACCTCCCTGAGAGCCGACGACTCGGCCATTTATTACTGTGCGAAGGACACCTTCGGTGACTACAACCCCTTCCCCACCCCTGACTCCTGGGGCCAGGGAACCCTGGTCACCGTCTCCTCAG
>A.1E.557
CAGGTGCAGCTGGTGGAGTCTGGGGGAGGCTTGGTCAAGCCTGGGAGGTCCCTTAGACTCTCCTGTGCAGCCTCTGGATTCACGTTCAGTGACGCCTGGATGACCTGGGTCCGCCAGGCTCCAGGGAAGGGACTGGAGTGGGTTGGCCGTATTAAAATCAAAACTGAGGGTGGAACAACTGACTACGCTGCACCCGTGAAAGGTAGATTCACCATCTCAAGAGATGATTCAAAACAGACTCTGTATCTGCAAATGAACAGCCTCAAAATCGAGGACACAGCTGTGTATTATTGTACGACAGTTTGGGCGACTTCTGGAGTGCCTCCCAGGGACTACTGGGGCCAGGGAACCCTGGTCAGCGTCTCCTCA
>A.1E.563
CAGGTGCAGCTGGTGGAGTCTGGGGGAGGCGTAGTCCAGCCTGGAGTCCTAAGACTCTCCTGTGCAGCGTCTGGATTCACCTTCACTTACTATGGAATGCACTGGGTCCGCCAGGCTCCAGGCAAGGGGCTGGAGTGGGTGGCAGGAATGTCATCTGATGGAAATAGAAAACCCTTTGCAGACTCCCTGAAGGGCCGATTCACCATCTCCAGAGACAATTCCAAGAACACGTTGTATCTGCAAATGAATAGCCTGAGAGCTGAGGACACGGCTATGTATTACTGTGCGAGAGACGCTGATATTAGTGGCTATTACTCTTACTTTGACCAATGGGGCCAGGGAACCCTGGTCACCGTCTCCTCAG
>A.1E.572
CAGGTCCAACTGGTACAGTCTGAGGCTGAGGTGAAGGAGCCTGGGGCCTCAGTGAAGGTCTCCTGCAAGGTATCCGGACACACCCTCTCTGATTTATCCATGCACTGGGTGCGACAGACTCCTGGAAAAGGGCTTGAGTGGATGGGAGGTTTTGATCCTGAAAATCGTGAAACAGTCTACGGACAGAAGTTCCAGGGCAGAGTCACCATGACCGAGGACACTTCGTCAGACATAGCCTACATGGAGCTCAGCAGCCTGAGATCTGAGGACACGGCCGTCTATTACTGTGCAACCTCGTCAATCATTGCCACCTACAACTGGTTCGACCTTTGGGGCCAGGGAACCCTGGTCACCGTCTCCTCA
>A.1E.577
CAGCTGCAGTTGCAGGAGTCGGGCCCAGGGCTGGTGAGGCCTTCCGAGACCCTGTCCCTCACCTGCGTTGTCTCTGGTGGTTCCCTCAATAGTGCTAGTTACTACTGGGGCTGGGTCCGGCTGTCCCCAGGGAAGGGGCTGGAGTGGATTGGGAGTATGTCTTTCAGTGGGAGTTCCTTCTACAACCCGTCCCTCAAGAGTCGAGTCACCATATCACTGGACACGTCCAAGAACCAGTTCTCCCTGAGCCTGACCTCTGTGACCGCCGCCGACACGGCCATTTATTACTGTGCGGCCGATCAACGGCCTCTTACTGTGGTTCGGGGAGTTATCGGCGGTTTTGATGTCTGGGGCCCCGGGACAACCGTCACCGTCTCTTCAG
>A.1E.578
CAGCTGCAGCTGCACGAGTCGGGCCCAGGACTGGTGAAGCCTTCGGAGACCCTGTCCCTCACGTGCTCTGTCTCTGGTGACTCCGTCAGCAGTGGTAGCTCCTACTGGGGCTGGATCCGCCAGCCCCCCGGGAAGGGGCTGGAGTGGATTGGGAGTATCTATTATAGTGGGAGCACCTATTACAATCCGTCCCTCAGGAGTCGAGTCACCATATCCCTAGACACGTCCAAGAACCAGTTCTCCCTGGAGCTGAAGTCTGTGACCGCCGCAGACACGGCTGTGTATTACTGTGCGAGACATAGTTTTGGTCACGTTTGGGGGACTTATCGAAAGGCATACTACTTTGACCTCTGGGGCCAGGGGACCCTGGTCACCGTCTCCTCAG
>A.1E.579
CAGGTGCAGCTGGTGCAGTCTGGGGCTGAGGTGAAGAAGCCTGGGTCCTCGGTGAAGGTCTCCTGCAGGGCCTCTGGAGATATCTTCAACAGTCATGCAATCAGCTGGGTGCGACAGGCCCCTGGACAGGGTCTTGAGTGGATGGGGGCGATCATCCCTCTTTACAGTAGACCAAACTACGCACAGAGGTTCCAGGGCAGAGTCACAATTACCGCGGACAAATTAACGACCACATCCTACATGGAGTTGAGCAGCCTGACATCTGAGGACACGGCCGTCTATTTTTGTGCGAGTGGGTGGCTACAGACCCCGCAGCTTCTGGACGTCTGGGGCCAGGGGACCACGGTCACCGTCTCGTCAG
>A.1E.582
CAGGTGCACCTGGTGCAATCTGGGACTGAGGTGAAGAAGCCTGGGGCCTCAGTGAAGGTCTCCTGCAAGGCTTCTGGATACACCTTCACTGGCCACTATATACAGTGGTTGCGACAGGTTCCTGGACAAGGATTTGAGTGGATGGGATGGATGAATCCTAAAAGTGGTGCCACTAGCGCTGCAGGCAAGTTTGAGGGCAGGGTCACCATGACCAGCGACACGTCCACCAGCACAGCCCACTTGGAGATGAGCGGGCTGAGATTTGACGACACGGCCGTGTATTATTGTGCGAGAACAGAAGAAGTGTACTACTACGGTATGGACGTCTGGGGCCAAGGGACCACGCTCACCGTCTCCTCA
>A.1E.583
CAGCTGCAGCTGCAGGAGTCGGGCCCAGGACTGGTGAAGCCTTCGGAAACCCTGTCCCTCACCTGCAGTGTCTCTGGTGCCTCCATCAGCAATGGTAATTACTGGTGGGCCTGGATCCGCCAGGCCCCCGGGAAGGGACTGGAATGGATGGGGACTGTCTATTACAGTGGGACCACCCACTACAACCCGTCCCTCGAGAGTCGAATCACCATATCAATAGACACGTCCAGCAACCAATTCTCCCTGAGGCTGAACTCTCTGACCGCCGCAGACACGGCCGTCTATTATTGTGCGAGGCGGCCCATTACTTATTTCTCTGATGCCAGTCATTATGGCCCTGACTCCTGGGGCCAGGGAGCCCTGGTCACCGTCTCCTCAG
>A.1E.587
CAGCTGCAGCTGCAGGAGTCGGGCCCAGGACTGGTGAAGTCTTCGGAGACCCTGTCCCTCACCTGCTCTGTCTCTGGTGATACCATCAGCAATGGTACTACTGGGCTGGATCCGCAGCCCCCAGGGAAGGGCCTGGAGTGGATTGGGAATATCTATTATAGTGGCAGCACGTACTACAACCCGTCCCTCCAGAGTCGAGTCAGCATGTCAGTAGACACGTCCAAGAACCAGTTCTCCCTGAACTTGAGCTCTGTGACCGCCTCGGACACGGCCGTGTATTACTGTGCGACGGTGACCTCCTTTTACTATGGGAGTAGTGGTTATTTCTATGGTTACTTTAATTCGTGGGGCCAGGGAACCCTGGTCACCGTCTCCTCAG
>A.1E.590
CAGGTGCAGCTGGTGCAGTCTGGGCCTGAGGTGAAGAAGCCTGGGGCCTCAGTGAAGCTCTCCTGTAAGGCTTCTGGATACACTTTCACCACCCACCATTTACACTGGGTGCGACAGGCCCCTGGACAAGGGCTTGAGTGGATGGGTTGGATCAACCCTAACAGTGGAGTCACAAACTATGCAGAGAAGTTTCAGGGCAGGGTCACAATGACCAGGGACACGTCCATGAACACAGCCTACATGGAGCTGACCAGCCTCAGATCTGACGACACGGCCCTCTATTACTGTGCGAGAGGCTTTGGACTAACTGGGCGCATGAACGACTGGGGCCAAGGGACCACGGTCACAGTCTCCTCAG
>A.1E.591
CAGGTGCAGCTGGTGCAGTCTGGGGCTGAGGTGAAGATGCCTGGGGCCTCAGTGAAGGTCTCCTGCAAGGCTTCTGGATACACCTTCACCGACTACTTTATACACTGGGTGCGGCAGGCCCCTGGACAAGGGCTTGAGTGGATGGGCTGGATCAACCCTAACAGTGGTGGCACATACTTTGCACAGAGATTTCAGGGCAGGGTCACCATGACCAGGGACACGTCCATCTACACAGCCTACATGGAACTGAACAGGCTGACATCTGACGACACGGCCATTTATTACTGTGCGCGAGAGATGAAGGGTGACTTCCTGGACCACTGGGGCCAGGGACCCCTGGTCACCGTCTCCTCAG
>A.1E.592
GAGGTGCAGCTGGTGGAGTCTGGAGGAGCCCTGATCCAGCCTGGGGGGTCCCTGAGACTCTCCTGTTCAGCCTCTGAATTCACCGTCAGTAATACCTACATCAGTTGGGTCCGCCAGACTCCAGGGAAGGGGCTGGAGTGGGTCTCAGCCATGTATGCAGGTGGAACCACAGAGTATGCGGGCTCCGTGCAGGGCCGGTTCACCATCTCCAGAGACAATTCCAAGAATACACTGTATTTGGAAATGAACAGGCTGACAGTCGAGGACACGGCTGTCTATTACTGTGCGAGAGATGTGGAGTGGAGTAGTACCAACCTGGCCTACTGGGGCCAGGGAACCCTGGTCATCGTCTCCTCA
>A.1E.593
GAGGTGCGCCTGGTGGAGTCCGGGGGAGGCTTAGTTCAGCCGGGGGGGTCCCTAAGAGTCTCCTGTGAAACTTCGGGATTCACATTCAGTAACCATTGGATGCACTGGGTCCGCCAAGCTCCAGGGCAGGGGCTGGTGTGGCTCTCACGTATCAATGGTGATGGGAAGACTACAGACTATGTGGACTCCGTGAAGGGCCGATTCACCATCTCCAGAGACAACGCCAAGAACACCTTGTATCTGCAAATGAACAGTCTGAGCGTCGACGACACGGCTGTATATTTTTGTTCAAAAGGGGCTAAGGGATATAGCAGTGCCTGGACCGATAGCTGGGGCCAGGGAACCCTGGTCACCGTCTCCCCA
>A.1E.594
CAGGTGCAACTGGTACAGTCTGGGGCTGAGGTGAAGAAGCCTGGGGCCTCAGTGAAGGTTTCCTGTAGGACATCTGGATACACCTTCAGCGACCACTTTATCAATTGGCTGCGCCAGGCCCCTGGACAAGGGCCTGAGTGGATGGGAATCATGAATCCTAGTGGTGGTAGTCCAGGTTACTCAGAGAAGTTCCAGGGCAGAGTCACCATGACCACCGACACGTCCACGAGCACAGTTTATATGGAGTTGAGCAGCCTGACATCTGACGACACGGCCGTGTATTACTGTGCGAGAGACCGCGAAAGAGTGCCAACACGTGATGCTTTTGATATTTGGGGCCAAGGGACAATGGTCACCGTCTCTTCA
>A.1E.596
CAGCTGCAGTTACAGGAGTCGGGCCCAGGACTGGTGAAGCCTTCGGAGACCCTGTCCCTCACCTGCACTGTCTCGGGTGACTCCGTCGGCAGAAGTAATCATTACTGGGCCTGGATCCGCCAGTCCCCAGGGAAGGGCCTGCAGTGGGTTGGGAGTATCTTTTATAGTGGAAATACCTATTACAATCCGTCCCTCAAGAGTCGAGTCACCTTGTCAATTGACGCGTCCGAGAATAAATTCTCCCTCAACCTGAGCTCTGTGACCGCCGCGGACACGGCCGTCTATTATTGTGCCAGAGAACCTCGCTTCAGTTATGGCTACCGGGAGAGTCTAGCTGCAACTCCGTTTGACTACTGGGGCCAGGGGGCCCTGGTCAATGTCTCCTCAG
>A.1E.598
CAGGTGCAGCTGGTGCAGTCTGGGGCTGAGGTGAAGAAGCCTGGGGCCTCAGTGAAGGTCTCTTGCAAGGCTTCTGGATACACCTTCACCAGTTATGATGTCAACTGGCTGCGACAGGCCGCTGGACAGGGGCCTGAGTGGATGGGGAGGATGGACCCCATTAGTGGTGACACAGTCTATGCACAGAAGTTCCAGGGCAGAGTCACCATGACCAGGGACACCTCCATGAGCACGGCCTATTTGGAGCTGAGTAGCCTCACATCTCAGGACACGGCCGTGTATTACTGTTCGAGTCCCCTTTGGCCGAAGTCCCATGAGTCCGGAGACTACAACCCCCCCGCTGATTGGGGCCAGGGAACCCTGGTCACCGTCTCCTCAG
>A.1E.599
CAGGTGCAGCTGGTGCAGTCTGGGGCTGAGGTGAAGAAGCCTGGGTCCTCGGTGAAGGTCTCCTGCAGGGCCTCTGGAGATACCTTCAAAAGTCATGCAATCAGCTGGGTGCGACAGGCCCCTGGACAGGGTCTTGAGTGGATGGGGCGGATCATCCCTCTTTACAGTAGACCAAACTATGCACAGAGGTTCCAGGGCAGAGTCACAATTACCGCGGACAAATTAACGACCACATCCTACATGGAGTTGAGCAGCCTGACATCTGAGGACACGGCCGTCTATTTTTGTGCGAGTGGGTGGCTACAGACCCCGCAGCTTCTGGAAGTCTGGGGCCAGGGGACCACAGTCAGCGTCTCGTCAG
>A.1E.606
CAGGTGCAGCTGGTGCAGTCTGGCCATGAGGTGAAGCAGCCTGGGGCCTCAGTGAAGGTCTCCTGCAAGGCCTCTGGTTACAGTTTCACCACCTACGGTTTCAGCTGGGTGCGACAGGCCCCTGGACAAGGGCTTGAGTGGATGGGATGGATCAGCGTTTACAGTGGTAATGCAAACTCTGCACAGAAGTTCCAGGGCAGAGTCACCGTGACCACAGACACATCCACGAATACAGGTTACATGGAACTGAGGAGCCTGAAATTCGACGACACGGCCGTGTACTATTGTGCGAGAGAAAGGCATGACAGTAGTGGTTGGCGCGCGGACGTCTGGGGCCAAGGGACCACGGTCACCGTCTCCTCA
>A.1E.607
GAGGTGCAGCTGGTGGAGTCTGGGGGAGGCTTGGTAAAGCCTGGGGGGTCCCTTAGACTCTCCTGTGCAGCCTCTGGATTCACTTTCACTAACACCTGGATGAGTTGGGTCCGCCAGGCTCCAGGGAAGGGGATGGAGTGGGTTGGCCGTGTTAGAACCAGAACTGATGGTGGGGCACAAGACTACGCCGCACCCGTGAAAGGCAGAGTCACCATCTCAAGAGATGATTCAAAAGACACCCTGTATCTGGAAATGAACAGCCTGCAAACCGAGGACACTGCCGTGTATTATTGTACCGCAGGCATTGGAGACCACTGGGGCCAGGGAACCCTGGTCACCGTCTCCTCA
>A.1E.609
CACGTGCAGCTGGTGCAGTCTGGGGCTGAGGTGAAGAAGCCTGGGTCCTCGGTGAGGGTCTCCTGCAAGGCTTCTGGCGGCACCTTCAGCAGCCATCCTCTCAGTTGGGTGCGACAGGCCCCTGGACAAGGGCTTGAGTGGATGGGAGGGATCATCCCTATGTTTGGTTCCGCAACCTACACACAGAACTTCCAGGACAGAATCAAAATTATCGCGGACAAATCCACGAGCGCAGCTTACATGGAGCTGAGCAGTCTCAGATCTGACGACACGGCCGTGTATTACTGTGCGACGGCTTCATATAGCAGCAGCTGGGACTACTACGGTATGGACGTCTGGGGCCAAGGGACCACGGTCACCGTCTCCTCA
>A.1E.61
CAGGTGCAGCTGCAGGAGTCGGGCCCAGGACTGGTGAAGCCTTCACAGACCCTGTCCCTCACCTGCACTGTCTCTGGTGACTCCATCAACAGTGATGGTTACTACTGGACCTGGATCCGCCAGCCCCCAGGGAAGGGCCTGGAGTGGATAGGCTACATCTATTCTAGTGGGACCACTTACTCCAACCCGTCCCTCAAGAGTCGAATTAGCATCTCACTGGACGCGCCCAAGAATCAGTTCTCCCTGAAGGTGGCCTCTGTGACTGCCGCGGACACGGCCGTGTATTACTGTGCGAGAGGGACCCCCCGTTCGCGCAGCCACCCCTTAGGCTTCGACCACTGGGGCCAGGGAACCCTGGTCAGCGTCTCCTTA
>A.1E.612
CAGGTGCAGGTGCAGGAGTCGGGCCCAGGACTGGTGAAGCCTTCGGAGACCCTGTCCCTCACCTGCACTGTCTCTGGTTACGCCATCACCGCTAATTACTTCTGGGGCTGGATCCGCCAGCCCCCAGGTAAGGGCTTGGAGTGGATTGGGAGTGTATTTCATCGTGGGACCACCTACTTCAACCCGTCCCTCAAGAGTCGACTCTCCATGTCAGTGGACACCTCCACGAACCAATTGTCCCCGAACCTGAGGTCAGTGACCGCCTCAGACACGGCCATCTATTACTGTGCGAGGTGGGGACTTTGTCCTAGTGGCAACTGCTATACTTACTACTACCACCACGCTATTGACGTGTGGGGCCAAGGGACCACGGTCACCGTCTCATCA
>A.1E.614
GAGGTGCAGTGGTGGAGACTGGAGGAGGCGTGTTCCAGCCTGGGGGGTCCCTGAGACTCTCCTGTGCAGCCTCTGGGTTCAGCGTCAGTGACAACTACATGACCTGGGTCCGCCAGGCTCCCGGGAAGGGGCTGGAGTGGGTCGCACTCATGTATAGCGGTGGTAACACATACTACGCAGACTCCGTCCTGGGCCGATTCACCATCTCCAGAGACAATTCCAAGAACACGGTGTATCTTCAAATGAACAGCCTGAGAACCGAGGACACGGCCGTCTACTACTGTGCGAGCCGAGGGTGGCCACGCTCAACGGGGACTCCTTTTGACATGTGGGGCCAAGGGACAATGGTCACCGTCTCTTCT
>A.1E.616
GAGGTGCAGCTGGTGGAGTCTGGGGGAGGCTTGGTACAGCCTGGAGGGTCCCTGAGACTCTCCTGTGCAGCCTCTGGATTCACCTTCAGTAGTTATGAAATGAACTGGGTCCGCCAGGCTCCAGGGAAGGGGCTGGAGTGGGTTTCATTCATTAGTACTAGTGGTAGTACCATATACAACGCAGACTCTGTGAAGGGCCGATTCACCATCTCCAGAGACAACGCCAAGAACTCACTGCATCTGCAAATGAACAGCCTGAGAGCCGAGGACACGGCTGTTTATTACTGTGCGAGCGGGCACGGCTACGGTATGGACGTCTGGGGCCAAGGGACCACGGTCACCGTCTCCTCA
>A.1E.618
CAGGTGCAGTTGGTGGAGTCTGGGGGAGGCGTGGTCCAGGCTGGGCGGTCCCTGAGACTCTCCTGTGTAGCCTCCGGATTCGCCTTCAGTACGTATGGCATGCACTGGGTCCGCCAGGCTCCAGGCAAGGGGCTGGAATGGGTGGCAGCTATCTCATACGATGTTAGTAAGAAATATTATGCAGACTCCGTGAAGGGCCGGTTCACCATCTCCAGAGACAACTCCAACAACACACTGTCTGTGGAAATGAACAGCCTGAGAACTGAGGACACGGCTGTTTATTACTGTGCGAAGGTTGCCGTGACTACGGCAGCGTGGTACTTCGATCTTTGGGGCCGTGGCACCCGGGTCACTGTCTCCTCAG
>A.1E.620
GAGGTGCAGTTGGTGGAATCTGGGGGAGGCTTGGTACAGCCTGGAGGGTCCCTGAGACTCTCTTGTGCAGCCTCTGGATTCACCTTCGGAAGCAATGAGATGAACTGGGTCCGCCAGGCTCCAGGGAAGGGGCTGGAGTGGCTATCATATATTAGTAGTAGTGGGGGTACCATATACTACGCAGACTCAGTGAAGGGCCGATTCACCATCTCCAGAGACAACGCCAGGAATACATTATATCTGCAGATGACCAGCCTGAGAGTCGAGGACACGGCTGTCTATTACTGCGCCAGAGATGAGGGCACGTTGCTTGTGGGCCAGGGAACCCTGGTCACCGTCTCCTCT
>A.1E.621
GATGTGCAGCTGGTGGAGTCCGGGGGAGACTTAGTGCAGCCTGGGGGGTCCCTGATACTGTCCTGTGAAGCCTCTGGATTCCCCTTCAATAGTTACTGGTTCCACTGGGTCCGCCAAGCTCCAGGGAAGGGGCTGTCATTTGTCTCACGCATTAACATTGATGGCAGAAACATAACCTACGCGGACTCCGTGCAGGGCCGATTCACCATCTCCAGAGACAACGCCAAGAACACGGTGTATCTGCACCTGAACAGTCTGAGAGTCGAGGATTCGGCTGTGTATTTTTGTGCTGGCTACGGCGAATACGCAGTGGGGCACTTCGATCTCTGGGGCCGTGGCACCCTGGTCACTGTCTCCTCA
>A.1E.622
GAGGTGCAGCTGGTGGAGTCCGGGGGAGGCTTAGTTCAGCCTGGGGGGTCCCTGAGACTCTCCTGTGCAGCCTCTGGATTCACCTTCAGTAACTACTGGATGCACTGGGTCCGCCAAGTTCCAGGGAAGGGGCTGATGTGGGTCTCACGTGTAAATAGTGATATGAGTAGCACAACCTACGCGGACTCCGTGAAGGGCCGATTCACCATCTCCAGAGACAACGCCAAGAACACGCTGTATCTGCAAATGAACAGTCTGCGAGCCGAGGACACGGCTGTCTATTACTGTGCAAGAGATTACGATTTTTGGACTGTTTCTTTAGACTACTGGGGCCAGGGAACCCTGGTCACCGTCTCCTCA
>A.1E.624
CAGGTGCGGCTCCAGCAGTGGGGTACCGGACTGGTGAAGCCTTCGGAAACCCTGTCCCTCACCTGCGGTGTCTTCGGTGGGTCGTTGAGTACTAACAAGTGGAGTTGGATTCGCCACTCCCCGGGGAAGGGGCTGGAGTGGATTGGAGACATCGATCATAGTGGAGGTACCAACTACAACCCGTCCCTCGAGACTCGAGTCACCATTTCAGTGGACACGTCGGAGAGTCGGTTCTCCCTTAAGTTGACCTCTGTGACCGCCGCGGACGCGGCTGTCTATTACTGTGCGACATTGAGGGTAATTGTGGTTCGTGATGACATCTATCCGGATGCTTTTGCACTCTGGGGCCCAGGGACAACGGTCACCGTGTCTTCA
>A.1E.625
CGGCTGCAGCTGCAGGAGTCGGGCCCAGGACTGGTGAAGCCTTCGGAGACCCTGTCCCTCACCTGCACTGTGTCTGGTGGTTCCGTCAGCAGTAGTACTTCCTACTGGGGCTGGATCCGCCAGACCCCAGGGAAGGGACTGGAGTGGATTGGGAGTATCTACTATAGTGGGAGCCCCTACTACAACCCGTCCCTCGAGAGTCGAGTCACCATATCCGTAGACACGTCCAAGAACCAGTTCTCCCTGAGGCTGACCTCTGTGACCGCCGCCGACACGGCTGTGTATTACTGCGCGAGAGGGGAGATGGCCACAGTGACGGAGGGCTTTGACTACTGGGGCCTGGGCTCCCTGGTCACCGTCTCCTCAG
>A.1E.628
CAGGTGCAGCTTCAGCAGTGGGGCGCAGGACTATTGAAGCCCTCGGAGACCCTGTCCCTCACCTGCGCTGTCTCCGGTGGGTCCTTCAGAGGTTATTCGTGGAACTGGGTCCGCCAGGCCCCCGGGAAGGGGCTGGAGTGGATTGGGGAAATCTATCATGGTGGGACCACTCATTACAACCCGTCCCTCGCGAGTCGAGTCACAATTTCTAAAGACACGTCAAAGAACCAGTTCTCCCTGGAACTGACCTCTGTGACCGCCGCGGACACGGCTGTTTATTACTGTGCGAGAGGCCGAGAAGAGTATTACTATACCTCGGGGAGTGGTGACGACTTGGCCTACTGGGGCCAGGGAACCCTGGTCAACGTCTCCTCA
>A.1E.63
CAGGTGCAACTACAGGAGTCGGGCCCAGGACTGGTGAAGCCTTCGGAGACCCTGTCCCTCACCTGCTCTGTCTCTGGTTACTCCATCACCTTAGGCTATTATTGGGGCTGGATCCGGCAGTCCCCAGGGAAGGGACTGGAGTGCATTGGGACCATCTATCATAATGGAAACACACATTACAATCCGTCACTCAGGAATCGACTCAGCATGTCAATAGACAAGTCTCGGAATGAGTTCTCCCTGAGGTTGAATTCTGTGAGCGCCTCAGACACGGCCGTTTATTATTGTGTGAGAGTGCAGTGGGAACAACGATCGTACCAAGGTCTTGACCTGTGGGGCCAAGGCACAAAGGTCACCGTCTCTTCA
>A.1E.632
CAGGTGCAGCTGGTGCAGTCTGGGCCTGAAGTGCAGAAGCCTGGGGCCTCAGTGAAGGTCTCCTGTAAGGCTTCTGGATACACTTTCACCCACCACCATTTACACTGGGTTCGACAGGCCCCTGGACAAGGGCTTGAGTGGATGGGATGGCTCAACCCTCACAGTGGAGTCACAAACTATGCAGAGAAGTTTCAGGGCAGGGTCACAATGACCAGGGACACGTCCATGAACACAGCCTACATGGAACTGACCAGCCTCAGATCTGACGACACGGCCCTATATTACTGTGCGAGAGGCTTTGGACTAACTGGGCGCTTGAACGACTGGGGCCAAGGGACCACGATCACAGTCTCCTCAG
>A.1E.636
CAGGTGCAGCTGGTGCAGTCTGGGGCTGAGGTGAAGGAGCCTGGGGCCTCAGTGAAGGTTTCCTGCAAGGCTTCTGGATACACCTTCACCGGCTACGATATACACTGGGTGCGACAGGCCCCTGGACAAGGGCTTGAGTGGATGGGATGGATCAACCCTAACAGTGGTGGCACAAACTATGCACAGGAGTTTCAGGGCAGGGTCACCGTGACCAGGGACACGTCCATCAGCACAGCCTACATGGAGCTGAACAGGCTGAGATCCGACGACACGGCCGTGTATTATTGTGCGAGGAAATATGTGAATTCAGCCATGGTTGGTGTTCCGTTTGACTCCTGGGGCCAGGGAACCCTGGTCACCGTCTCCTCAG
>A.1E.637
CAGGTACGGTTGGTGCAGTCTGGGGCTGAGGTTAAGAGGCCTGCGTCGTCGGTGACGGTCTCCTGTGCGTCTTCTGGAGGCCCATTCAGCAGTTATGACATCGGTTGGGTGCGACAGGCCCCTGGACAAGGGCTTGAGTGGATGGGAACAATCAACCCTATCTTTTCAAAGACAAACTACGCACAGAAGTTTCGGGACAGACTCTCGATTACCGCGGACGAAGGCAGGAGCATAGCCTACATGGAGTTGAGACGGCTGAGATTTGACGACACGGCCGTCTACTTCTGTGCGAGAGTGCGGCACTACGGTGACCACGGCTACTACTTTGACTTCTGGGGCCAGGGAACCCCGGTCACCGTCTCCTCAG
>A.1E.639
CAACTGCAGCTGCAGCAGTCGGGCCCAGGACTGGTGAAGCCTTCGGAGACCCTGTCCCTCACCTGCACTGTCTCTGGTGGCTCCGTCAGTAGTGGTGGAAACTACTGGAGTTGGATCCGGCAGCCCCCAGGGAGGGGACTGGAGTGGATTGGATATATCTATTACACTGGCAGCACCAACTACAACCCGTCCCTCAAGAGTCGAGTCGCCATATCAATCGACACGTCCAAGAACCAGTTCTCCCTGAAGCTGACCTCTGTGAGCGCCGCGGACACGGCCCTATATTACTGTGCGAGGGGAATGGTTACTATGGTTCGGGGAGTTAAAGCCTCCTCACCGGAGACTACAAGGTTTGACCACTGGGGCCAGGGATCCCTGATCACCGTCTCCTCAG
>A.1E.64
GAGGTGCAACTGGTGGAGTCTGGAGGAGGCTTGATCCAGCCGGGGGGGTCCCTGAGACTCTCCTGTGCAGCCTCTGGGTTCATCGTCAGTGACAACTACATGACCTGGGTCCGCCAGGCTCCAGGAAAGGGGCTGGAGTGGGTCTCGATTCTTTACAGCGACGGCAGTGCGTACTACGCAGACTCCCTGAAGGGCCGATTCACCGTCTCCAGAGACAACTCCAAGAACACGCTGTATCTGCAAATGAACAGCCTGAGAGCCGAGGACACGGCCATATATTACTGTGCGAAAGACGCTACCCACGTCCTATGGAGTCAAAACGCCAACTACCTTGACTGCTGGGGCCAGGGAACCCTGGTCACCGTCTCCTCA
>A.1E.641
GAGGTCCGGTTCCTACAGTCTGGGTCTGAGGTGAAGAAGCCAGGGGCCACAGTGAAAATCTCCTGCAAAGTTTCTGGATACACCTTCACCGACTTCCACATCCACTGGATTCAACAGGCCCCGGGAAAAGGTCCTGAGTGGATTGGACTTGTTAATCCTGAAAACGGTGAACCAATGTACGCGGAGAACTTCCAGGGCAGACTCACCATAACGGCGGACACGTCCAGAGACACAGCCTATATGGAGTTGAAAAGCCTGACACCAGCGGACACGGCCGTGTATTATTGTGCAACAGTTTTGGAGGGCTGGGGCCAGGGAACCCTGGTCACCGTCTCCACAG
>A.1E.643
CAGATGCGGCTGCAGGAGTCGGGCCCAGGACTCGTTAAGCCTTCGGAGACCCTGTCTCTCACTTGCACTGTGTCTGGCGGCTCCATCAGCAGTCGTTCTTCCTACTGGGGCTGGATCCGCCAGCCCCCAGGGAAGGGACTGGAGTGGATTGGGAGTAGGAACACCCACCACAACCCGTCCCTCAGGAGTCGAGTCACCATGTCAGCCGACACGTCCACGAACCAGTTTTTCCTGGAGTTGTCCTCTGTAACCGCCGCGGACACGGCCGTGTATTATTGTGGTCTACGACTGGTGGGACTTTCCGTACCACCTAGCCCAGGTTTTGACTACTGGGGCCGCGGAATCCTGGTGAACGTCTCCTCAG
>A.1E.646
CAGATGCAACTGCAGGAGTCGGGCCCAGGACTGGTGGAGCCTTCGGAGACCCTCTCCCTCACGTGCTCTGTCTCTGGTTACTCCATCAACAGTGCTTACTATTGGGTCTGGATCCGGCAGTCCCCAGGGAAGGGGCTGGAGTGGATTGGCAGTATCTATCAAAGTGGGAGCACCTACTACAACGAGTCCCTCAAGAGTCGAGTCACCATATCAGTCGACACGTCCAAGAACCAGGTCTCCCTGAGGCTAAGCTCTGTGACGGCCGCCGACACGGCCATGTATTACTGTGCGAGGGACGAAGACGGCTACATTAACGCATTTGACTCCTGGGGCCCGGGAACACTGGTCACCGTCTCGTCA
>A.1E.647
CAGATCACCTTGAGGGAGTCTGGTCCTACGCTGGTGAAACCCACACAGACCCTCACCCTGACCTGCAGCTTCTCTGGCTTCTCAATCAGCACTAGTGGAGTGGCTGTGGGCTGGATCCGTCAGCCCCCAGGAAAGGCCCTGGAGTGGCTTGGACTCATTTTTTGGGATGATGATAAGCGTTACAGTCCATCTCTGACGAGCAGGCTCACCATCACCAAGGACACCTCCAAAAACCAGGTGGTCCTTACAATGACCAACATGGGCCCTGTGGACTCAGCCACATATTTCTGTGCACACATGACGTTGGTCCATGACTACGGTGACTTCTTTGTTTTTGACTACTTTGACTCCTGGGGCCAGGGAGCCCTGGTCACCGTCTCCTCA
>A.1E.648
CAGGTGCAACTGAAGGAGTCGGGCCCAGGACTGGTGAAGCCTTCGGAGACCCTGTCCCTCATCTGCGTTGTCTCTGGTGACTCCATCAATAGTGGTAGTTACTACTGGAACTGGATCCGTCAGGCCCCAGGGGCGGGACTGGAGTGGCTTGGAAGTGCATACTTTGGTGGGAGCACCTACTACAACCCGTCCCTCAACAGTCGAGTCACCATTTCACTGGACACGTCGAAGAAGCAGGTTTCCCTAAACCTGAACTCTGTGACCGCCGCCGACACGGCCGTCTATTACTGTGCGAGAGGGAGGGGAACCCGCACCCCTTTGGACTCCTGGGGCCTGGGAACCCTGGTCACCGTCTCCTCAG
>A.1E.649
CGGGTGCAGGTGCAGGAGTCGGGCCCAGGACTGGTGAAGCCTTCGGAGACCCTGTCCCTCACCTGCACTGTCTCAGGCGACTCATTCAGTAATTACTACTGGACCTGGATCCGTCAGCCCGCCGGGAAGGGTCTGGAATGGATTGGACGTCTCTATCCCGGTGGGAGCGCCGACTACAACCCCTCCCTCGAGAGTCGAGTCACCATGTCAGCAGACACGTCCCAGAATCAATTCTCCCTAGAACTGAAGTCTGTGACCGCCGCGGACACGGCCGTCTATTACTGTGTGAGACCGGCAGACTATGGTGACCAAAACTTTGACCACTGGGGCCAGGGAACCCTGGTCACCGTCTCCTCT
>A.1E.65
GAGGTGCAACTTGTGGAGTCTGGGGGAGGCTTGGTTCCGCCTGGGGGGTCCCTGAGACTCTCCTGTGCAGCCTCTGGATTCGTCTTTAGCAACCATGCCATGAGTTGGGTCCGCCAGATTCCAGGGAAGGGGCTGTTTTGGGTCTCAGCTGTAGGTGGTACTGATGGCAGAACATACTACGCAGACTCCGTGAAGGGCCGATTCAGCATCTCCAGAGACAATTCCATGAACACGGTGTATCTGCAAATGAACAGCCTGAGAGCCGAGGACACGGCCAGATATTACTGTGTGAGAGAGATTTGGCTACCTGGCCTAAATCTTGGCTGGTTCGACCCCTGGGGCCAGGGGACCCTGGTCTCCGTCTCCTCAG
>A.1E.656
CAGGTGCAGCTGCAAGAGTCGGGCCCAGGACTGGTGAAGCCTTCGGAGACCCTGTCCCTCACCTGCACTGTCTCTGGTGGCTCCCTCAGTAGTAACTACTGGAGCTGGATCCGGCAGTCCGCCGGGAAGGGACTGGAGTGGATTGGTCGTATCTATAGCACTGGGAGCACCAACTACAACCCCTCCCTCAAGAGTCGAGTCACCATGTCAGTAGACGCGTCCAAGAATCAGTTCTCCCTGAAATTGAGCTCTGTGACCGCCGATGACACGGCCGTGTATTATTGTGCGAGAGAATATACCACCAGCTGGGACCCTATTGACTCCTGGGGCCAGGGAATTCGGGTCACCGTCTCCTCA
>A.1E.66
GAGGTGCAGCTGGTGGAGTCTGGGGGAGGCTTGGTAAAGCCGGGAGGGTCCCTCAGACTCTCCTGTGCAGCCTCTGGATTCACTTTCAGTAACGCCTGGATGAGCTGGGTCCGCCAGGCTCCAGGGAAGGGGCTGGAGTGGGTTGGCCGAATTAGAAGCGAAAGTGATGGTGGGACAACAGACTACGCTGCACCCGTGAAAGACAGATTCCACATCTCAAGAGATGACTCAAAAAGCACACTGTCTCTGCAAATGAACAGCCTGAAATCCGAGGACACAGGCGTTTATTATTGTACCACACGAATGCTTCTCAACGTGTCCGGAGATGGCTATAGATCGATAGACTGGGGCCAGGGAACTTTGGTCACCGTCTCCTCA
>A.1E.665
CAGGTCACCTTGAAGGAGTCTGGTCCTGTACTGGTGAAGCCCACAGAGACCCTCACGCTGACCTGCACCGTCTCTGGATTCTCACTCAGCCAAACTGAAGTGTTTATGAGCTGGATCCGCCAGCCCCCAGGGAAGGCCCTGGAGTGGCTTGCACACATTTTTTCGAATGACAGAGAATCCTACAACACATCTCTGAGGAGCAGGCTCCGCATCTCCAAGGACACCTCCAGAGGCCAGGTGGTCCTTACCCTGACCAACGTGGACCCTGTGGACACAGCCACATATTACTGTGCACGGGCAATTCTGAGTTACGATGTTTTGGCTGGCTCAACATACTTCTTTGACTTCTGGGGCCCGGGAGCCCTGGTCACCGTCTCCTCCG
>A.1E.669
CAGTTACAGTTACAAGAGTCGGGCCCCCGACTGGTGAAGCCTTCGGAGACCCTGTCCCTCACCTGCACTGTCTCTGGGGGCCCCATCACCAGTCGATCTCACTATTGGGGCTGGATCCGACAGTCCCCAGGGAAGGGACTGGAATGGATTGGGAGTATTTATTATAGTGGGAGCATATACTCTAACCCGTCCCTCAAGAGTCGACTTTCCATATCCATTGACACGTCCAACAATCAGATCCACCTGAAGCTGACTTCTGCGACCGCCGCAGACACGGCCGTCTATTACTGTGCGAGAGATCGGGTGGCTGTTACTTCGGAAAACTACTTCGACACCTGGGGCCAGGGAACCTTGGTCACCGTCTCCTCGG
>A.1E.671
CAGGTGCAGCTGCAACAGTGGGGCGCAGGACTGTTGAAGCCTTCGGAGACCCTGTCCCTCACCTGCGGTGTCTATGGTGCGTCCTTCAATGATTACTACTGGGCCTGGATCCGCCAGCCCCCAGGGAAGGGGCTGGAGTGGATTGGGGAAATCAATCATAGTGGAAGCACCAACTACAAGGCGTCCCTCAAGACTCGAGTCACCCTTTCAGTGGACACGTCGAAGAGTCAATTCTCCCTGAAAGTGACCTCTGTGACCGCCGCGGACACGGCCGTGTATTACTGTGCGAGAGACCCCTACCTCTCGTCGGGGAGCAACTACTTCGACCCCTGGGGCCAGGGATCCCTGGTCATCGTCTCCTCTG
>A.1E.674
CAGGTGCAGCTGCAGGAGTCGGGCCCAGGACTGGTGAAGCCTTCGGAGACCCTGTCCCTCACCTGCACTGTCTCTGGTGACTCCTTCAGTAGATTCTACTGGGGCTGGATCCGGCAGGCCCCAGGGAGGGGACTGGAGTGGATTGGCCATTCCTATTACACTGGGACATCCCACTACAAACCCTCCCTCAGGAGTCGAGTCACCATATCTGTAGACACGTCGCACAACCAGGTCTCCCTGAGACTGAGCTCTGTGACCGCTGAGGACACGGCCGTCTACTTCTGTGGACGAGGAGTATATAGCTTTGGAAAAGTTGATGCCTTTGATCTGTGGGGCCACGGGACAGTGGTCACCGTCTCTTCAG
>A.1E.675
CAACTGCACCTGCAGGAGTCGGGCCCAGGTCTGGTGAAGCCCTCGGAGACCCTGTCCCTCACTTGCAATGTCTCTGGTTTCTCCATCACCACTGGGTACTACTGGGGCTGGATCCGGCAGTCCCCAGCGAAGGGGCTGGAGTGGTTTGGCCAAGTCTATCATACTGGGACTGCCTACTACAATCCGTCCCTCAAGAGTCGAGTCACCATATCCGTAGACACGTCCAAGAACCAGTTCTCCCTGCAGTTGACGTCTGTGACCGCCGCAGACACGGCCGTGTATTACTGTGCGAGAGAGTCGCCTATAAATCGGGGAGTTGTTGACTACTGGGGCCAGGGAATTCTGGTCCGCGTCTCCTCA
>A.1E.677
CAGCTGCAGCTACAGGAGTCGGGCCCAGGACTGGTGCAGCCTTCGGAGACCCTGTCCCTCACCTGCGCTGTCTCTGGTGGCTCCATCAGCAGTAGTAGTTTCCACTGGGGCTGGATCCGCCAGCCCCCAGGGAAGGGGCTGGAGTGGCTTGCGACCATATATTATACTGGGAGCACCTACTACAACCCGTCCCTCAAAAGTCGAGTCATCATATCAACAGACACGTCCAAGAACCAGTTCTCCCTGAGGCTGAGCTCTGTGACCGCCGCGGACACGGCCGTGTATTACTGTGCGAGGTTGGATATAGCTAAGCGATACAGTATGGACGTCTGGGGCCAAGGGACTACGGTCACCGTCTCCTCA
>A.1E.678
CAGGTGCAGTTGCAGGAGTCGGGCCCAGGGCTGGTGAAGCCTTCGGAGACCCTGTCCCTCACGTGCACTGTCTCTGGTGGCTCCATGACCAATTATTACTGGGGCTGGATCCGACAGCCCCCAGGGAAGGGGCTGGAGTGGATTGGCCATATCTTTCCCAGGGGGAACACCAACTACAACCCCTCCCTCCAGAGTCGAGTCTTCATCTCAGTAGACACGTCCAAGAAGGAGTTGTCCCTGACTGTTAGGTCTCTGACTGCTGCGGACACGGCCGTTTATTACTGTGCGCGAGTCGGCCTTAAGGCTCGACTTATGGACGTCTGGGGCCGAGGGACCACGGTCACCGTCTCCTCA
>A.1E.680
CAGGTGCAGCTGCAGGAGTCGGGCCCAAGACTGGTGAAGCCCTCGGAGACCCTGTCCCTCACCTGCAGTGTCTCTGGTGTCGCCATTAATAGTTACTACTGGAGCTGGATCCGGCAGGCCCGCCGGAAGGGACTGGAATGGATTGGGCGTATCTATAGCAGCGGGAGCGCCAACTACATCCCCTCCCTCAGGAGTCGAGTCACCATGTCAATAGACACGTCCAAGAAACAGTTCTCCCTGAAGCTGAGCTCTGTGACCGCCGCGGACTCGGCCGTCTATTATTGTGCGCGCGAGGGTTGTAGTGGGACCAGTTGTTACCGCCTGGATTCCTGGGGCCAGGGAACCCTGGTCACCGTCTCCTCA
>A.1E.683
CAGCTGCAACTGCGGGAGTCGGGCCCAGGGCTGGTGAAGCCTTCGGAGACCCTGTCCCTCATCTGCACTGTCTCTGGTGGCTCCATCGGCGATAGTCCTCACTACTGGGGCTGGGTCCGCCAGTCTCCAGGGAAGGGACTGGAGTGGATTGGGAGTGTCTTTCGTATTGGGAGCCCCTACTACAACCCGTCCCTCAGTAATCACGTCACCATATCAGTGGACACGTCCAAGAATCATTTCTCCCTGAAGGTGAACTCTGTGACCGCCGCGGACACGGCCGTGTATTATTGTGCGAGAGACTCATTTAATACGGTTGGGGGAATTACCGACTCCTTTGACTCTTGGGGCCAGGGAATCCTGGTCACCGTCTCCTCAG
>A.1E.684
CGGGTGAAACTACAGGAGTCGGGCGCAGGACTGGTGAACCCCTCGGAGACCCTGTCTCTCACCTGCGCTGTCTCTGTTTATTCCGTCAGGGCCCCTTACTACTGGGGCTGGGTTCGACAGCCCCCAGGGAGGGGGCTGGAGTGGGTTGGGGCTTTCTTTCACACTGGGGACACGTACTACAATCCCTCCCTCAAGGGCCGACTCACCATTTCGGTAGACACGTCCAAGAATCTGGTCTCCCTGAACCTGACCTCTGTGACCGCCGCGGACACGGCCATTTATTACTGTACGAGAGGGGTGGGTGACTACAACTCTGGTTACATATCACGTTATTGGGGCCAGGGAACCCCGGTCTCCGTCTCTTCA
>A.1E.686
CAGGTGCAGCTGATACAGTCTGGGGCTGAGGTGAAGAAGCCTGGGGCCTCAGTGACCGTCTCCTGCGAGGCCCCTCCACACACCTTCACCGGCAAGTTCTTCCACTGGGTGCGACAGGCCCCTGCACAGCAACTGGAATGGGTGGGCTGGATCGACCCTAAAACTGGCTACACAAGTTCTGCGCCGAAGTTTCAGGGCAGGATCGCCATGACCTGGGACACGACCAGTAGTACAGTCTACATGTTCCTGGGCGGCCTGACATCCGACGACACGGCCGTCTATTACTGTGCGAGAGATTCGCATCTCTCAGTGGCTCATGACTGGGCCGGAACCCTGGTCACCGTCTCCTCAG
>A.1E.687
CAGGTGCAACTGGTGCAGTCTGGGGCTGAGGTGAAGAAGCCTGGGGCCTCAGTGCAGGTCTCCTGCACGGCTTCTGGATACACCTTCACCGGCTACTATATACACTGGGTGCGACAGGCCCCTGGACAAGGGCTTGAGTGGATGGGATGCATCAGCCCTAACGGTGGCACAAATTATGCACAGAAGTTTCAGGGCAGGGTCACCATGACCAGGGACACGTCCATCACCACAGCCTACATGGAGCTGAGCAGGCTGAGATCTGACGACACGGCCGTGTATTACTGTGCGAGAGATTCCTACTTTGCCTACTGGGGCCAGGGAACCCTGGTCACCGTCTCCTCAG
>A.1E.688
CAGGTTCAGTTAGTGCAATCTGGAGATGAGGTGAGGGAGCCTGGGGCCTCAGTGAAGGTCTCCTGCAAGGCTTCTGGTTACACCTTTGTCAGTTACGACATCAACTGGGTGCGACTGGCCCCTGGTCAAGGACTCGAGTTGATGGGCTGGTTCGGCGTCTACAATAATAAGCCAAGGTATCAACAGCGTTTCCAGGGCAGAATCACCATGACCATCGACACATCCACGTCCACAGCTTACATGGAACTGAGGAGTCTGACATCTGACGACACGGCCATATATTTCTGTGCGAGAGATAATGGTCCTAGGGCTATGGACGTCTGGGGCCAAGGGACCTCGGTCACCGTCTCCTCA
>A.1E.69
GAGGTGCAGCTGGTGGAATCTGGGGGAGGCTTGGTCCAGCCTGGGGGGTCCCTGAGACTCTCCTGTGCAGCCTCTGGATTCACCTTTAGTAGCTATTGGATGACCTGGGTCCGCCAGGCTCCAGGGAAGGGGCTGGAGTGGCTGGCCAACATAAAGCAGGATGGAAGTGAGAAATATTATGTGGACTCTGTGGAGGGCCGATTCACCATCTCCAGAGACAACGCCAAGAACTCGCTGTATCTGCAAATGAACAGCCTGAGAGCCGAAGACACGGCTTTTTATTACTGTGCGAGAAGTCTATATTGCAGTAGTCCCACCTGCCCTCCTTACTACTACTACGGTTTGGACGTCTGGGGCCAAGGGACCACGGTCACCGTCTCCTTA
>A.1E.692
CAGCCGCAGCTGCAGGAGTCGGGCCCAGGACTGGTGAAGCCTTCGGAGACCCTGTCCCTCACTTGCACTGTCTCTGGCGACTCCATCAGTAATGGCAACTTCTGGTGGCGCTGGATCCGCCAGCCCCCCGGGAAGGGGCTCGAATGGATTGGGAGTATTTACTATAGTGGGAAGTCCTACTACAACCCGTCCCTCAACAGGCGAGTCACCATATCAATAGACAGGTCCAAGAACCAGTTCTCCCTGAACCTGACCTCTGTGACCGCCGCGGACACGGCTGTGTATTATTGTGCGAGATTGATAGTAGGGGTAGTGGGTCGCCGGGAGGCCTACTATTACAACGGTATGGACGTCTGGGGTCCAGGGACCACGGTCTCCGTCTCCTCAG
>A.1E.693
CAGGTGCAGTTACAGCAGTGGGGCGCAGGACTGTTGAAGCCCTCGGAGACCCTGTCCCTCACCTGCGGTGTCTATAATGGGTCCTTCAGTGGTGACTTCTGGACCTGGATCCGCCAGCCCCCAAGAAAGGGGCTGGAGTGGATTGGGGAAATCGATCATAGTGGCAGCTCCAACTACAACCCGTCCCTCAAGAACCGAGTCACCATATCAGTGGACACGTCCAAGAACCAGATCTCCCTGAAAATACACTCTGTGGCCGCCGCGGACACGGCTGTTTATTACTGTGCGAGACGAAGGTCGCGAGGTGGTCTGGACGTCTGGGGCCAAGGGACCACGGTCACCGTCTCCTCAG
>A.1E.694
CAGATACAATTGCGGGAGTCGGGCCCAGGACTGCTGAAGCCCTCGGAGACCCTGTCCCTCAGTTGTTCTCTCATTGGTGCGTCCATCAGCAGTGGCTCTTACTGGGGCTGGATACGCCAGTCGCCAGGGAGGGGGCCGGAATACATAGGCAATGTCTACTTTATGGGCAAGGCCTACTACAATCCGTCCTTCGAGAGTCGCGTCTCCATGTCATTGGACACCTCCAGGAAAGAATTGTCCCTTGAATTGACCTCTGTGACTGCCGCGGACACGGCCGTCTACCACTGTGCCAGATTTACTAGGGACTTTGGAGGGCTCACCATTTTCTGGGGCCAGGGAATCCAGGTCAGCGTCTCCGCAG
>A.1E.695
CAGCTGCAACTGCAGGAGTCGGGCCCAGGACTGGTGAAGCCTTCGGAGACCCTGTCCCTCACATGCACTGTCTCTGGTGGCTCCGTCAGCACTACTAATTATTACTGGGGCTGGGACCGCCAGTCGCCAGGGAAGGGACTGGAGTGGATTGGGAGTATCTCGCATACTGGGAACACCTACTACAATCCGTCCCTTAAGAGTCGAGTCACCATATCAATAGACACGTCCAAGAACCAGTTCTCCCTGGAGCTGAGCTCTGTGACCGCCGCCGACACGGCCGTATATTATTGTGCGAGAGAGGATGAATACGGTGACAAAGACTACTGGGGCCAGGGAACCCTGGTCACCGTCTCCTCAG
>A.1E.697
CAGGTGCAGCTTCAGGAGTCGGGCCCAGGACTGGTGAAGCCTTCGGAGACCCTGTCCCTCACTTGCACTGTCTCTGGTGGCTCCATCAGTTCTTACTACTGGAGCTGGATCCGACAGCCCCCAGGGAAGGGACTGGAATGGATGGGCTATATCCATTACAGTGGGAGCACCAACTTCAGCCCCTCCCTCCACAGTCGAGCTTCCATATCCGTGGACACGTCCAGGAACCAGTTCTCCCTGAAGCTGAAGTCTGTGACCGCTGCGGACGCGGCCGTTTATTTCTGTGCGAGAGGGCAATCCTCGGTGGTCACTCCAGACTACTATATGGACATCTGGGGCCAAGGGACCACGGTCGCCGTCTCCTCA
>A.1E.7
CAGGTGCAGCTGCGGGAGTCGGGCCCAGGACTGGTGAAGCCTTCGGAGACCCTGTCCCTCACCTGCACTGTCTCTGGTGGCTCCATCAATAATTACTACTGGAGCTGGATCCGGCAGCCCGCCGGGAAGGGACTGGAGTGGATTGGGCGTATCTATACCAGTGGGAGCACCAACTACAACCCCTCCCTCAAGAGTCGAGTCACCATGTCAGTAGACACGTCCAAGAACCAGTTCTCCCTGAAGCTGAGCTCTGTGACCGCCGCGGACACGGCCGTGTATTACTGTGCGAGGAAATCTGGGGATAGTTGGACCTTTGACTACTGGGGCCAGGGAACCCTGGTCACCGTCTCCTCA
>A.1E.70
GAAGTGCACCTAGTGGAGTCTGGGGGAGGCTTGGTACAGCCTGGCACGTCCCTGAGACTCTCCTGTGCAGCCTCTGGATTCACCTTTGATGATTCTGGCATGCACTGGGTCCGGCAAGCTCCAGGGAAGGGCCTGGAGTGGGTCTCAGGTATTAGTTGGAGTAGCAATAGTCTAACCTATGCGGACTCTGTGAAGGGCCGGTTCATCATTTCCAGAGACAACGCCAAGAACTCCCTCTATCTACAAATGAACAGTCTGAGACCGGAGGACACGGCCGTGTATTTCTGTGCAAAAGTGGCGGGTTGCAGTGGTGGTAACTGCTACTCGGGTTACTTTGACTCTTGGGGCCAGGGAACCCTGGTCACCGTCTCCTCA
>A.1E.700
CAGGTGCAGCTGCAGGAGTCGGGCCCAGGACTGGTGAAGCCTTCGGAGACCCTGTCCCTCACCTGCACTGTCTCTGGTGGCTCCATCAGCAGTGGTAGTTATTACTGGGGCTGGATCCGCCAGCCCCCAGGGAAGGGGCTGGAGTGGATTGGGAGTGTCTCTTATAGTGGGATCACCTACTACAACCCGTCCCTCAAGAGTCGAGTCACCATATCAGTAGACACGTCCAAGAATCAGTTCTCTTTGAGACTGAACTCTGTGACCGCCGCGGACACGGCCGTGTATTACTGTGCGAGAGGAGAATCCTACTCTTCGAAACACTTTGACAACTGGGGCCAGGGAACCCTGGTCACCGTCTCCTCAG
>A.1E.701
CAAGTGCACCTGCAGGAGTCGGGCCCAGGACTGGTGAGGCCTTCGGAGACCCTGTCCCTCACCTGCAGTGTCTCTGGTTATTTCATCAGTAGTGGTTACTACTGGGGCTGGATCCGGCAGCCCCCAGGGAAGGGGCTGGAGTGGATTGGGACTATCTATCACCGTAGGAGGACAGACTACAACCCGTCCCTCAAGAGTCGCGTCACCATTGCGGTCGACACGTCCAAGAATGTGTTGTCCCTGAAGTTGACCTCTGCGACCGCCGCAGACACGGCAATTTATTATTGTGCGAGAGCTCGGGAGGGGATTATAGTCGTGCCAGCCACCTTTGAGTCTTGGGGCCAGGGAGCCCTGGTCTCCGTCTCCTCA
>A.1E.702
CAGGTCACCTTGAAGGAGTCTGGTCCTGTGCTGGTGAAACCCACAGAGACCCTCACGCTGACCTGCACCGTCTCTGGCTTCTCACTCAGCAATGCTAGAGTGGGTGTGAGCTGGATCCGTCAGCCCCCAGGGAAGGCCCTGGAGTGGCTTGGAAACATTTTCTGGAATGACGAAAAAGCCTACAGCACATCTCTGAAGAGCAGGCTCACCATCTCCAAGGACACCTCCAAAAGCCAGGTGGTCCTTAACATGACCAATATGGACCCTGCGGACACAGCCACATATTACTGTGCACGGAACGACTTTGATAGTAGTGGTTACCCGGGGGATGCTTTTGATGTCTGGGGCCAGGGGACAATGGTCACCGTCTCTTCAG
>A.1E.703
CAGCTGCAGCTGCAACTGTCGGGCCCAGGACTGGCGGAGCCTTCGGGGACCCTGTCCCTCACCTGCACTGTCTCCGGTGGCTCCATCAGCAGGAGTCCTTACTACTGGGGCTGGATCCGCCAGTCCCCAGGGAAGGGACTGGAGTGGATTGGGAGTATCTATTATAGTGGCAGCGCCTATTACAACCCGTCCCTCAGGAGTCGAGTCACTATTTCAGTGGACACGTCCAAGGACCTGTTCTCCCTGAGCCTGAGGTCTGTGACCGCCGCGGACACCGCCGTCTATTACTGTGCGAGGGTGGGAGCACCAGCTGCTATTGCTAATTGGTTTGACCCCTGGGGCCAGGGAACCCTGGTCACCGTCTCCTCAG
>A.1E.704
CAGGTGCAACTGGTGCAGTCTGGGGCTGAGGTGAAGAACCCTGGGGCCTCAGTGAAGGTCTCCTGCAAGGCTTCTGGATACACCTTCACCGGCAACCACATACACTGGGTGCGACAGGCCCCTGGACAAGGGCTTGAGTGGATGGGATGGATCAACGCTAACAGTGGTGACACAAGGTATCCACAGAAGTTTCAGGGCAGGGTCACCATGACCAGGGACACGTCCATCAGTACAGCCTACATGGAGGTGAGCAGGCTGAGAAATGACGACACGGCCATTTACTACTGTGCGAGAGGTGGGAACGCCTTTGACTCCTGGGGCCAGGGAACCCTGGTCACCGTCTCCTCAG
>A.1E.705
CAGGTGCAGTTGGTGCAGTCTGGGGCTGAGGTGAAGAAGCCTGGGGCCTCAGTGAAGGTCTCCTGCAAGACTTCTGGATACAACTTCATCGGCTACTATTTGCACTGGCTGCGACAGGCCCCTGGACAAGGGCCTGAGTGGCTGGGACGGATCAACCCTAGAGGCGGAGCTACAAACTACGCGCAGAAATTTGAGGGCAGGGTCACCGTGACCAGTGACACGTCCATCAGCACAGCCTTCTTGGACCTCAGTAGCCTGACATCTGACGACACGGCCGTCTACTATTGTGCGAGAGATTCATACTTGGCCTACTGGGGCCAGGGAACCCTGGTCACCGTCTCCTCAG
>A.1E.706
CAGGTGCAGCTGCAGGAGTCGGGCCCAGGACTAGTGAAGTCTTCGGAGACCCTGTCCCTCAGCTGCGCCGTCTCTGGTTACTCCATCAGCACTGGATACCACTGGGGCTGGATCCGGCAGCCCCCCGGGAAGGGGCTGCAGTGGATTGGGAGTATCTATCACACTGGGAGCGCCTACTACAACCCGTCCCTCAAGAGTCGAGTCACCATATCAGTGGACACGTCCAAGAACGTCTTCTCCCTGAAACTGAACGCTGTGACCGCCGCAGACACGGCCGTATATTCATGTGCGAGAGGGGTTGGTGTACGGTTCGCTGAATTCTTCCAGGACTGGGGCCAGGGCACCCAGGTCACCGTCTCCTCA
>A.1E.708
CAGGTGCAGCTGCAGGAGTCGGGCCCAGGACTGGTGAAGCCTTCGGAGACCCTGTCCCTCACCTGCACTGTCTCTGATGGGTCCATCAGTAGTCACTACTGGGCCTGGATGCGGCAGCGCCCAGGGAAGGGACTGGAGTGGATCGGCTATATCTACTACAGTGGGATCACAAACTACAACCCCTCCCTCCAGAGTCGACTCACCATATCCTTAGACAGGTCCAAGAACCAGTTCTCCCTGAACCTGACCGCTGTGAGCGCTGCGGACACGGCCGTGTATTACTGTGCGAGAGTGGGTGGTGCCGCCCTCTACGGTATGGACGTCTGGGGCCAAGGGTCCAGGGTCACCGTCTCCTCA
>A.1E.71
GAGGTGCAGCTGGTGGAGTCTGGGGGAGGCTTGGTACAATCTGGGGGGTCCCTGAGACTGTCCTGTGGAGCCTCTGGATTCTCCTTTAAGAACTATGCCATGACCTGGGTCCGCCAGGCTCCAGGGAAGGGGCTGGAGTGGGTCTCAGGGATTGGTGATAGTGGTGGTAGCGCATACTACGCAGACTCCGTGGAGGGCCGGTTCACCATCTCCAGAGACAACTCTAAGAACACCCTCTATTTGCAAATGAACAGTTTGAGAGCCGAGGACACGGCCGTGTATTTCTGTGCGAAATCGGATAGCCGTGCCTGGTCTACGACCTATTACTTTGACTACTGGGGCCAGGGGAGCCTGGTCACCGTCTCCTCAG
>A.1E.711
CAGGTGCAGCTGCAGGAGTCGGGCCCAGGACTGGTGAAGGCTTCACAGACCCTGTCCCTCAACTGCACTGTCTCTGGTGGCTCCATCAGTAGTGGTGGTTTCTACTGGAACTGGGTCCGCCAGCAGCCAGGGAAGGGCCTAGAGTGGATTGGATACTTCTATGACAGTGGGAGCACCAACTACAACCCGTCCCTCAGGGGTCGAGTTAGCATATCAGTAGACATGTCTAATAATCAGATGTCCCTGAGGCTGACCTCTGTGACGGCCGCGGACACGGCCATGTATTACTGTGCAAGAGATCGACATCGTAGTGGTGACTTGCACTACTGGGGCCAGGGAACCCTGGTCACCGTCTCCTCT
>A.1E.714
CAGGTGCAGCTGCAGGAGTCGGGCCCAGGACTGGTGAAGCCTTCGGAGACCCTGTCCCTGACCTGCACTGTCTCTGGTGACTCCATCGACAATGGCTACTACTGGGGCTGGATCCGCCAGCCCCCCGGGAAGGGGCTGGAGTGGATTGGAAATGTCTATCATACTGGGACCACCTTCTACACCCCGTCCCTCAAGAGTCGAGTCGCCATGTCAGTAGACACGTCCGAGAATCAGTTTTCCCTCATGTTGCGCTCTGTGACCGCCGCAGACACGGCCGTCTATTACTGTGCGAGAGGATCTCGAGGTTCGGGGAGTCCTGACTATTGGGGCCAGGGAACCCTGGTCATCGTCTCCTCA
>A.1E.715
CAGATCACCTTGAAGGAGTCTGGTCCTACGCTGGTGAAACCCACACAGACCCTCACGCTGACGTGCACCTTCTCTGGGTTCTCATTCAGCACTGGTGAGGTGGGTGTGGGCTGGATCCGTCAGCCCCCAGGAAAGGCCCTGGAGTGGCTTGGGCTCATTTACTGGAATGATGATGAGCGCTACAACCCATATCTCAAGAGGAGACTCACCGTCACCAAGGGCTCGTCCACAAATCAGGTGGTCCTCACAATGACCAACATGGACCCTGTGGACACAGCCACATATTTCTGTGCACATAGCGCTGCCTACCGCGCCTCGGCCGCGTTCTTTGACTCTTGGGGCCAGGGAGCCCTGGTCACCGTCTCCTCA
>A.1E.716
CAGCTGCAGCTGCAGGAGTCGGGCCCATCACTGGTGAAGCCTTCGGAGACCCTGTCCCTCACCTGCACTGTCTCTGGTGGCTCCATCAGCGGTAGTAGTCACTACTGGGGCTGGATCCGCCAGCCCCCAGGGAAGGGGCTGGAGTGGATTGGGAGTATCTATTATAGTGGGAGCACCTACTACAACCCGTCCCTCAAGAGTCGAGTCACCATATCAGTAGACACGTCCAAGAACCAGTTCTCCCTGAAGCTGAGCTCTGTGACCGCCGCGGACACGGCCGTGTATTACTGTGCGAGAGCGAAAATGGGCTTCTGGTACTTCGATCTCTGGGGCCGTGGCACCCTGGTCACTGTCTCCTCAG
>A.1E.717
CAGGTCACCTTGAAGGAGTCTGGTCCTGTGCTGGTGAAACCCACAGAGACCCTCACGCTGACCTGCACCGTCTCTGGGTTCTCACTCAGCAATGCTAAAATGGGTGTGAGCTGGATCCGTCAGCCCCCAGGGAAGGCCCTGGAGTGGCTTGCACACATTTTTTCGAATGACGAAGGATCCTACAGCACATCTCTCAGGAGCAGGCTCACCATCTCCAAGGACACCTCCAAAAGCCAGGTGGTCCTTACCATGACCAACATGGACCCTGTGGACACAGCCACATATTACTGTGCACGGGATAACTACGATGACTTATACCCTTTGACTACTGGGCCAGGAACCCTGGTCACCGTCTCCTCAG
>A.1E.719
CAGGTGCAGCTGAAGGAGTCGGGCCCAGGACTGGTGAAGCCTTCGGAGACCCTGTCCCTCACCTGCTCTGTCTCTGGAGGCTCCATCGGTAGTCGTGAATACTTGGGCTGGATACGCCAGGCCCCAGGGAAGGGGCTGGAGTGGATTGGGGGCATCTACTATATTGGGACCACCTTCTACAAGCCGTCCCTCAAGAGTCGAGTCACCATATCAGTTGACACGTCCAAGAACCAGTTCTCCCTAAAACTGAAGTCAGTGACGGCCGCGGACACGGCCGTGTATTACTGTGCGAGAGAGGATAGTAGTGGTTACGGGGCCTTCGACATATGGGGCCGAGGGACGCTGATCAGCGTCTCATCAG
>A.1E.72
GAGGTGCAGATTGTGGAGTCTGGGGGAACCTTGGCACAGCCAGGGCACTCCCTGAGACTCTCCTGTACAGGCTCCGGATACACTTTTAGTGATTATGCCATCAGCTGGGTCCGCCAGGCTCCAGGGAAGGGGCTGGAGTGGCTAAGTTTCATTAGAAGTAAACTTTATGGGGGGACTCCAGAATACGCCGCATCTGTGAAAGGCAGATTCAGCCTCTCAAGAGATGATTCCAAAAGCAGCGCCTATCTGCAACTGAATATGCTGAGAGTCGAGGACACCGCCTTATATTACTGCCTGACTACCGGGGTGCAGGGCAGAGACTTTGAACACTGGGGCCAGGGAACTCTGGTCACCGTCTCCTCAG
>A.1E.720
CAGGTGCAGCTACGCCAGTGGGGCGCAGGACTGTTGAAGCCTTCGGAGACCCTGTCCCTCAGTTGCACTGTCTATGGTGTGTCCTTCAGTGGTTACTATTGGACCTGGATCCGCCAGTCCCCAGGGAAGGGGCTGGAGTGGATTGGAGAAATCGATCGTAGTGGAAGATACAACTACAACCCGTCCCTCAAGGGTCGAGTCACTATCTCATTGCACACGTCCGAGACTCAATTCTCCCTGCACCTGACTTCTGTGACCGCCGCGGACACGGCTGTGTATTACTGTGCGAAAGGCGGCGAACAGTGGGAATTTCTAGCCTACTTTGACCACTGGGGCCAGGGAATCCCGGTCACCGTCTCCTCAG
>A.1E.723
CAGGTGCGGCTGCAGGAGTCGGGCCCAGGACTGGTGAAGCCTTCGGAGACCCTGTCCCTCACCTGCGATGTGTCTGGTGACTCCGTCAGCGGTGATTATTACTGGGGCTGGATCCGGCAGCCCCCCGGGAAGGGGCTGGAGTGGATTGGAAATGTTTTTCATAGTGCGACCAATTACTTCAACCCGTCCCTAAAGAGTCGAGTCACCATGTCAGTAGACACGTCCAAGAACCAGGTCTCCCTGAAGTTAGCCTCTGTGACCGCCTCAGACACGGCCAAATATTATTGTGCGAGAGTCTTTGACAGTAGTGGTTTACTTGATTACTGGGGCCAGGGAACCCTGGTCACAGTCTCCTCA
>A.1E.724
CAGGTGCAACTGGTGCAGTCTGGGGCTGAGGTGAAGAAGCCTGGGGCCTCAGTGAAGGTCTCCTGCAAGGCTTCTGGATACACCTTCAGCGGCTACTATATACACTGGGTTCGACAGGCCCCTGGACAAGGGCTGGAGTGGATTGGATGGATCAACCCTGACGGTGGTGACACACAGTTTGCACAGAAGTTTCAGGGCAGGGTCACCATGACCAGGGACACGCCCATCAGCACAGCCTTCCTGGACCTGAGCAGGCTGACATCTGACGACACGGCCGTGTATTACTGTGCGAGGGGCACGGTGGACTTATTCTTCCAATACTGGGGCCAGGGCACCCTGGTCTCCGTCTCCTCCG
>A.1E.725
CAGGTGCAGCTGGTGGAGTCTGGGGGAGGCGTGGTCCAGCCTGGGAGGTCCCTGAGACTCTCCTGTGCAGCCTCTGGATTCACCTTCAGTAGCCATGGCATGCACTGGGTCCGCCAGACTCCAGGCAAGGGGCTGGAGTGGGTGGCATTTATATCATATGATGGAAGTAGTAATTACTTTGTAGACTCCGTGAAGGGCCGATTCACCGTCTCCAGAGACAATTCCAAGAACACCTTGTATCTGCAAATGAACAGCCTGAGAGCTGAAGACACGGCTGTCTATTACTGTGCGAAAGGATCCCACCATTTCCGATATTTTGACTGGCTCCCCTTTGAGTACTGGGGCCAGGGAACCCTGGTCACCGTCTCCTCAG
>A.1E.726
CAGGCACAGCTACAACAGTGGGGCGCAGGACTGTTGAAGCCTTCGGAGACCCTGTCCCTCACCTGCGCTGTCTCTGGTGTGTCCTTCAGCGGTTACTACTGGAGCTGGATCCGCCAGCCCCCAGGGAAGGGGCTGGAGTGGATTGGAAGTGTCTATTCTAGTGGGCACACCTACTATAGTCCGTCCCTCAAGAGTCGACTCACCGTCTCAGTGGGCCCGTCCACGAACCAGTTCTCCCTGAAGATGACCTCTGTGACCGCCGCGGACACGGGCATGTATTATTGTGCGAGAGGCGGGTTTTGGAGTGGTCACTCTTACTTCTACTGGGGCCTGGACGTCTGGGGCCAAGGGACCACGGTCACCGTCTCCTCA
>A.1E.729
CAGGTGCAGCTGCAGGAGTCGGGCCCAGGACTGGTGAAGCCTTCACAGACCCTGTCCCTCAGCTGCACTGTCTCTGGTGGCTCCATCAGCAGTAATGGTCACTACTGGACTTGGATCCGCCAGCCCCCAGGGAAGGGCCTGGAGTGGATTGGGTCCATCGCCAACAGTGGGACCACCTTCTCCGATCCGTCACTCAAGAGTCGACTCACTATGGCAATCGACACGTCCAGGAGCCAGTTTTTCCTGAAACTGGACTCTGTGACTGCCGCAGACACGGCCGTCTATTACTGTGCCAGAGATCAGGGGGTCCAGGGGCGCCACTTTGACAACTGGGGCCAGGGAACCCTGGTCACCGTCTCCTCA
>A.1E.73
GAGGTACAATTACTGGAGTCAGGGGGAGGCTTGGAAAAGCCTGGGGGGTCCCTGAGACTCTCCTGTGCAGCCTCTGGATTCGGCTTCAGCAATTTTGCCATGGGCTGGGTCCGCCAGGCTCCGGGGAAGGGCCTGGAGTGGGTCTCAAGTATTAGCGCCACTGGTGCTAGTACATATTACACACCGTCCGTGAAGGGCAGGTTCACCATCTCCAGAGACGATTCCAAGGACACAGTGGATCTACAAATGAGCAGTCTGAGAGCCGAGGACACCGCCGTCTATTACTGTGCGAGAGTCCCTCCGGACGTCTATAGTGGAGTTTACTATTTCTTTGACGCCTGGGGCCAGGGAGTCCAGGTCACCGTCTCCTCCG
>A.1E.730
CACCTACTTCTGCAGGAGTCGGGCCCAGACCTGGTGAAGCCCTCGGAGACCCTGTCCCTCACCTGCACTGTCTCTGGTGCCTCCATCAGCGGGAGTACTGACTACTGGGTCTGGATCCGCCAGCCCCCAGGGAAGCGACCGGAGTGGCTTGGGAGCATCTATTATAGTGGCAGCACCTACTACAACCCGTCCCTCGAGAGTCGAGTCACCATGTCGGTTGACACGTCCAACAACCAGTTCTCACTGAGATTGACTTTTCTGACCGGCGCGGACACGGCCACGTATTACTGTGCGAGAGATCGGCAGACCTACTATGACAGCCGTGGATTTTATGACGTCTGGGGCCAGGGCACCCAGGTCACGGTGTCGTCAG
>A.1E.731
CACGTGCAACTGCAGGAGTCGGGCCCACCACTGGTGAAGCCTTCGGAGACCCTGTCCCTCACCTGCATTGTCTCGGGTGGCTCCATCGACAGTGGCCATTACTATTGGGGCTGGATCCGCCAGTCTCCAGGAAAGGGTTTGGAATGGATTGGGAGTATCTATTATGATGGGATGTCCCACAACAGCCCGTCCCTCGACAGTCGCGCCACCATTTCAGTGGACACGGCCACGCGCCGACTCTCTCTGACATTGACGTCTGTGACCGCCGCGGACACGGCCGTGTATTATTGTGCCGCGCAGTTTGACGCGCACCCTGGTAACGATGGAGTCTTTGACTATTGGGGCCTGGGCACCCAGGTCACCGTCTCCTCGG
>A.1E.734
CAGGTGCAATTGCAAGAGTCGGGCCCAGGATTGGTGAAGCCTTCGGAGACCCTGTCCCTCACCTGCACTGTCTCTGGTGACTCCATCAGCGATAGTAGTTATTATTGGGGCTGGATCCGCCAGCCCCCCGGGATGGCGCTGGAGTGGATTGCGAGCATTTACCATACTGGGAGTGTCAACTACACGCCGTCCCTCAAGAGTCGAGTCATCATATCAGTAGACACGTCCAAGAACCAGTTCTCCCTGAGGCTGAGTACTGTGACCGCCGCGGACACGGCCGTCTATTATTGTGCGAGAGATCGAGGATCGTCACTACAAAGCTGGTTCGACCCCTGGGGCCAGGGAACCCTAGTCACCGTCTCCTCAG
>A.1E.735
CAGCTGCAGCTGCAGGAGTCGGGCCCAGGACTGGTGAAGCCTTCGGAGACCCTGTCCCTCACCTGCAGTATCTCTGGTGCCTCCGTCAGCGGGACTTTTCATCACTGGGCCTGGATCCGCCAGTCCCCAGGGGAGGGCCTGGAGTGGATTGGAAGTTTATATTTTGGGGGCAATTCTTACTACAATCCGTCCCTCAAGAGTCGAGTCTCCATTTCAGGAGACACGTCCAAGAACCAGTTCTCCCTGAGAATGAGCGCTATGACCGCCGCGGACACGGCCGTCTATTACTGTGCGAGAGGCGACTACGAGCTCCGGGGAAGCAACTGGTTCGACCCCTGGGGCCAGGGAATCCTGGTCACCGTCTCGTCAG
>A.1E.738
CAGGTGCAGCTGCAGGAGTCGGGCCCAGGACTGGTGAAGCCTTCGGAGACCCTGTCCCTCACCTGCAGTGTCTCTGGTGGCTCCAACACGTATCACTATTGGAGCTGGATCCGGCAGACCCCCGGGAAGGGACTGGAGTGGATTGGCTATGTCTATTATAGTGGGACTACCAAGTACAATCCCTCTCTCGCGAGTCGAGTCACCATATCACTAGACACGTCCAAGAGCCAGTTCTCCCTGAAACTGAGCTCTGTGACCGCTGAGGACACGGCCGTTTATTACTGTGCGAGAGGGGATGCAGCTCACTATTACAGCTACTACTACGGCATGGACGTCTGGGGCCCAGGGACCACGGTCACCGTCTCTTCA
>A.1E.740
CAGCTGCAGCTTCAAGAGTCGGGCCCTGGACTGGTGAAGCCTTCGGAGACCCTGTCCCTCACCTGCACTGTCTCTGGTGGCTCCATCAGCAGTAGTAGTTACTACTGGGCCTGGATCCGCCAGTCCCCAGGGAAGGGGCTGGAGTGGATTGGGAGTGGCTATTATACCGGGAGTTCCTATTACAACCCGTCACTCCAGGACCGAGTCACCATTTCAGTAGACACGTCCAGGAACCAGTTCTCCCTGAGCCTGCGGTCGGTGACCGGCACTGACACGGGCGTCTATTACTGTGCATCCACTGGCTGGCGAGACTACTGGGGCCAGGGAACCCTGGTCATCGTCTCCTCAG
>A.1E.741
CAGCTGCAGCTGCAGGAGTCGGGCCCAGGACTGGTGAAGCCTTCGGAGACCCTGTCCCTCACCTGCACTGTCTCTGGCGGCTCCATCATCAGTAGTAGTTATTATTGGGCCTGGATCCGCCAGCCCCCAGGGAAGGGACTGGAGTGGATTGGAAGTATTCCTCATGGTGGCAACACCTTGTACAGCCCGTCCCTCAACAGTCGAGTCGTCATATCCATGGACACATTGAACAACCAGTTCTCCCTGAAGCTGAACTATGTGACCGCCGCAGACACGGCCATATATTACTGTGCGAGAGATCCCTGGGGGTCCGAAACGGGCTCCTTTGACTACTGGGGCCAGGGAATCCTGGTCACCGTCTCCTCAG
>A.1E.742
CAGGTGCGGCTACAGCAGTGGGGCGCAGGACTGTTGAAGTCTTCGGAGACCCTGTCCCTCACCTGCGGTGTCTATGGTGAGTCCTTCACTAGTTGGTACTGGAGTTGGATCCGTCAGCCCCCAGGGAAAGGGCCGGAATGGATTGGGGAAATCAATCACAGTGGAACCACCAACTACAACCCGTCCCTCAAGAGTCGAGTCACCATATCAGTAGACGCGTCCAAGAATCAGTTCTCCCTGAAACTGAGGTCTGTGACCGCCGCGGACACGGCTATGTATTACTGTGTCAGAGGCTCTTACAATTGGGGTGTCTGGGGCCAGGGAACCCCGGTCACCGTCTCCTCA
>A.1E.745
GACGTGCAGCTGTTGGAGTCTGGGGGAGGCTTGGTTCAGCCCGGGGGGCCCCTGAGACTCTCCTGTGTAGCCTCTGGATTCGCCTTTAGCAGTTACGCCATGACCTGGGTCCGCCAGGCTCCCGGGAAGGGGCTGGAGTGGGTCTCACGCATTGATGACAGTGGTGATAGTACAAATTACGCAGAGTCCGCGAAGGGCCGGTTCACCATCTCCAGAGACAATTCCAAGAACACGCTGTTTCTGGAAATCAACAGCCTGAGAGCCGAGGACACGGCCGTCTATTACTGTGCGAAGGAGTCTACGATTTTTGGAGAGTCGGACGGTATGGACGTCTGGGGCCAAGGGACCACGGTCACCGTCTCCTCA
>A.1E.746
CAGGTGCAGCTGCATGAGTCGGGCCCAGGACTGGTGAAAACTTCGGAGACCCTGTCCCTCACATGCACTGTCTCTGGTGCCTCCGTCAGCAGTGGAAGTTACTACTGGAGCTGGATCCGGCAGCCCCCAGGGAAGGGACTGGAGTGGATTGCATATATCTACTACACTGGGACCATCAGGTACAGCCCCTCCACTGAGAGTCGAGTCACCATATCAGTGGACGAGTCCAAGAACCAGTATTCCCTGACCCTGAGTTCTGTGACCGCTGCGGACACGGCCATGTATTACTGTGCGAGAGATCATGACTACGTTAGTACAATTTGGGGCCAGGGAACCCTGGTCACCGTCTCCTCAG
>A.1E.748
CAGAGTACTTGCGGGGAGTCTGGTCCTGTGCTGGTGAAACCCACAGAGACCCTCACGCTGACCTGCACCGTCTCTGACTTCTCACTCACCAATGCTAGAATGGGTGTGGCCTGGATCCGTCAGCCCCCAGGGAAGGCCCTGCAGTGGCTTGCACACATTTTTTCGAATGACGAAAAATCGTACAACACATCTCTGAAGAGCAGGCTCACCCTTTCCAAGGACACCTCCAAAAGCCAGGTGGTCCTTAAGATGACCAACATGGACCCTGTGGACACGGCCTCATACTACTGTGCACGGATACTAGCGGTGGACGAGGTTTTGACTGGTTATCTGCCTCCCTTTGCTTTTGATGTCTGGGGACAAGGGACAATGGTCACCGTCTCTTCAG
>A.1E.75
GAGGTGCAATTGTTGGAGTCTGGGGGAGGCTTGGCACAGCCTGGGGAGTCCCTGAGACTCTCCTGTGCAGGCTCTGGATTCACATTTAGCAACTATGCCATGACCTGGGTCCGCCAGGCGCCAGGGAAGGGGCTGGAGTGGGTCGCAGCTGTTAGTGGTGCTGGTGGTGCCACATACTACGCAGACTCCGTGAAGGGCCGCTTCACCATCTCCAGAGACAATTCCAAGAACACACTGTATCTGCAAATGGACGGCCTGAGAGCCGAGGACACGGCCGAGTATTACTGTGTGACGTGGCAACTGGGAGCCACTTGGTACTACTACTACGGTCTGGACATCTGGGGCCAAGGGACCACGGTCACCGTCTCCTCA
>A.1E.751
GAGGTGCAGCTGGTGCAGTCTGGAGCAGAGGTGAAAAAGCCCGGGGAGTCTCTGAAGATCTCCTGTAAGGGTTCTGGATACATCTTTAGCAACTACTGGATCGGCTGGGTGCGCCAGATGCCCGGGAAAGGCCTGGAGTGGATGGGGTTCATCTATCCTGGTGACTCTGATACCAGATACAGCCCGTCCTTCGAAGGCCAGGTCACCATCTCAGCCGACAGGTCCATCACCACCGCCTACCTGCAGTGGAGCAGCCTGAAGGCCTCGGACACCGCCATGTATTACTGTGCGAGACAGCCTCCTGGTGCGCAGAGACACATTGACTTCTGGGGCCAGGGAACCCTGGTCACCGTCTCCTCA
>A.1E.753
CAGCGACATCTGCAGGAGTCGGGCCCACGACTGGTGAAGCCTTCGGAGACCCTGTCCCTCACTTGCAAAGTCTCTGGTGTCTCCATCACAAGTAGTTCTTACTATTGGGGCTGGGTCCGCCAGCCCCCAGGGAAGGGGCTGGAGTGGATTGGCTCTGCTTATTATAATGAGAACACCTTCTACAACCCGTCCCTCCGGACTCGAGTCACCATATCAGTGGACACGTCACAGAGCCAGTTCTCCCTGAAACTGACCTCGATGACCGCCGCGGACACGGCCGTCTATTACTGTGTGAGAAATGACTACGGTGCCCCGCGCAACTTCGATCTCTGGGGCCCTGGCGCCCTGGTCACTGTCTCTTCAG
>A.1E.755
CAGGTTCAGCTGGTTCAGTCTGGAGGTGAGGTGAAGAAGCCTGGGGCCTCAGTTAAGGTCTCCTGTCAGACTTCTGGATACACATTTACGAATTATGGTTTCACCTGGGTGAGGCAGGCCCCTGGCCGAGGGCTAGAGTGGGTGGGTTGGATCATCGCTCACAATGAAGACACAAAATATGCAAAGAAGTTCCAGGGCAGAGTCACCTTGACAACAGACGCATCCACGAGGACAGCCTACATGGAGCTCAAGAAGCTAGTGCCTGACGACACGGCCATTTATTATTGTGCGAGAGGAGGATTTTGCAGTTCCTGTGAATTACGACACTGGGGCCAGGGAACCCCAATCACCGTCTCTTCAG
>A.1E.756
GAGATACAACTGTTGCAGTCTGGGGGAGGCTTCGTACAGCCGGGGGGGTCCCTGAGACTCTCCTGCGCTACATCTGGATTCACCTTCAGTAGCTATGGAATGCACTGGGTCCGCCAGGCTCCAGGCAAGGGGCTGGAGTGGTTTGCAGCTATTAGTGGTAGTGGTAATACCATGTACGCTGACTCTGTGAGGGGCCGGTTCACCATCTCCAGAGACAATTCCAAGAACACACTGTATCTGCAAGTGAACAGCCTGAGAGCCGACGACACGGCCGTATATTACTGTGCGAAAGGGTCCGGCTTCAACTGGGGACAACAACATTTTGACTCCTGGGGCCAGGGAACCCTGGTCACCGTCTCCTCAG
>A.1E.757
CAGCTGCAGCTGCAGGAGTCGGGCCCAGGACTGGTGAAGCCTTCGGAGACCCTGTCCCTCACCTGCACTGTCTCTGGTGCCTCCATCACCAGTAGTAGTTCCTACTGGGGCTGGATCCGCCAGCCCCCAGGGAAGGGGCTGGAGTGGATTGGGAGTATCTATTATAGTGGGAGCACCTACTACAACCCGTCCCTCGAGAGTCGAGTCACCATTTCCGTAGACACGTCCAAGAACCAGTTCTCCCTGAAGCTGAGCTCTGTGACCGCCGCAGACACGGCTGTGTATTACTGTGCGAGACCCGGTCCCGAGCTCGTTCTCAATGCTTTTGATATCTGGGGCCAAGGGACAATGGTCACCGTCTCTTCAG
>A.1E.758
CAGGTGCAGCTGCAGGAGTCGGGCCCAGGGCTGGTGCAGCCTTCGGAGACCCTGTCCCTTACTTGCACTGTCTCTGGTACCTCCGTCAGCAGCTACTACTGGAGCTGGGTCCGGCAGCCCCCAGGGAAGGGACTGGAGTGCATTGGATATATGTACTTCAGTGGGAGCCCCTACTACCACCCCTCCGTCAAGAGTCGAGTCACCATGTCACTAGACCCGTCCAATAACCAGGTCTCCCTGACCCTGAGCTCTGTGACCGCCGCCGACACGGCCGTATATTACTGTGCGAGAGCGCATCGGGGAGTGGCTGGCTCTGCGTGGTTCGAACCCTGGGGCCAGGGAACCATGGTCGTCGTCTCCTCGG
>A.1E.759
GTGAGTCCACTGGTGGAGTCTGGGGGAGGCTTGGTTCAGCCTGGGGGGTCCCTGAGACTCTCCTGTGCAGCCTCTGGATTCGACTTCAATAGTCACTGGCTGCACTGGGTCCGCCAAGCACCAGGGAAGGGGCTGGTGTGGGTCTCACGTATTAGTAGTGATGGGAGTTCCAAGACCTACGCGGACTCCGTGAAGGGCCGATTCACCATCTCCAGAGACAACGCCAAGAACACGCTGTATCTGGAACTTAACAGCCTGAGAGCCGACGACACGGCTGTGTATTATTGTGCAAGAGAGGGAGGGGGTGTCACGGATGACGATTTTTGGAGTGGTTATGGTCCCTACTACTACGGTATGGACGTCTGGGGCCAAGGGACCACGGTCACCGTCTCCTCA
>A.1E.760
CAGGTGCAGCTGGTGGAATCTGGGGGAGGCTTGGTCAAGCCTGGAGGGTCCCTGAGACTCTCCTGTGCGGCCTCTGGATTCACTTCCAGTGATTCTTCCATGGCCTGGATCCGTCACCCTCCAGGGAAGGGCCTGGAGTGGATTTCACTTATTACTGAAGATGATACTGTCACATACTACTCAGACTCCGTGGCGGGCCGCTTCACCATCTCCAGAGACAATGCCAAAAACACACTATATCTGCAGATGAGCAATTTGAGAGCCGACGACACGGCCGTTTATTTCTGTGCGAAAGAGTGGGGGCAATTCTACGGTTCGGGGACCTATGCGGACAACTGGGGCCGGGGAACCCTGGTCACCGTCTCTTCA
>A.1E.761
GAGGTGCAGCTGGTGGAGTCTGGGGGAGGCTTGGTACAGCCTGGGGGGTCCCTCAGACTCTCCTGTGAAGGCTCAGGATTCCCCCTCAGTAGTTCTGCTTTACACTGGGTCCGCCAGGGTCCAGGGAAGGGGCTGGAGTGGATTGCATACATTAGTCTGATGCAACTATTTTCTATGCTGACTCTGTGAAGGGTCGATTCACCATCTCCAGAGACAACGCCAAGAGCTCAGTTTTTCTGCAAATGACCAGCCTGAAGGAAGAGGACACGGCTGTCTATTTCTGTGCGCGAAGCAAAGCCGGTGGCTCGTCGGGGAGGTCCTACTACGACTACTGGGGCCAGGGAACCATGGTCACGGTCTCCACA
>A.1E.762
CAGGTGCAGCTGCAGGAGTCGGGCCCAGGACTTGTGAAGCCTTCGGAGACCCTGTCCCTCACCTGCACTGTCTCTGGTGGCTCCATCAGTGATTACTACTGGGGCTGGATCCGGCAGCCCCCAGGGAAGGGACTGGAGTGGATTGGGAGTATCCATTACAGTGGGATCACCTACTACAACCCCTCCGTCAGGGGTCGAGTCACCATATCATTAGACACGTCCAAGAACCAGTTCTCCCTGAGGCTGACCTCTGTGACCGCCGCAGACACGGCTGTATATTACTGTGCGAGACGACTCAGTCCTGTAGTCTTGGGTGGTACGGGCTTTGACTACTGGGGCCAGGGATCCCGGGTCACCGTCTCCTCAG
>A.1E.763
[truncated: 6,616,901 more chars]
